# Supplementary material for: SLCO4A1-AS1 promotes colorectal tumourigenesis by regulating Cdk2/c-Myc signalling
Source: J Biomed Sci. 2022 Jan 17;29:4. doi: 10.1186/s12929-022-00789-z (PMC8762969; doi:10.1186/s12929-022-00789-z)
Supplement: Supplementary file 1 — Additional file 1: Table S1. Clinicopathologic features of CRC patients. [file 12929_2022_789_MOESM1_ESM.xlsx]

## Sheet: Sheet1
Supplementary Table S1. Clinicopathologic features of CRC patients
	Characteristics	CRC cohort 1 (n=109)	CRC cohort 2 (n=158)
	Ages (years)
	< 60	62	66
	≥ 60	47	92
	Gender
	Male	55	91
	Female	44	67
	Tumor size (cm)
	< 5	68	79
	≥ 5	41	78
	Differentiation
	Well	5	19
	moderately	86	102
	Poorly	18	36
	Tumor stage
	I	16	33
	II	33	61
	III	49	58
	IV	11	6
