# Supplementary material for: SLCO4A1-AS1 promotes colorectal tumourigenesis by regulating Cdk2/c-Myc signalling
Source: J Biomed Sci. 2022 Jan 17;29:4. doi: 10.1186/s12929-022-00789-z (PMC8762969; doi:10.1186/s12929-022-00789-z)
Supplement: Supplementary file 2 — Additional file 2: Table S2. List of primers. [file 12929_2022_789_MOESM2_ESM.xlsx]

## Sheet: Sheet1
Supplementary Table S2: List of primers
Primers for constructs
Gene	Forward Primer (5’>3’ )	Reverse Primer (5’>3’)
c-Myc reporter plasmid	GCGTGCTAGCCCGGGCT	CAGTACCGGAATGCCAAGCTTC
Primers for pull down deletion mutants
Gene	Forward Primer (5’>3’ )	Reverse Primer (5’>3’)
SLCO4A1-AS1(antisense)	GGTGCTTGGGGCCCCGAC	TAATACGACTCACTATAGGGAGATAAATTTTGAAAGAACTGGGCTCTC
SLCO4A1-AS1(sense)	TAATACGACTCACTATAGGGAGAGGTGCTTGGGGCCCCGAC	TAAATTTTGAAAGAACTGGGCTCTC
SLCO4A1-AS1(601-1440bp)	TAATACGACTCACTATAGGGAGACAGGACCACCACTCTCCC	TAAATTTTGAAAGAACTGGGCTCTC
SLCO4A1-AS1(901-1440bp)	TAATACGACTCACTATAGGGAGAGGCCAGGCAGAGCAGGAT	TAAATTTTGAAAGAACTGGGCTCTC
SLCO4A1-AS1(1-900bp)	TAATACGACTCACTATAGGGAGAGGTGCTTGGGGCCCCGAC	GGGGCCACCGAGGCCACT
Primers for BSP and MSP
Gene	Forward Primer (5’>3’ )	Reverse Primer (5’>3’)
SLCO4A1-AS1(BSP-5taq)	AGGTTTAGAGAGGTATATGATTGTT	ACATAAAAAAAAAATAATACAACACTT
MSP-M	GATTGTTCGGGGGTATAGTCG	ACAACATCCACGTAAAAAAACACC
primers for qRT-PCR
Gene	Forward Primer (5’>3’ )	Reverse Primer (5’>3’)
SLCO4A1-AS1	GATGAACGCAACTCTGAA	CGTCTGTTCCTGATTCTTC
ACTB	AGTGTGACGTGGACATCCGCAAAG	ATCCACATCTGCTGGAAGGTGGAC
U6	CTCGCTTCGGCAGCACA	AACGCTTCACGAATTTGCGT
RPS7	GTCGTCTTTATCGCTCAGAGGA	CTGTCAGAGTACGGCTCCTG
ODC1	TCTGCTTGATATTGGCGGT	GGCTCAGCTATGATTCTCACTC
CDCA7	TACAGCCTTCCCGAACTGAC	TAACGAACTGGCCGGTATTT
TERT	GAGCAAGTTGCAAAGCATTG	TCCCACGACGTAGTCCATGTT
BMI1	GCTGCTCTTTCCGGGATT	CACACACATCAGGTGGGGAT
HIF1A	GAACGTCGAAAAGAAAAGTCTCG	GCCTTATCAAGATGCGAACTCA
CDKN1B	ACCTGCAACCGACGATTCT	CAGGCTTCTTGGGCGTC
CDKN1A	CCAGCATGACAGATTTCTACCAC	ATGTAGAGCGGGCCTTTGA
