# Supplementary material for: SLCO4A1-AS1 promotes colorectal tumourigenesis by regulating Cdk2/c-Myc signalling
Source: J Biomed Sci. 2022 Jan 17;29:4. doi: 10.1186/s12929-022-00789-z (PMC8762969; doi:10.1186/s12929-022-00789-z)
Supplement: Supplementary file 3 — Additional file 3: Table S3. Identificantion of fourteen lncRNAs candidates upregulation from 5 and 50 pairs CRC and adjacent tissues [file 12929_2022_789_MOESM3_ESM.xlsx]

## Sheet: S3
Supplementary Table 3. Identificantion of fourteen lncRNAs candidates upregulation from 5 and 50 pairs CRC and adjacent tissues
		5 pairs CRCs and NCTs		50 pairs CRCs and NCTs		Trend	Annotations
Geneid	select	P-value	FCAbsolute	P-value	FCAbsolute	Trend	type	symbol	loci	strand
ENSG00000224821	validated	0.00402628	2.20001	4.17203e-49	13.4344	up	antisense	COL4A2-AS2	chr13:111108743-111115634	-
ENSG00000226380	validated	0.00499112	2.35764	7.2369e-23	3.39008	up	lincRNA	AC016831.1	chr7:130561495-130598069	-
ENSG00000232034	validated	0.00278641	3.96637	5.37153e-22	5.77426	up	sense_intronic	AC092168.2	chr2:101439123-101463682	+
ENSG00000232803	validated	0.00180591	3.01205	8.78533e-15	2.34078	up	antisense	SLCO4A1-AS1	chr20:61294371-61298076	-
ENSG00000233559	validated	0.00148192	2.04555	3.80681e-10	2.80287	up	lincRNA	AC016831.7	chr7:130538479-130613408	+
ENSG00000234741	validated	0.00031989	2.09778	4.93945e-05	2.79315	up	processed_transcript	GAS5	chr1:173833038-173838020	-
ENSG00000251194	validated	0.00776666	2.43098	0.000232549	2.12624	up	sense_intronic	AL133330.1	chr11:35234097-35235554	+
ENSG00000262370	validated	0.000696361	2.27848	0.00464513	2.6501	up	lincRNA	AC108134.3	chr16:3126912-3137101	-
ENSG00000130600		0.00099406	4.95383	1.75933e-15	6.56249	up	processed_transcript	H19	chr11:2016406-2022700	-
ENSG00000215417		0.00140776	3.77615	2.75275e-33	4.80376	up	processed_transcript	MIR17HG	chr13:92000074-92006833	+
ENSG00000249859		5.71913e-05	3.67201	2.26339e-101	5.7448	up	processed_transcript	PVT1	chr8:128806779-129113499	+
ENSG00000163597		0.000603467	2.39365	6.73063e-34	2.2032	up	processed_transcript	SNHG16	chr17:74553848-74561430	+
ENSG00000245910		0.000497375	4.2164	1.8123e-16	2.08336	up	processed_transcript	SNHG6	chr8:67833919-67838633	-
ENSG00000177410		0.000107139	2.61853	1.43983e-24	3.06263	up	antisense	ZFAS1	chr20:47894715-47905797	+
fold change > 2, P < 0.01
