# Supplementary material for: SLCO4A1-AS1 promotes colorectal tumourigenesis by regulating Cdk2/c-Myc signalling
Source: J Biomed Sci. 2022 Jan 17;29:4. doi: 10.1186/s12929-022-00789-z (PMC8762969; doi:10.1186/s12929-022-00789-z)
Supplement: Supplementary file 5 — Additional file 5: Table S4. The related original data of Fig. 2d. [file 12929_2022_789_MOESM5_ESM.xlsx]

## Sheet: 2b
Supplementary Data 4. The related original data of figure 2b.
Normal	Tumor
0.399739	0.418138				Mann Whitney test
0.460346	0.29753				P value	0.0002
0.469161	0.312577				Exact or approximate P value?	Exact
0.390635	0.661997				P value summary	***
0.425412	0.298634				Significantly different (P < 0.05)?	Yes
0.394022	0.500442				One- or two-tailed P value?	Two-tailed
0.396351	0.424322				Sum of ranks in column A,B	6494 , 84031
0.41196	0.255911				Mann-Whitney U	2221
0.416627	0.280349
0.541891	0.468078
0.442376	0.376979
0.523216	0.401496
0.507986	0.444361
0.480299	0.321029
0.499642	0.316662
0.417709	0.33886
0.478379	0.457499
0.543042	0.457416
0.45663	0.391009
0.454956	0.407461
0.461111	0.382741
	0.614374
	0.519218
	0.345516
	0.338554
	0.333015
	0.356679
	0.322545
	0.370889
	0.572256
	0.268292
	0.310587
	0.463666
	0.438583
	0.447768
	0.334005
	0.531987
	0.420672
	0.396276
	0.36193
	0.474718
	0.398426
	0.384079
	0.284791
	0.479359
	0.395831
	0.430854
	0.454067
	0.286307
	0.257531
	0.458731
	0.33289
	0.363896
	0.414554
	0.655418
	0.725332
	0.474663
	0.548767
	0.418198
	0.519639
	0.716475
	0.359131
	0.310913
	0.265284
	0.241027
	0.479877
	0.537484
	0.265564
	0.394815
	0.391686
	0.271307
	0.349733
	0.275117
	0.396575
	0.391447
	0.352021
	0.346804
	0.402877
	0.37988
	0.3025
	0.312572
	0.521039
	0.482327
	0.489473
	0.305147
	0.298412
	0.421915
	0.395374
	0.35416
	0.411435
	0.40323
	0.493082
	0.288713
	0.434408
	0.317593
	0.500547
	0.381286
	0.361394
	0.27693
	0.360896
	0.336924
	0.370978
	0.344355
	0.353776
	0.353958
	0.342753
	0.271575
	0.303921
	0.284255
	0.666773
	0.428685
	0.35244
	0.309896
	0.314848
	0.325796
	0.373675
	0.269802
	0.244608
	0.356135
	0.396551
	0.428805
	0.565869
	0.35561
	0.376143
	0.381019
	0.318228
	0.37076
	0.412431
	0.445275
	0.385394
	0.514685
	0.446093
	0.438078
	0.713959
	0.421242
	0.303123
	0.356664
	0.232173
	0.240572
	0.344301
	0.484329
	0.426722
	0.623194
	0.316014
	0.373357
	0.448763
	0.297224
	0.502208
	0.426408
	0.467471
	0.347629
	0.32488
	0.353054
	0.732853
	0.310573
	0.39666
	0.363535
	0.40553
	0.267397
	0.412788
	0.399793
	0.444359
	0.381505
	0.317987
	0.390464
	0.310989
	0.325264
	0.523529
	0.458424
	0.355972
	0.57789
	0.418958
	0.392227
	0.367038
	0.389237
	0.530091
	0.503484
	0.478516
	0.640057
	0.49229
	0.30953
	0.275061
	0.440587
	0.309034
	0.585345
	0.477078
	0.353013
	0.538878
	0.326096
	0.476329
	0.326579
	0.308884
	0.350358
	0.519512
	0.40491
	0.296691
	0.340928
	0.443444
	0.314941
	0.656453
	0.371089
	0.388182
	0.426811
	0.446724
	0.439511
	0.394109
	0.359449
	0.278728
	0.453844
	0.32486
	0.380122
	0.789716
	0.512462
	0.430367
	0.427231
	0.388936
	0.393398
	0.47333
	0.508258
	0.686758
	0.371581
	0.337594
	0.365381
	0.494407
	0.335878
	0.386028
	0.808693
	0.437812
	0.394528
	0.430302
	0.326834
	0.424696
	0.436805
	0.358624
	0.511738
	0.516498
	0.440215
	0.362359
	0.316184
	0.3393
	0.486562
	0.361264
	0.688117
	0.319693
	0.198886
	0.407687
	0.376632
	0.449876
	0.698749
	0.544648
	0.361169
	0.344302
	0.373613
	0.318643
	0.463919
	0.489386
	0.405898
	0.48021
	0.52894
	0.336932
	0.386285
	0.298514
	0.304615
	0.419953
	0.435041
	0.42286
	0.394823
	0.428747
	0.365639
	0.406938
	0.337688
	0.782373
	0.412181
	0.379935
	0.298616
	0.426291
	0.492249
	0.338314
	0.442507
	0.274322
	0.397658
	0.325352
	0.399056
	0.24663
	0.291143
	0.175462
	0.361798
	0.567343
	0.380887
	0.413783
	0.35539
	0.329772
	0.330394
	0.26052
	0.363393
	0.446358
	0.749906
	0.283595
	0.383293
	0.419164
	0.301193
	0.327822
	0.27499
	0.287038
	0.203239
	0.215365
	0.260459
	0.355339
	0.407944
	0.341829
	0.455889
	0.346527
	0.29426
	0.37908
	0.355002
	0.247603
	0.342181
	0.303837
	0.350574
	0.370876
	0.463647
	0.3951
	0.353082
	0.477491
	0.37039
	0.497439
	0.701288
	0.392786
	0.449468
	0.47528
	0.539157
	0.429308
	0.576611
	0.438325
	0.466878
	0.414184
	0.45295
	0.347401
	0.435216
	0.354632
	0.356145
	0.440378
	0.429457
	0.610006
	0.360383
	0.53557
	0.428519
	0.439003
	0.383268
	0.415568
	0.434989
	0.458205
	0.341991
	0.396898
	0.809733
	0.312546
	0.359153
	0.379462
	0.370634
	0.443689
	0.610966
	0.30006
	0.603328
	0.36613
	0.287476
	0.390097
	0.333119
	0.42695
	0.406655
	0.351908
	0.385914
	0.364609
	0.46287
	0.304117
	0.473068
	0.39098
	0.499731
	0.464233
	0.384565
	0.633951
	0.513836
	0.314478
	0.34072
	0.282895
	0.395297
	0.361655
	0.304439
	0.351054
	0.361268
	0.470519
	0.295003
	0.256198
	0.228249
	0.319136
	0.304416
	0.392598
	0.320825
	0.310517
	0.461971
	0.359219
	0.33943
	0.321704
	0.343923
	0.502354

## Sheet: 2d
Supplementary Data 4. The related original data of figure 2d.
Cell	RP11-93B14.5	SLCO4A1-AS1 Methylation Fraction Methylation (1kb upstream TSS)
KM12	4.21952	0
NCIH508	3.59179	0
SNU81	3.38932	0			Pearson r
SW480	2.72125	0			r	-0.4051
LS513	3.46125	0.003			95% confidence interval	-0.6161 to -0.1399
SW620	3.21828	0.00301			R squared	0.1641
SW1116	2.64543	0.00377
SW403	3.99301	0.00654			P value
GP2D	2.19982	0.00893			P (two-tailed)	0.0039
SW1417	6.47173	0.00911			P value summary	**
HCC56	5.36017	0.00927			Significant? (alpha = 0.05)	Yes
SNU175	1.33339	0.00944
SW948	4.14972	0.00981			Number of XY Pairs	49
RCM1	6.71363	0.01019
SNU1197	4.02193	0.01118
COLO201	5.66305	0.01146
T84	3.3093	0.01419
SNU283	3.55893	0.02235
SKCO1	2.96939	0.03473
SW1463	3.52759	0.03501
NCIH747	3.57834	0.03644
SNUC5	3.1197	0.04314
CL40	2.19108	0.05421
HT115	3.83404	0.06141
LS180	3.22943	0.06649
SNUC2A	4.98886	0.07064
LS411N	3.01535	0.07194
LS123	3.6785	0.09676
SNU407	1.40746	0.1031
HCT15	2.20241	0.13034
SNU61	1.67936	0.13116
SNU1040	3.25764	0.13976
MDST8	0.164068	0.18656
COLO678	1.59869	0.22397
SW837	2.94559	0.24108
SNUC4	1.92027	0.35601
CCK81	1.37867	0.38456
SNUC1	3.79948	0.48456
CL14	1.53634	0.52084
CW2	2.40642	0.55716
CL11	3.38438	0.55999
LOVO	1.64108	0.62163
NCIH716	2.93055	0.72056
HCT116	2.53896	0.75029
SNU503	0.885533	0.8282
RKO	2.9013	0.91777
OUMS23	0.166543	0.9266
C2BBE1	2.0255	0.95087
SW48	4.00818	0.95972
