# Supplementary material for: SLCO4A1-AS1 promotes colorectal tumourigenesis by regulating Cdk2/c-Myc signalling
Source: J Biomed Sci. 2022 Jan 17;29:4. doi: 10.1186/s12929-022-00789-z (PMC8762969; doi:10.1186/s12929-022-00789-z)
Supplement: Supplementary file 7 — Additional file 7: Table S5. The top proteins specific to SLCO4A1-AS1 identified in sense RNA group bands at approximately 100 kD and 35 kD by Mass Spectrometry analysis. [file 12929_2022_789_MOESM7_ESM.xlsx]

## Sheet: Top proteins
Supplementary Data 5. The top proteins specific to SLCO4A1-AS1 identified in sense RNA group bands at approximately 100 kD and 35 kD by Mass Spectrometry analysis.
Proteins	Leading razor protein	Fasta.headers	Gene names	Charges	Score	Intensity_SLCO4A1_AS1_ANTISENSE	Intensity_SLCO4A1_AS1_SENSE	Mol..weight.[kDa]	Proteins	Peptides	Unique.peptides	Peptides_SLCO4A1_AS1_ANTISENSE	Peptides_SLCO4A1_AS1_SENSE	Unique.peptides_SLCO4A1_AS1_ANTISENSE	Unique.peptides_SLCO4A1_AS1_SENSE	Sequence.coverage.[%]
A0A0S2Z3G9;O43707;Q96BG6;F5GXS2;H7C144;A0A0S2Z3X3;A0A0S2Z3C0	A0A0S2Z3G9	>tr|A0A0S2Z3G9|A0A0S2Z3G9_HUMAN Actinin alpha 4 isoform 1 (Fragment) OS=Homo sapiens OX=9606 GN=ACTN4 PE=2 SV=1;>sp|O43707|ACTN4_HUMAN Alpha-actinin-4 OS=Homo sapiens OX=9606 GN=ACTN4 PE=1 SV=2;>tr|Q96BG6|Q96BG6_HUMAN ACTN4 protein (Fragment) OS=Homo sapie	ACTN4	3,4	243.48	0	589340000	104.85	19	61	44	53	58	37	42	69.8
A0A2Z6ATB6;Q16643;D6R9W4;B3KSQ7	A0A2Z6ATB6	>tr|A0A2Z6ATB6|A0A2Z6ATB6_HUMAN Drebrin A OS=Homo sapiens OX=9606 GN=DBN1 PE=2 SV=1;>sp|Q16643|DREB_HUMAN Drebrin OS=Homo sapiens OX=9606 GN=DBN1 PE=1 SV=4;>tr|D6R9W4|D6R9W4_HUMAN Drebrin (Fragment) OS=Homo sapiens OX=9606 GN=DBN1 PE=1 SV=1;>tr|B3KSQ7|B3KS	DBN1	2	217.09	0	210270000	76.309	8	25	25	17	22	17	22	42.9
Q99623;J3KPX7;F5GY37;F5GWA7;B4DW05;F5H3X6	Q99623	>sp|Q99623|PHB2_HUMAN Prohibitin-2 OS=Homo sapiens OX=9606 GN=PHB2 PE=1 SV=2;>tr|J3KPX7|J3KPX7_HUMAN Prohibitin-2 OS=Homo sapiens OX=9606 GN=PHB2 PE=1 SV=2;>tr|F5GY37|F5GY37_HUMAN Prohibitin-2 OS=Homo sapiens OX=9606 GN=PHB2 PE=1 SV=1;>tr|F5GWA7|F5GWA7_HUM	PHB2	2	215.06	0	224170000	33.296	11	13	13	8	11	8	11	48.5
A0A024R5Z7;P07355;V9HW65;H0YN42;A6NMY6;H0YMU9;H0YMD0;H0YM50;H0YKS4;B4DNH8;H0YNP5;H0YMM1;H0YMW4;H0YKX9;H0YMT9;H0YLV6;H0YKZ7;H0YKL9	A0A024R5Z7	>tr|A0A024R5Z7|A0A024R5Z7_HUMAN Annexin OS=Homo sapiens OX=9606 GN=ANXA2 PE=2 SV=1;>sp|P07355|ANXA2_HUMAN Annexin A2 OS=Homo sapiens OX=9606 GN=ANXA2 PE=1 SV=2;>tr|V9HW65|V9HW65_HUMAN Annexin OS=Homo sapiens OX=9606 GN=HEL-S-270 PE=2 SV=1;>tr|H0YN42|H0YN42	ANXA2	2,3	208.39	0	1216200000	38.604	28	30	30	27	28	27	28	75.5
Q16891;B4DKR1;B4DS66;Q05DN3	Q16891	>sp|Q16891|MIC60_HUMAN MICOS complex subunit MIC60 OS=Homo sapiens OX=9606 GN=IMMT PE=1 SV=1;>tr|B9A067|B9A067_HUMAN MICOS complex subunit MIC60 OS=Homo sapiens OX=9606 GN=IMMT PE=1 SV=2;>tr|B4DKR1|B4DKR1_HUMAN MICOS complex subunit MIC60 OS=Homo sapiens O	IMMT	4	197.46	0	54693000	83.677	7	24	1	16	21	0	1	43.1
A0A024RD80;P08238;B4DMA2;B4DGL0;Q6PK50;Q58FF8	A0A024RD80	>tr|A0A024RD80|A0A024RD80_HUMAN Heat shock protein 90kDa alpha (Cytosolic), class B member 1, isoform CRA_a OS=Homo sapiens OX=9606 GN=HSP90AB1 PE=3 SV=1;>sp|P08238|HS90B_HUMAN Heat shock protein HSP 90-beta OS=Homo sapiens OX=9606 GN=HSP90AB1 PE=1 SV=4;>t	HSP90AB1	2,3	195.15	0	71750000	83.263	11	40	19	30	35	16	17	48.9
Q8IVM0	Q8IVM0	>sp|Q8IVM0|CCD50_HUMAN Coiled-coil domain-containing protein 50 OS=Homo sapiens OX=9606 GN=CCDC50 PE=1 SV=1	CCDC50	2	190.15	0	78754000	35.822	1	4	4	1	4	1	4	13.1
P11387;B9EG90;Q9BVT2	P11387	>sp|P11387|TOP1_HUMAN DNA topoisomerase 1 OS=Homo sapiens OX=9606 GN=TOP1 PE=1 SV=2;>tr|B9EG90|B9EG90_HUMAN DNA topoisomerase I OS=Homo sapiens OX=9606 GN=TOP1 PE=2 SV=1	TOP1	2,3	190.1	0	3945800000	90.725	23	46	46	39	35	39	35	49.9
P13010;Q53T09	P13010	>sp|P13010|XRCC5_HUMAN X-ray repair cross-complementing protein 5 OS=Homo sapiens OX=9606 GN=XRCC5 PE=1 SV=3;>tr|Q53T09|Q53T09_HUMAN Uncharacterized protein XRCC5 (Fragment) OS=Homo sapiens OX=9606 GN=XRCC5 PE=4 SV=1	XRCC5	2	184.21	0	68220000	82.704	4	9	9	6	8	6	8	13.8
H9KV75;B7Z565;G3V2W4;A0A024R694;P12814;Q86TX4;G3V2N5;B4DRP5	A0A024R694	>tr|A0A024R694|A0A024R694_HUMAN Actinin, alpha 1, isoform CRA_a OS=Homo sapiens OX=9606 GN=ACTN1 PE=2 SV=1;>sp|P12814|ACTN1_HUMAN Alpha-actinin-1 OS=Homo sapiens OX=9606 GN=ACTN1 PE=1 SV=2;>tr|Q86TX4|Q86TX4_HUMAN Full-length cDNA clone CS0DB009YA03 of Neur	ACTN1	2	180.74	0	62970000	103.06	15	49	6	43	43	5	5	61.3
Q9Y277	Q9Y277	>sp|Q9Y277|VDAC3_HUMAN Voltage-dependent anion-selective channel protein 3 OS=Homo sapiens OX=9606 GN=VDAC3 PE=1 SV=1;>tr|E5RHZ6|E5RHZ6_HUMAN Voltage-dependent anion-selective channel protein 3 (Fragment) OS=Homo sapiens OX=9606 GN=VDAC3 PE=1 SV=1;>tr|E5RJ	VDAC3	3,4	171.58	0	148630000	30.658	7	10	10	7	9	7	9	48.1
O95049;Q2VPE5;Q96KB4	O95049	>sp|O95049|ZO3_HUMAN Tight junction protein ZO-3 OS=Homo sapiens OX=9606 GN=TJP3 PE=1 SV=3;>tr|Q2VPE5|Q2VPE5_HUMAN TJP3 protein (Fragment) OS=Homo sapiens OX=9606 GN=TJP3 PE=2 SV=2;>tr|Q96KB4|Q96KB4_HUMAN cDNA FLJ14386 fis, clone HEMBA1002417, moderately s	TJP3	2	171.32	0	29870000	101.4	3	6	6	4	4	4	4	7.7
P05023;B7Z3V1	P05023	>sp|P05023|AT1A1_HUMAN Sodium/potassium-transporting ATPase subunit alpha-1 OS=Homo sapiens OX=9606 GN=ATP1A1 PE=1 SV=1;>tr|B7Z3V1|B7Z3V1_HUMAN Sodium/potassium-transporting ATPase subunit alpha (Fragment) OS=Homo sapiens OX=9606 PE=2 SV=1;>tr|A0A0A0MT26|A	ATP1A1	2	166.55	0	16273000	112.89	37	20	17	15	16	13	13	21.8
J3KPS3;P04075;V9HWN7;A0A0M4FNU3;H3BR68	J3KPS3	>tr|J3KPS3|J3KPS3_HUMAN Fructose-bisphosphate aldolase OS=Homo sapiens OX=9606 GN=ALDOA PE=1 SV=1;>sp|P04075|ALDOA_HUMAN Fructose-bisphosphate aldolase A OS=Homo sapiens OX=9606 GN=ALDOA PE=1 SV=2;>tr|V9HWN7|V9HWN7_HUMAN Fructose-bisphosphate aldolase OS=H	ALDOA	2	163.38	0	145230000	39.817	16	10	9	6	8	6	7	28.3
A0A024R814;P18124;A8MUD9;O95036	A0A024R814	>tr|A0A024R814|A0A024R814_HUMAN Ribosomal protein L7, isoform CRA_a OS=Homo sapiens OX=9606 GN=RPL7 PE=4 SV=1;>sp|P18124|RL7_HUMAN 60S ribosomal protein L7 OS=Homo sapiens OX=9606 GN=RPL7 PE=1 SV=1;>tr|A8MUD9|A8MUD9_HUMAN 60S ribosomal protein L7 OS=Homo s	RPL7	2,3	162.49	0	117580000	30.438	6	9	9	8	8	8	8	36.3
Q9HBB3;A0A024RBK3;B2R4K7;Q02878;Q8N5Z7;Q8TBK5;B4DRX3;U3KQR5;F8VZ45;F8VR69	Q9HBB3	>tr|Q9HBB3|Q9HBB3_HUMAN 60S ribosomal protein L6 OS=Homo sapiens OX=9606 PE=2 SV=1;>tr|A0A024RBK3|A0A024RBK3_HUMAN 60S ribosomal protein L6 OS=Homo sapiens OX=9606 GN=RPL6 PE=3 SV=1;>tr|B2R4K7|B2R4K7_HUMAN 60S ribosomal protein L6 OS=Homo sapiens OX=9606 P	RPL6	2,3	161.04	0	100840000	32.891	13	10	10	9	7	9	7	38.1
A0A024R9G4;Q68D08;Q9NUQ9;E5RI16;E5RJL8;E5RIR8;E5RJE1;E5RGI7;E5RHU5;E5RFS4;E5RK61	A0A024R9G4	>tr|A0A024R9G4|A0A024R9G4_HUMAN Family with sequence similarity 49, member B, isoform CRA_a OS=Homo sapiens OX=9606 GN=FAM49B PE=4 SV=1;>tr|Q68D08|Q68D08_HUMAN Uncharacterized protein DKFZp686B04128 OS=Homo sapiens OX=9606 GN=DKFZp686B04128 PE=2 SV=1;>sp|Q	FAM49B	2	160.69	0	21696000	36.748	14	4	4	3	3	3	3	17.9
A0A024RAZ7;P09651;A0A024RB53;F8W6I7;Q6IPF2;A0A024QZ98;Q0VAC0;Q32P51;A0A024RC46;B4E0B5;F8VZ49;B4DP35;F8VTQ5;F8W646	A0A024RAZ7	>tr|A0A024RAZ7|A0A024RAZ7_HUMAN Heterogeneous nuclear ribonucleoprotein A1, isoform CRA_b OS=Homo sapiens OX=9606 GN=HNRPA1 PE=4 SV=1;>sp|P09651|ROA1_HUMAN Heterogeneous nuclear ribonucleoprotein A1 OS=Homo sapiens OX=9606 GN=HNRNPA1 PE=1 SV=5;>tr|A0A024RB	HNRPA1	2	158.93	0	84204000	38.746	19	13	11	10	8	8	8	37.6
P04083;Q5TZZ9;Q5T3N1	P04083	>sp|P04083|ANXA1_HUMAN Annexin A1 OS=Homo sapiens OX=9606 GN=ANXA1 PE=1 SV=2;>tr|Q5TZZ9|Q5TZZ9_HUMAN Annexin OS=Homo sapiens OX=9606 GN=ANXA1 PE=1 SV=1;>tr|Q5T3N1|Q5T3N1_HUMAN Annexin (Fragment) OS=Homo sapiens OX=9606 GN=ANXA1 PE=1 SV=1;>tr|B4DL19|B4DL19_	ANXA1	2	155.97	0	137360000	38.714	6	15	15	11	13	11	13	48
A0A0C4DG89;A8K6X3;Q7L014;D3DQA6	A0A0C4DG89	>tr|A0A0C4DG89|A0A0C4DG89_HUMAN Probable ATP-dependent RNA helicase DDX46 OS=Homo sapiens OX=9606 GN=DDX46 PE=1 SV=1;>tr|A8K6X3|A8K6X3_HUMAN cDNA FLJ78679, highly similar to Homo sapiens DEAD (Asp-Glu-Ala-Asp) box polypeptide 46 (DDX46), mRNA OS=Homo sapie	DDX46	2	155.02	0	44402000	117.46	6	11	11	4	10	4	10	10.1
A0A024R0E5;A8K0T9;P52907;A4D0V4;P47755;Q53GC7;Q53GE2;F8W9N7;C9JUG7;A0A0D9SET8	A0A024R0E5	>tr|A0A024R0E5|A0A024R0E5_HUMAN F-actin-capping protein subunit alpha OS=Homo sapiens OX=9606 GN=CAPZA1 PE=3 SV=1;>tr|A8K0T9|A8K0T9_HUMAN F-actin-capping protein subunit alpha OS=Homo sapiens OX=9606 PE=2 SV=1;>sp|P52907|CAZA1_HUMAN F-actin-capping protein	CAPZA1	2	150.85	0	289330000	32.922	3	7	6	4	7	4	6	39.9
E5KMI6;P36776;B3KXS5;Q2VPA0;B3KU28;K7EKE6;K7EJE8;B4DPX0	E5KMI6	>tr|E5KMI6|E5KMI6_HUMAN Lon protease homolog, mitochondrial OS=Homo sapiens OX=9606 GN=LONP1 PE=3 SV=1;>sp|P36776|LONM_HUMAN Lon protease homolog, mitochondrial OS=Homo sapiens OX=9606 GN=LONP1 PE=1 SV=2;>tr|B3KXS5|B3KXS5_HUMAN Lon protease homolog, mitoch	LONP1	2	150.46	0	35748000	106.5	10	5	5	4	4	4	4	5.9
O75477;B4DPN7	O75477	>sp|O75477|ERLN1_HUMAN Erlin-1 OS=Homo sapiens OX=9606 GN=ERLIN1 PE=1 SV=2;>tr|B2RDK6|B2RDK6_HUMAN cDNA, FLJ96656, highly similar to Homo sapiens SPFH domain family, member 1 (SPFH1), mRNA OS=Homo sapiens OX=9606 PE=2 SV=1;>tr|B0QZ43|B0QZ43_HUMAN Erlin-1 (	ERLIN1	2	147.2	0	126780000	39.171	4	8	6	5	8	3	6	26.4
A0A024R1X8;A0A0S2Z487;P14923;A0A0S2Z495	A0A024R1X8	>tr|A0A024R1X8|A0A024R1X8_HUMAN Junction plakoglobin, isoform CRA_a OS=Homo sapiens OX=9606 GN=JUP PE=4 SV=1;>tr|A0A0S2Z487|A0A0S2Z487_HUMAN Junction plakoglobin isoform 1 (Fragment) OS=Homo sapiens OX=9606 GN=JUP PE=2 SV=1;>sp|P14923|PLAK_HUMAN Junction p	JUP	2	147.18	0	40150000	81.726	9	13	8	7	12	4	8	22.1
H3BLV9;Q96SB4;A8K8B2;A0A024RCU9	H3BLV9	>tr|H3BLV9|H3BLV9_HUMAN SRSF protein kinase 1 (Fragment) OS=Homo sapiens OX=9606 GN=SRPK1 PE=1 SV=1;>sp|Q96SB4|SRPK1_HUMAN SRSF protein kinase 1 OS=Homo sapiens OX=9606 GN=SRPK1 PE=1 SV=2;>tr|A8K8B2|A8K8B2_HUMAN cDNA FLJ78127, highly similar to Homo sapien	SRPK1	2	147.12	0	26031000	76.039	7	6	5	3	5	2	4	11.8
P62879;Q6FHM2;C9JXA5;C9JIS1;C9JZN1;Q9HAV0;A8K3F6;C9JD14	P62879	>sp|P62879|GBB2_HUMAN Guanine nucleotide-binding protein G(I)/G(S)/G(T) subunit beta-2 OS=Homo sapiens OX=9606 GN=GNB2 PE=1 SV=3;>tr|Q6FHM2|Q6FHM2_HUMAN Epididymis secretory sperm binding protein OS=Homo sapiens OX=9606 GN=GNB2 PE=2 SV=1;>tr|C9JXA5|C9JXA5_	GNB2	2	144.68	0	20735000	37.331	10	9	6	7	9	4	6	25.6
H3BVG0;A8K897;Q8N1F7	H3BVG0	>tr|H3BVG0|H3BVG0_HUMAN Nuclear pore complex protein Nup93 OS=Homo sapiens OX=9606 GN=NUP93 PE=1 SV=1;>tr|A8K897|A8K897_HUMAN Nuclear pore complex protein Nup93 OS=Homo sapiens OX=9606 PE=2 SV=1;>sp|Q8N1F7|NUP93_HUMAN Nuclear pore complex protein Nup93 OS=	NUP93	2	143.85	0	34194000	99.554	13	12	12	7	9	7	9	15.1
J3KN67;M1VPF4;A0A2R2Y2Q3;D9YZV5;A0A0K0K1I0;Q6ZN40;A0A0S2Z4G6;D9YZV4;P09493;A0A024R5W6;C9IZA2;H0YKP3	J3KN67	>tr|J3KN67|J3KN67_HUMAN Tropomyosin alpha-3 chain OS=Homo sapiens OX=9606 GN=TPM3 PE=1 SV=1;>tr|M1VPF4|M1VPF4_HUMAN Tyrosine-protein kinase receptor OS=Homo sapiens OX=9606 GN=TPM3-ROS1 PE=2 SV=1;>tr|A0A2R2Y2Q3|A0A2R2Y2Q3_HUMAN Tropomyosin 3 nu OS=Homo sap	TPM3	3	142.83	0	119850000	33.222	3	23	0	18	21	0	0	52.6
P00338;V9HWB9;B4DJI1;F5GXY2;F5GYU2;F5GXH2;F5H6W8;F5H5J4;F5GZQ4;F5GXU1;F5GWW2;F5GXC7;F5H8H6	P00338	>sp|P00338|LDHA_HUMAN L-lactate dehydrogenase A chain OS=Homo sapiens OX=9606 GN=LDHA PE=1 SV=2;>tr|V9HWB9|V9HWB9_HUMAN L-lactate dehydrogenase OS=Homo sapiens OX=9606 GN=HEL-S-133P PE=2 SV=1;>tr|B4DJI1|B4DJI1_HUMAN cDNA FLJ52549, highly similar to L-lacta	LDHA	3	141	0	25644000	36.688	25	11	10	9	10	8	10	31.9
Q96SB3;Q96B17;B3KNT0	Q96SB3	>sp|Q96SB3|NEB2_HUMAN Neurabin-2 OS=Homo sapiens OX=9606 GN=PPP1R9B PE=1 SV=3;>tr|Q96B17|Q96B17_HUMAN PPP1R9B protein (Fragment) OS=Homo sapiens OX=9606 GN=PPP1R9B PE=2 SV=1;>tr|B3KNT0|B3KNT0_HUMAN cDNA FLJ30345 fis, clone BRACE2007522, highly similar to N	PPP1R9B	2	138.45	0	53836000	89.333	7	9	9	7	7	7	7	13.7
Q96AG4	Q96AG4	>sp|Q96AG4|LRC59_HUMAN Leucine-rich repeat-containing protein 59 OS=Homo sapiens OX=9606 GN=LRRC59 PE=1 SV=1	LRRC59	2,3	138.35	0	164290000	34.93	2	9	9	8	9	8	9	40.7
A0A024R821;P55884;A4D210;B4DV79;B4DXN6;Q86UM1;C9JZG1	A0A024R821	>tr|A0A024R821|A0A024R821_HUMAN Eukaryotic translation initiation factor 3 subunit B OS=Homo sapiens OX=9606 GN=EIF3S9 PE=3 SV=1;>sp|P55884|EIF3B_HUMAN Eukaryotic translation initiation factor 3 subunit B OS=Homo sapiens OX=9606 GN=EIF3B PE=1 SV=3;>tr|A4D2	EIF3S9	3	138.25	0	31424000	92.48	10	10	10	6	8	6	8	15.5
O15144;Q53R19;Q9BXV5;A0A024R408	O15144	>sp|O15144|ARPC2_HUMAN Actin-related protein 2/3 complex subunit 2 OS=Homo sapiens OX=9606 GN=ARPC2 PE=1 SV=1;>tr|Q53R19|Q53R19_HUMAN Arp2/3 complex 34 kDa subunit OS=Homo sapiens OX=9606 GN=ARPC2 PE=2 SV=1;>tr|Q9BXV5|Q9BXV5_HUMAN Arp2/3 complex 34 kDa sub	ARPC2	2,3	136.6	0	83197000	34.333	8	9	9	7	8	7	8	28
Q14165;F5H1S8;H0YG07;F5GX14	Q14165	>sp|Q14165|MLEC_HUMAN Malectin OS=Homo sapiens OX=9606 GN=MLEC PE=1 SV=1;>tr|F5H1S8|F5H1S8_HUMAN Malectin (Fragment) OS=Homo sapiens OX=9606 GN=MLEC PE=1 SV=1;>tr|H0YG07|H0YG07_HUMAN Malectin (Fragment) OS=Homo sapiens OX=9606 GN=MLEC PE=1 SV=1;>tr|F5GX14|	MLEC	2	134.98	0	47374000	32.233	4	4	4	3	4	3	4	15.4
A0A3F2YNY6;O75400;B4DPY2;F5H578;Q05C41	A0A3F2YNY6	>tr|A0A3F2YNY6|A0A3F2YNY6_HUMAN Pre-mRNA-processing factor 40 homolog A OS=Homo sapiens OX=9606 GN=PRPF40A PE=1 SV=1;>sp|O75400|PR40A_HUMAN Pre-mRNA-processing factor 40 homolog A OS=Homo sapiens OX=9606 GN=PRPF40A PE=1 SV=2;>tr|B4DPY2|B4DPY2_HUMAN cDNA FL	PRPF40A	2	134.57	0	141310000	112.4	8	13	13	8	12	8	12	14.3
P22087;Q96BS4;B4DLD4;M0R2Q4;M0QXL5;M0R299;M0R0P1;A6NHQ2	P22087	>sp|P22087|FBRL_HUMAN rRNA 2-O-methyltransferase fibrillarin OS=Homo sapiens OX=9606 GN=FBL PE=1 SV=2;>tr|Q96BS4|Q96BS4_HUMAN FBL protein (Fragment) OS=Homo sapiens OX=9606 GN=FBL PE=2 SV=2;>tr|B4DLD4|B4DLD4_HUMAN cDNA FLJ56738, highly similar to Fibrilla	FBL	3	133.81	0	18101000	33.784	10	9	8	8	7	8	6	34.9
Q9NR30	Q9NR30	>sp|Q9NR30|DDX21_HUMAN Nucleolar RNA helicase 2 OS=Homo sapiens OX=9606 GN=DDX21 PE=1 SV=5	DDX21	2	132.32	0	120610000	87.343	8	15	15	11	11	11	11	25
B2RBR9;Q14974;J3QR48	B2RBR9	>tr|B2RBR9|B2RBR9_HUMAN cDNA, FLJ95650, highly similar to Homo sapiens karyopherin (importin) beta 1 (KPNB1), mRNA OS=Homo sapiens OX=9606 PE=2 SV=1;>sp|Q14974|IMB1_HUMAN Importin subunit beta-1 OS=Homo sapiens OX=9606 GN=KPNB1 PE=1 SV=2	KPNB1	2	130.72	0	16760000	97.183	7	5	5	2	5	2	5	7.8
P14625;V9HWP2;Q5CAQ5;Q59FC6;A0A1W2PRR1;Q96GW1;B4DQX3	P14625	>sp|P14625|ENPL_HUMAN Endoplasmin OS=Homo sapiens OX=9606 GN=HSP90B1 PE=1 SV=1;>tr|V9HWP2|V9HWP2_HUMAN Epididymis luminal protein 35 OS=Homo sapiens OX=9606 GN=HEL-S-125m PE=2 SV=1;>tr|Q5CAQ5|Q5CAQ5_HUMAN Epididymis secretory sperm binding protein OS=Homo	HSP90B1	2	128.9	0	28715000	92.468	13	22	20	19	17	17	15	27.6
O00151;V9HW92	O00151	>sp|O00151|PDLI1_HUMAN PDZ and LIM domain protein 1 OS=Homo sapiens OX=9606 GN=PDLIM1 PE=1 SV=4;>tr|V9HW92|V9HW92_HUMAN Epididymis secretory protein Li 112 OS=Homo sapiens OX=9606 GN=HEL-S-112 PE=2 SV=1	PDLIM1	2	128.81	0	33455000	36.071	2	2	2	0	2	0	2	7.6
D3DTH7;O00159;B7Z3E5;F5H6E2	O00159	>sp|O00159|MYO1C_HUMAN Unconventional myosin-Ic OS=Homo sapiens OX=9606 GN=MYO1C PE=1 SV=4;>tr|B7Z3E5|B7Z3E5_HUMAN cDNA FLJ53573, highly similar to Myosin Ic OS=Homo sapiens OX=9606 PE=2 SV=1;>tr|F5H6E2|F5H6E2_HUMAN Unconventional myosin-Ic OS=Homo sapiens	MYO1C	2	128.26	0	15156000	121.68	8	34	5	30	28	4	4	38.6
A0A024R4A0;P19338;Q9BQ02;C9JWL1;C9J1H7;C9JLB1;C9JYW2	A0A024R4A0	>tr|A0A024R4A0|A0A024R4A0_HUMAN Nucleolin, isoform CRA_b OS=Homo sapiens OX=9606 GN=NCL PE=4 SV=1;>sp|P19338|NUCL_HUMAN Nucleolin OS=Homo sapiens OX=9606 GN=NCL PE=1 SV=3;>tr|B3KTP9|B3KTP9_HUMAN cDNA FLJ38578 fis, clone HCHON2007674, highly similar to NUCL	NCL	2	128.1	0	144020000	76.613	11	22	22	20	19	20	19	27.9
A0A024R5C5;P11498;E9PRE7	A0A024R5C5	>tr|A0A024R5C5|A0A024R5C5_HUMAN Pyruvate carboxylase OS=Homo sapiens OX=9606 GN=PC PE=4 SV=1;>sp|P11498|PYC_HUMAN Pyruvate carboxylase, mitochondrial OS=Homo sapiens OX=9606 GN=PC PE=1 SV=2	PC	2	128.1	0	273570000	129.63	4	36	36	33	32	33	32	37
A0A024R3T8;P09874;B4E0E1;B2R5W3;Q6PJL0;Q05D33;Q96P95	A0A024R3T8	>tr|A0A024R3T8|A0A024R3T8_HUMAN Poly [ADP-ribose] polymerase OS=Homo sapiens OX=9606 GN=PARP1 PE=4 SV=1;>sp|P09874|PARP1_HUMAN Poly [ADP-ribose] polymerase 1 OS=Homo sapiens OX=9606 GN=PARP1 PE=1 SV=4;>tr|B4E0E1|B4E0E1_HUMAN Poly [ADP-ribose] polymerase OS	PARP1	2,3	127.57	0	86489000	113.08	9	31	31	28	21	28	21	30.9
B4DH02;P34932;V9HW33;Q59GF8;A0A087WYC1;A0A087WTS8;O14992	B4DH02	>tr|B4DH02|B4DH02_HUMAN cDNA FLJ50510, highly similar to Heat shock 70 kDa protein 4 OS=Homo sapiens OX=9606 PE=2 SV=1;>sp|P34932|HSP74_HUMAN Heat shock 70 kDa protein 4 OS=Homo sapiens OX=9606 GN=HSPA4 PE=1 SV=4;>tr|V9HW33|V9HW33_HUMAN Epididymis secretor	HSPA4	2	125.61	0	35340000	94.36	13	7	6	4	5	3	5	11.8
B2RAH5;O14974;A0A024RBF1;H0YHI8;F8VZN8;A0A3B3ISH4;H0YIS4	B2RAH5	>tr|B2RAH5|B2RAH5_HUMAN cDNA, FLJ94919, highly similar to Homo sapiens protein phosphatase 1, regulatory (inhibitor) subunit 12A (PPP1R12A), mRNA OS=Homo sapiens OX=9606 PE=2 SV=1;>sp|O14974|MYPT1_HUMAN Protein phosphatase 1 regulatory subunit 12A OS=Homo	PPP1R12A	2	123.63	0	63733000	115.33	15	10	10	2	10	2	10	10.5
A0A0A6YYL2;P0DMM9;P0DMN0;Q1ET61;Q1ET62;Q1ET63;Q1ET64;Q1ET65;Q2TAB3;A0A024QZB4;B3KT14;P50225;P50226;H3BRY5;E9PKW4;Q59GG0	A0A0A6YYL2	>tr|A0A0A6YYL2|A0A0A6YYL2_HUMAN Sulfotransferase OS=Homo sapiens OX=9606 GN=SULT1A4 PE=1 SV=1;>sp|P0DMM9|ST1A3_HUMAN Sulfotransferase 1A3 OS=Homo sapiens OX=9606 GN=SULT1A3 PE=1 SV=1;>sp|P0DMN0|ST1A4_HUMAN Sulfotransferase 1A4 OS=Homo sapiens OX=9606 GN=SU	SULT1A4	2	122.98	0	18052000	34.779	18	3	3	1	3	1	3	12
P36542;Q8TAS0	P36542	>sp|P36542|ATPG_HUMAN ATP synthase subunit gamma, mitochondrial OS=Homo sapiens OX=9606 GN=ATP5F1C PE=1 SV=1;>tr|Q8TAS0|Q8TAS0_HUMAN ATP synthase subunit gamma (Fragment) OS=Homo sapiens OX=9606 PE=2 SV=1;>tr|B4DL14|B4DL14_HUMAN ATP synthase subunit gamma	ATP5F1C	2	122.51	0	40001000	32.996	4	6	6	5	6	5	6	22.5
P62136;A0A140VJS9;C0STL0	P62136	>sp|P62136|PP1A_HUMAN Serine/threonine-protein phosphatase PP1-alpha catalytic subunit OS=Homo sapiens OX=9606 GN=PPP1CA PE=1 SV=1;>tr|A0A140VJS9|A0A140VJS9_HUMAN Serine/threonine-protein phosphatase OS=Homo sapiens OX=9606 PE=2 SV=1;>tr|B3KXM2|B3KXM2_HUMA	PPP1CA	2	122.51	0	19424000	37.512	16	9	2	7	7	1	2	31.8
Q02978;Q6IBH0;I3L1P8	Q02978	>sp|Q02978|M2OM_HUMAN Mitochondrial 2-oxoglutarate/malate carrier protein OS=Homo sapiens OX=9606 GN=SLC25A11 PE=1 SV=3;>tr|Q6IBH0|Q6IBH0_HUMAN SLC25A11 protein OS=Homo sapiens OX=9606 GN=SLC25A11 PE=2 SV=1;>tr|I3L1P8|I3L1P8_HUMAN Mitochondrial 2-oxoglutar	SLC25A11	2	122.45	0	52473000	34.061	3	8	8	6	8	6	8	27.4
B5ME19;A0A024QYU9;A1KYQ7;Q99613;B4DVQ5;B4DDN4;B4DVU3;B4DRU0;B4E2Z6;B3KNZ4;A0A024QYX7	B5ME19	>sp|B5ME19|EIFCL_HUMAN Eukaryotic translation initiation factor 3 subunit C-like protein OS=Homo sapiens OX=9606 GN=EIF3CL PE=3 SV=1;>tr|A0A024QYU9|A0A024QYU9_HUMAN Eukaryotic translation initiation factor 3 subunit C OS=Homo sapiens OX=9606 GN=EIF3S8 PE=3	EIF3CL	2,3	122.34	0	22903000	105.47	15	8	8	8	6	8	6	9.2
O94832;J3QRN6;K7EIG7;Q7Z3N6	O94832	>sp|O94832|MYO1D_HUMAN Unconventional myosin-Id OS=Homo sapiens OX=9606 GN=MYO1D PE=1 SV=2;>tr|J3QRN6|J3QRN6_HUMAN Unconventional myosin-Id OS=Homo sapiens OX=9606 GN=MYO1D PE=1 SV=1;>tr|K7EIG7|K7EIG7_HUMAN Unconventional myosin-Id OS=Homo sapiens OX=9606	MYO1D	3	122.33	0	17421000	116.2	10	35	35	27	28	27	28	38.3
A0A024QZ70;Q7L7X3	A0A024QZ70	>tr|A0A024QZ70|A0A024QZ70_HUMAN TAO kinase 1, isoform CRA_a OS=Homo sapiens OX=9606 GN=TAOK1 PE=4 SV=1;>sp|Q7L7X3|TAOK1_HUMAN Serine/threonine-protein kinase TAO1 OS=Homo sapiens OX=9606 GN=TAOK1 PE=1 SV=1	TAOK1	2	120.87	0	48477000	116.07	11	17	17	15	12	15	12	18
P40925;V9HWF2;C9JF79;C9JRL4;C9JLV6	P40925	>sp|P40925|MDHC_HUMAN Malate dehydrogenase, cytoplasmic OS=Homo sapiens OX=9606 GN=MDH1 PE=1 SV=4;>tr|V9HWF2|V9HWF2_HUMAN Malate dehydrogenase OS=Homo sapiens OX=9606 GN=HEL-S-32 PE=2 SV=1;>tr|C9JF79|C9JF79_HUMAN Malate dehydrogenase (Fragment) OS=Homo sap	MDH1	2	120.53	0	23530000	36.426	7	5	5	3	5	3	5	18.6
Q01813;Q5VSR5;V9GYV7	Q01813	>sp|Q01813|PFKAP_HUMAN ATP-dependent 6-phosphofructokinase, platelet type OS=Homo sapiens OX=9606 GN=PFKP PE=1 SV=2;>tr|B1APP6|B1APP6_HUMAN ATP-dependent 6-phosphofructokinase, platelet type (Fragment) OS=Homo sapiens OX=9606 GN=PFKP PE=1 SV=1	PFKP	2	120.49	0	70585000	85.595	12	10	9	7	7	6	7	16.5
B2RMV2;Q69YQ0;Q59GT7;F8WAN1;C9J8U1	B2RMV2	>tr|B2RMV2|B2RMV2_HUMAN CYTSA protein OS=Homo sapiens OX=9606 GN=CYTSA PE=2 SV=1;>sp|Q69YQ0|CYTSA_HUMAN Cytospin-A OS=Homo sapiens OX=9606 GN=SPECC1L PE=1 SV=2;>tr|Q59GT7|Q59GT7_HUMAN KIAA0376 protein variant (Fragment) OS=Homo sapiens OX=9606 PE=2 SV=1;>t	CYTSA	2	120.06	0	41404000	124.57	6	7	7	4	5	4	5	8.5
P48556;V9HW09;R4GMR5;Q5U0B3;K7EJR3;B4E2Y4;K7EJC1	P48556	>sp|P48556|PSMD8_HUMAN 26S proteasome non-ATPase regulatory subunit 8 OS=Homo sapiens OX=9606 GN=PSMD8 PE=1 SV=2;>tr|V9HW09|V9HW09_HUMAN Epididymis secretory sperm binding protein Li 91n OS=Homo sapiens OX=9606 GN=HEL-S-91n PE=2 SV=1;>tr|R4GMR5|R4GMR5_HUMA	PSMD8	2	119.41	0	31759000	39.611	9	4	4	2	3	2	3	9.4
A0A024R1A3;P22314	A0A024R1A3	>tr|A0A024R1A3|A0A024R1A3_HUMAN Testicular secretory protein Li 63 OS=Homo sapiens OX=9606 GN=UBE1 PE=2 SV=1;>sp|P22314|UBA1_HUMAN Ubiquitin-like modifier-activating enzyme 1 OS=Homo sapiens OX=9606 GN=UBA1 PE=1 SV=3	UBE1	2	119.23	0	15387000	117.85	12	8	8	7	7	7	7	11.4
P04406;Q2TSD0;V9HVZ4;E7EUT5;Q0QET7;A4UCT1	P04406	>sp|P04406|G3P_HUMAN Glyceraldehyde-3-phosphate dehydrogenase OS=Homo sapiens OX=9606 GN=GAPDH PE=1 SV=3;>tr|Q2TSD0|Q2TSD0_HUMAN Glyceraldehyde-3-phosphate dehydrogenase OS=Homo sapiens OX=9606 PE=2 SV=1;>tr|V9HVZ4|V9HVZ4_HUMAN Glyceraldehyde-3-phosphate d	GAPDH	3,4	119.02	0	26475000	36.053	8	10	10	8	8	8	8	38.5
A0A024R8U9;E7D7X9;P32322;A0A1B2JLU7;E7D7Y0;E2QRB3;J3QKT4;B7Z8T1;Q2TU78;Q8TBX0;B4DQK8;J3KR12;A0A0S2Z5U6;Q96C36;A0A087WZR9;Q4W8W1;A0A024R3Q9;A0A087WTV6;B3KMB7	A0A024R8U9	>tr|A0A024R8U9|A0A024R8U9_HUMAN Pyrroline-5-carboxylate reductase OS=Homo sapiens OX=9606 GN=PYCR1 PE=3 SV=1;>tr|E7D7X9|E7D7X9_HUMAN Pyrroline-5-carboxylate reductase OS=Homo sapiens OX=9606 PE=2 SV=1;>sp|P32322|P5CR1_HUMAN Pyrroline-5-carboxylate reductas	PYCR1	2	118.76	0	72565000	33.36	21	5	4	4	5	4	4	24.1
Q5T9A4;Q9NVI7;Q96T67;H0Y2W2;Q9H834;Q8N3E6;Q5T2N8	Q5T9A4	>sp|Q5T9A4|ATD3B_HUMAN ATPase family AAA domain-containing protein 3B OS=Homo sapiens OX=9606 GN=ATAD3B PE=1 SV=1;>sp|Q9NVI7|ATD3A_HUMAN ATPase family AAA domain-containing protein 3A OS=Homo sapiens OX=9606 GN=ATAD3A PE=1 SV=2;>tr|Q96T67|Q96T67_HUMAN TOB3	ATAD3B	2	116.25	0	11137000	72.572	7	2	2	1	2	1	2	2.9
A8KAP3;Q15029;Q6IBM8;B3KX19;B4DZB1;Q8IXJ3;B3KWY2	A8KAP3	>tr|A8KAP3|A8KAP3_HUMAN cDNA FLJ78483, highly similar to Homo sapiens elongation factor Tu GTP binding domain containing 2 (EFTUD2), mRNA OS=Homo sapiens OX=9606 PE=2 SV=1;>sp|Q15029|U5S1_HUMAN 116 kDa U5 small nuclear ribonucleoprotein component OS=Homo s	EFTUD2	2	115.5	0	24841000	109.47	9	19	18	13	16	12	16	24.1
Q9NUJ1	Q9NUJ1	>sp|Q9NUJ1|ABHDA_HUMAN Mycophenolic acid acyl-glucuronide esterase, mitochondrial OS=Homo sapiens OX=9606 GN=ABHD10 PE=1 SV=1	ABHD10	2	114.84	0	38236000	33.932	1	5	5	3	5	3	5	23.5
A0A024R0Z3;A8KA56;Q9BUQ8;B3KY11;H0YI52	A0A024R0Z3	>tr|A0A024R0Z3|A0A024R0Z3_HUMAN DEAD (Asp-Glu-Ala-Asp) box polypeptide 23, isoform CRA_b OS=Homo sapiens OX=9606 GN=DDX23 PE=4 SV=1;>tr|A8KA56|A8KA56_HUMAN cDNA FLJ77678, highly similar to Homo sapiens DEAD (Asp-Glu-Ala-Asp) box polypeptide 23, mRNA OS=Hom	DDX23	2	114.82	0	64819000	95.581	6	10	10	6	8	6	8	12.4
Q9H0A0;A0A087WV29	Q9H0A0	>sp|Q9H0A0|NAT10_HUMAN RNA cytidine acetyltransferase OS=Homo sapiens OX=9606 GN=NAT10 PE=1 SV=2;>tr|A0A087WV29|A0A087WV29_HUMAN RNA cytidine acetyltransferase OS=Homo sapiens OX=9606 GN=NAT10 PE=1 SV=1	NAT10	2	114.39	0	18483000	115.73	4	11	6	10	7	5	3	11.9
A0A0S2Z3H3;A8K787;P12235;V9GYG0;Q59EP7;Q6NVC0;P05141;Q59EI9;P12236;Q6I9V5	Q6NVC0	>tr|Q6NVC0|Q6NVC0_HUMAN SLC25A5 protein (Fragment) OS=Homo sapiens OX=9606 GN=SLC25A5 PE=2 SV=1;>sp|P05141|ADT2_HUMAN ADP/ATP translocase 2 OS=Homo sapiens OX=9606 GN=SLC25A5 PE=1 SV=7	SLC25A5	2	114.19	0	768250000	35.293	2	12	5	9	12	5	5	36.8
K9JA46;P07900;Q2VPJ6;Q8TBA7;O75322;Q86U12;Q96HX7;Q58FG0	K9JA46	>tr|K9JA46|K9JA46_HUMAN Epididymis luminal secretory protein 52 OS=Homo sapiens OX=9606 GN=EL52 PE=2 SV=1;>sp|P07900|HS90A_HUMAN Heat shock protein HSP 90-alpha OS=Homo sapiens OX=9606 GN=HSP90AA1 PE=1 SV=5;>tr|Q2VPJ6|Q2VPJ6_HUMAN HSP90AA1 protein (Fragmen	EL52	3	111.74	0	19558000	84.659	14	33	20	24	30	15	19	44.1
Q9Y2W1;A0A3B3ITZ9;Q6PJV4;Q6P0P7;Q05D20;Q7Z5U1	Q9Y2W1	>sp|Q9Y2W1|TR150_HUMAN Thyroid hormone receptor-associated protein 3 OS=Homo sapiens OX=9606 GN=THRAP3 PE=1 SV=2;>tr|A0A3B3ITZ9|A0A3B3ITZ9_HUMAN Thyroid hormone receptor-associated protein 3 OS=Homo sapiens OX=9606 GN=THRAP3 PE=1 SV=1	THRAP3	2	111.61	0	33769000	108.66	6	10	10	9	8	9	8	11.5
A0A0S2Z3L2;P16615;H7C5W9	A0A0S2Z3L2	>tr|A0A0S2Z3L2|A0A0S2Z3L2_HUMAN ATPase Ca++ transporting cardiac muscle slow twitch 2 isoform 1 (Fragment) OS=Homo sapiens OX=9606 GN=ATP2A2 PE=2 SV=1;>sp|P16615|AT2A2_HUMAN Sarcoplasmic/endoplasmic reticulum calcium ATPase 2 OS=Homo sapiens OX=9606 GN=ATP	ATP2A2	2	111.06	0	68499000	114.76	10	12	12	10	10	10	10	13.1
P08758;V9HWE0;D6RBL5;D6RBE9	P08758	>sp|P08758|ANXA5_HUMAN Annexin A5 OS=Homo sapiens OX=9606 GN=ANXA5 PE=1 SV=2;>tr|V9HWE0|V9HWE0_HUMAN Annexin OS=Homo sapiens OX=9606 GN=HEL-S-7 PE=2 SV=1;>tr|D6RBL5|D6RBL5_HUMAN Annexin OS=Homo sapiens OX=9606 GN=ANXA5 PE=1 SV=1;>tr|D6RBE9|D6RBE9_HUMAN Ann	ANXA5	2	109.11	0	27093000	35.936	7	5	5	2	4	2	4	15.9
Q9BYG3;B4DSM4	Q9BYG3	>sp|Q9BYG3|MK67I_HUMAN MKI67 FHA domain-interacting nucleolar phosphoprotein OS=Homo sapiens OX=9606 GN=NIFK PE=1 SV=1;>tr|C9J808|C9J808_HUMAN MKI67 FHA domain-interacting nucleolar phosphoprotein (Fragment) OS=Homo sapiens OX=9606 GN=NIFK PE=1 SV=8	NIFK	2	108.35	0	8060700	34.222	5	3	3	3	2	3	2	14.7
P49756;Q16083	P49756	>sp|P49756|RBM25_HUMAN RNA-binding protein 25 OS=Homo sapiens OX=9606 GN=RBM25 PE=1 SV=3	RBM25	2	107.59	0	97819000	100.18	5	20	20	16	19	16	19	24.1
Q8N1C8;A0A384P5G6;P38646;V9HW84;B7Z4V2;B7Z4T3;H0Y8S0	Q8N1C8	>tr|Q8N1C8|Q8N1C8_HUMAN HSPA9 protein (Fragment) OS=Homo sapiens OX=9606 GN=HSPA9 PE=2 SV=1;>tr|A0A384P5G6|A0A384P5G6_HUMAN Epididymis secretory sperm binding protein OS=Homo sapiens OX=9606 PE=2 SV=1;>sp|P38646|GRP75_HUMAN Stress-70 protein, mitochondrial	HSPA9	2	107.35	0	12244000	73.853	13	4	4	1	4	1	4	7.2
P49588	P49588	>sp|P49588|SYAC_HUMAN Alanine--tRNA ligase, cytoplasmic OS=Homo sapiens OX=9606 GN=AARS PE=1 SV=2	AARS1	2	107.18	0	6295900	106.81	1	1	1	0	1	0	1	1.2
P05556;H7C4N8	P05556	>sp|P05556|ITB1_HUMAN Integrin beta-1 OS=Homo sapiens OX=9606 GN=ITGB1 PE=1 SV=2	ITGB1	2	105.46	0	9912300	88.414	8	6	6	6	6	6	6	8.4
A0A0S2Z4Z6;A9Z1X7;A0A0S2Z4W1;Q8IYB3;B7Z7U0	A0A0S2Z4Z6	>tr|A0A0S2Z4Z6|A0A0S2Z4Z6_HUMAN Serine/arginine repetitive matrix 1 isoform 2 (Fragment) OS=Homo sapiens OX=9606 GN=SRRM1 PE=1 SV=1;>tr|A9Z1X7|A9Z1X7_HUMAN Serine/arginine repetitive matrix protein 1 OS=Homo sapiens OX=9606 GN=SRRM1 PE=1 SV=1;>tr|A0A0S2Z4W	SRRM1	3	105.28	0	12696000	103.98	9	3	3	0	3	0	3	5.3
H7BXI1;A0A087WXU3;A0FGR8	H7BXI1	>tr|H7BXI1|H7BXI1_HUMAN Extended synaptotagmin-2 (Fragment) OS=Homo sapiens OX=9606 GN=ESYT2 PE=1 SV=1;>tr|A0A087WXU3|A0A087WXU3_HUMAN Extended synaptotagmin-2 OS=Homo sapiens OX=9606 GN=ESYT2 PE=1 SV=1;>sp|A0FGR8|ESYT2_HUMAN Extended synaptotagmin-2 OS=Ho	ESYT2	2	105.17	0	16938000	98.008	3	5	5	4	3	4	3	8.3
P50570;Q59G96;A0A0D9SFE4;Q05193;A0A0U1RQP1;B4DK06;B7ZAC0;A0A0D9SFB1;B4DHH5;Q59GI5;A0A1B0GU67;A0A1B0GUX5	P50570	>sp|P50570|DYN2_HUMAN Dynamin-2 OS=Homo sapiens OX=9606 GN=DNM2 PE=1 SV=2;>tr|Q59G96|Q59G96_HUMAN Dynamin 2 isoform 4 variant (Fragment) OS=Homo sapiens OX=9606 PE=2 SV=1	DNM2	2	105.12	0	10449000	98.063	22	9	9	5	8	5	8	12.1
C9IZQ1;E9PAL7;A0A3B3IRT8;B2R6N9;P43307;C9J5W0;C9J3L8	C9IZQ1	>tr|C9IZQ1|C9IZQ1_HUMAN Translocon-associated protein subunit alpha OS=Homo sapiens OX=9606 GN=SSR1 PE=1 SV=1;>tr|E9PAL7|E9PAL7_HUMAN Translocon-associated protein subunit alpha OS=Homo sapiens OX=9606 GN=SSR1 PE=1 SV=1;>tr|A0A3B3IRT8|A0A3B3IRT8_HUMAN Tran	SSR1	2	104.44	0	69606000	33.887	7	3	3	1	3	1	3	11.4
A8KA19;O43592;A0A024RB67	A8KA19	>tr|A8KA19|A8KA19_HUMAN cDNA FLJ75831, highly similar to Homo sapiens exportin, tRNA (nuclear export receptor for tRNAs) (XPOT), mRNA OS=Homo sapiens OX=9606 PE=2 SV=1;>sp|O43592|XPOT_HUMAN Exportin-T OS=Homo sapiens OX=9606 GN=XPOT PE=1 SV=2;>tr|A0A024RB6	XPOT	2	104.17	0	16321000	109.92	3	2	2	1	2	1	2	2.7
A0A024RBS2;A8K4Z4;P05388;Q53HK9;Q53HW2;F8VWS0;Q6NSF2;B4E3D5;F8VZS0;F8VW21;Q3MHV2;F8W1K8	A0A024RBS2	>tr|A0A024RBS2|A0A024RBS2_HUMAN 60S acidic ribosomal protein P0 OS=Homo sapiens OX=9606 GN=RPLP0 PE=3 SV=1;>tr|A8K4Z4|A8K4Z4_HUMAN 60S acidic ribosomal protein P0 OS=Homo sapiens OX=9606 PE=2 SV=1;>sp|P05388|RLA0_HUMAN 60S acidic ribosomal protein P0 OS=Ho	RPLP0	2	103.61	0	44604000	34.273	20	8	8	7	7	7	7	39.4
A0A024R6D8;Q13243	A0A024R6D8	>tr|A0A024R6D8|A0A024R6D8_HUMAN Splicing factor, arginine/serine-rich 5, isoform CRA_a OS=Homo sapiens OX=9606 GN=SFRS5 PE=4 SV=1;>sp|Q13243|SRSF5_HUMAN Serine/arginine-rich splicing factor 5 OS=Homo sapiens OX=9606 GN=SRSF5 PE=1 SV=1;>tr|Q59EK7|Q59EK7_HUM	SFRS5	2	102.71	0	83815000	31.263	8	6	5	4	6	3	5	25
A0A0S2Z5J4;O00203;A0A0S2Z4Z4;Q3MNE1;A8K586;B4E0B2	A0A0S2Z5J4	>tr|A0A0S2Z5J4|A0A0S2Z5J4_HUMAN Adaptor-related protein complex 3 beta 1 subunit isoform 1 (Fragment) OS=Homo sapiens OX=9606 GN=AP3B1 PE=2 SV=1;>sp|O00203|AP3B1_HUMAN AP-3 complex subunit beta-1 OS=Homo sapiens OX=9606 GN=AP3B1 PE=1 SV=3;>tr|A0A0S2Z4Z4|A0	AP3B1	2	101.72	0	13915000	121.32	6	8	8	6	5	6	5	7.8
P07195;Q5U077	P07195	>sp|P07195|LDHB_HUMAN L-lactate dehydrogenase B chain OS=Homo sapiens OX=9606 GN=LDHB PE=1 SV=2;>tr|Q5U077|Q5U077_HUMAN L-lactate dehydrogenase OS=Homo sapiens OX=9606 GN=LDHB PE=2 SV=1;>tr|A0A3B3IS95|A0A3B3IS95_HUMAN L-lactate dehydrogenase OS=Homo sapien	LDHB	2	101.71	0	10169000	36.638	6	9	8	6	8	5	8	28.7
P21912	P21912	>sp|P21912|SDHB_HUMAN Succinate dehydrogenase [ubiquinone] iron-sulfur subunit, mitochondrial OS=Homo sapiens OX=9606 GN=SDHB PE=1 SV=3	SDHB	2	101.69	0	9204200	31.629	3	3	3	2	3	2	3	10.7
Q13595;Q549U1	Q13595	>sp|Q13595|TRA2A_HUMAN Transformer-2 protein homolog alpha OS=Homo sapiens OX=9606 GN=TRA2A PE=1 SV=1;>tr|Q549U1|Q549U1_HUMAN Putative MAPK activating protein OS=Homo sapiens OX=9606 GN=HSU53209 PE=2 SV=1	TRA2A	2	101.64	0	34388000	32.688	3	4	4	2	4	2	4	14.5
A0A024R4K3;P40926;Q6FHZ0;Q75MT9;Q0QF37;G3XAL0;B3KTM1	A0A024R4K3	>tr|A0A024R4K3|A0A024R4K3_HUMAN Malate dehydrogenase OS=Homo sapiens OX=9606 GN=MDH2 PE=2 SV=1;>sp|P40926|MDHM_HUMAN Malate dehydrogenase, mitochondrial OS=Homo sapiens OX=9606 GN=MDH2 PE=1 SV=3;>tr|Q6FHZ0|Q6FHZ0_HUMAN Malate dehydrogenase OS=Homo sapiens	MDH2	2	100.72	0	4321900	35.503	7	11	11	7	11	7	11	45
Q4W4Y1;Q8WUM4;B4DHD2;B7Z5C1	Q4W4Y1	>tr|Q4W4Y1|Q4W4Y1_HUMAN Dopamine receptor interacting protein 4 OS=Homo sapiens OX=9606 GN=DRIP4 PE=2 SV=1;>sp|Q8WUM4|PDC6I_HUMAN Programmed cell death 6-interacting protein OS=Homo sapiens OX=9606 GN=PDCD6IP PE=1 SV=1;>tr|B4DHD2|B4DHD2_HUMAN cDNA FLJ55458	DRIP4	2	100.19	0	13671000	96.078	6	4	4	2	3	2	3	5.5
A0A0S2Z693;Q96RQ3;E9PHF7;E9PG35;F5GYT8;Q68D27;B4DH16	A0A0S2Z693	>tr|A0A0S2Z693|A0A0S2Z693_HUMAN Methylcrotonoyl-CoA carboxylase 1 isoform 1 (Fragment) OS=Homo sapiens OX=9606 GN=MCCC1 PE=2 SV=1;>sp|Q96RQ3|MCCA_HUMAN Methylcrotonoyl-CoA carboxylase subunit alpha, mitochondrial OS=Homo sapiens OX=9606 GN=MCCC1 PE=1 SV=3;	MCCC1	2	99.215	0	38776000	80.472	11	13	13	11	9	11	9	23.6
Q9P2N5;U3KPZ7;A0A087X0H9;Q5T8P6;B3KY61;D3DQF6	Q9P2N5	>sp|Q9P2N5|RBM27_HUMAN RNA-binding protein 27 OS=Homo sapiens OX=9606 GN=RBM27 PE=1 SV=2;>tr|U3KPZ7|U3KPZ7_HUMAN Uncharacterized protein OS=Homo sapiens OX=9606 PE=4 SV=1;>tr|A0A087X0H9|A0A087X0H9_HUMAN RNA-binding protein 26 OS=Homo sapiens OX=9606 GN=RBM	RBM27	2	98.353	0	7661500	118.72	6	1	1	0	1	0	1	1.1
Q9P0K7;B4DNL3;B3KMZ9	Q9P0K7	>sp|Q9P0K7|RAI14_HUMAN Ankycorbin OS=Homo sapiens OX=9606 GN=RAI14 PE=1 SV=2;>tr|B4DNL3|B4DNL3_HUMAN cDNA FLJ53145, highly similar to Ankycorbin (Fragment) OS=Homo sapiens OX=9606 PE=2 SV=1;>tr|B3KMZ9|B3KMZ9_HUMAN cDNA FLJ13073 fis, clone NT2RP3001854, hig	RAI14	2	98.044	0	11940000	110.04	3	4	4	3	1	3	1	4.1
B3KUN1;P67775;Q6I9T8;E5RI56	B3KUN1	>tr|B3KUN1|B3KUN1_HUMAN Serine/threonine-protein phosphatase OS=Homo sapiens OX=9606 GN=PPP2CA PE=1 SV=1;>sp|P67775|PP2AA_HUMAN Serine/threonine-protein phosphatase 2A catalytic subunit alpha isoform OS=Homo sapiens OX=9606 GN=PPP2CA PE=1 SV=1;>tr|Q6I9T8|Q	PPP2CA	2	97.86	0	9371900	35.594	21	4	4	3	3	3	3	16.8
Q8IVT2	Q8IVT2	>sp|Q8IVT2|MISP_HUMAN Mitotic interactor and substrate of PLK1 OS=Homo sapiens OX=9606 GN=MISP PE=1 SV=1	MISP	2	96.948	0	20743000	75.356	1	6	6	4	4	4	4	13.4
Q14694;Q6P2I0;H3BQP1;H3BNS8	Q14694	>sp|Q14694|UBP10_HUMAN Ubiquitin carboxyl-terminal hydrolase 10 OS=Homo sapiens OX=9606 GN=USP10 PE=1 SV=2;>tr|Q6P2I0|Q6P2I0_HUMAN USP10 protein (Fragment) OS=Homo sapiens OX=9606 GN=USP10 PE=2 SV=1;>tr|H3BQP1|H3BQP1_HUMAN Ubiquitin carboxyl-terminal hydro	USP10	2	96.64	0	10428000	87.133	6	3	3	1	2	1	2	4.5
P08582	P08582	>sp|P08582|TRFM_HUMAN Melanotransferrin OS=Homo sapiens OX=9606 GN=MELTF PE=1 SV=2	MELTF	2	96.143	0	12354000	80.214	1	1	1	0	1	0	1	1.4
P60174;V9HWK1;Q53HE2	P60174	>sp|P60174|TPIS_HUMAN Triosephosphate isomerase OS=Homo sapiens OX=9606 GN=TPI1 PE=1 SV=3;>tr|V9HWK1|V9HWK1_HUMAN Triosephosphate isomerase OS=Homo sapiens OX=9606 GN=HEL-S-49 PE=2 SV=1;>tr|Q53HE2|Q53HE2_HUMAN Triosephosphate isomerase (Fragment) OS=Homo s	TPI1	2,3	96.135	0	55090000	30.791	8	10	10	8	8	8	8	56.3
Q15437;A0A2R8YFH5;B4DJW8;B4DRA5;Q5QPE2;Q15436;B4DSQ5;F5H365;G3V2R6;G3V3G5;G3V1W4;G3V4V1	Q15437	>sp|Q15437|SC23B_HUMAN Protein transport protein Sec23B OS=Homo sapiens OX=9606 GN=SEC23B PE=1 SV=2;>tr|A0A2R8YFH5|A0A2R8YFH5_HUMAN Protein transport protein SEC23 OS=Homo sapiens OX=9606 GN=SEC23B PE=1 SV=1;>tr|B4DJW8|B4DJW8_HUMAN Protein transport protei	SEC23B	2	96.103	0	11718000	86.478	15	2	2	1	1	1	1	3.3
A0A0S2Z3H6;A0A0S2Z3H2;O96005;K7EJ16	A0A0S2Z3H6	>tr|A0A0S2Z3H6|A0A0S2Z3H6_HUMAN Cleft lip and palate associated transmembrane protein 1 isoform 1 (Fragment) OS=Homo sapiens OX=9606 GN=CLPTM1 PE=2 SV=1;>tr|A0A0S2Z3H2|A0A0S2Z3H2_HUMAN Cleft lip and palate associated transmembrane protein 1 isoform 2 OS=Ho	CLPTM1	2	95.573	0	16620000	77.958	5	2	2	0	2	0	2	2.8
Q12797	Q12797	>sp|Q12797|ASPH_HUMAN Aspartyl/asparaginyl beta-hydroxylase OS=Homo sapiens OX=9606 GN=ASPH PE=1 SV=3	ASPH	2	95.311	0	28375000	85.862	9	7	7	6	2	6	2	13.1
B4E3P1	B4E3P1	>tr|B4E3P1|B4E3P1_HUMAN cDNA FLJ57036, highly similar to Homo sapiens tropomyosin 2 (beta) (TPM2), transcript variant 2, mRNA OS=Homo sapiens OX=9606 PE=2 SV=1	TPM2	3	95.195	0	62353000	34.097	1	8	2	6	8	1	2	20.5
Q13427;E9PG73;Q2NKQ6;Q32LZ0;Q6P432;C9JN15;C9J679;C9JT64	Q13427	>sp|Q13427|PPIG_HUMAN Peptidyl-prolyl cis-trans isomerase G OS=Homo sapiens OX=9606 GN=PPIG PE=1 SV=2;>tr|E9PG73|E9PG73_HUMAN Peptidyl-prolyl cis-trans isomerase G OS=Homo sapiens OX=9606 GN=PPIG PE=1 SV=1;>tr|Q2NKQ6|Q2NKQ6_HUMAN PPIG protein OS=Homo sapie	PPIG	2	95.018	0	13205000	88.616	8	1	1	0	1	0	1	1.6
A0A024RDY0;O00410;H0Y8C6;B4E0R6;B3KWG6	A0A024RDY0	>tr|A0A024RDY0|A0A024RDY0_HUMAN RAN binding protein 5, isoform CRA_d OS=Homo sapiens OX=9606 GN=RANBP5 PE=4 SV=1;>sp|O00410|IPO5_HUMAN Importin-5 OS=Homo sapiens OX=9606 GN=IPO5 PE=1 SV=4;>tr|H0Y8C6|H0Y8C6_HUMAN Importin-5 (Fragment) OS=Homo sapiens OX=960	RANBP5	3	94.856	0	10435000	123.63	20	3	3	1	2	1	2	4
Q9HCE1;Q5JR04;B7Z700;B3KQ43	Q9HCE1	>sp|Q9HCE1|MOV10_HUMAN Helicase MOV-10 OS=Homo sapiens OX=9606 GN=MOV10 PE=1 SV=2;>tr|Q5JR04|Q5JR04_HUMAN Helicase MOV-10 OS=Homo sapiens OX=9606 GN=MOV10 PE=1 SV=1;>tr|B7Z700|B7Z700_HUMAN cDNA FLJ54557, highly similar to helicase MOV-10 OS=Homo sapiens OX	MOV10	2	94.692	0	7391600	113.67	4	4	4	2	4	2	4	5.2
P00387;A0A024R4X0;B1AHF3	P00387	>sp|P00387|NB5R3_HUMAN NADH-cytochrome b5 reductase 3 OS=Homo sapiens OX=9606 GN=CYB5R3 PE=1 SV=3;>tr|A0A024R4X0|A0A024R4X0_HUMAN NADH-cytochrome b5 reductase OS=Homo sapiens OX=9606 GN=CYB5R3 PE=3 SV=1;>tr|Q6ZVI6|Q6ZVI6_HUMAN NADH-cytochrome b5 reductase	CYB5R3	2	94.547	0	54920000	34.234	5	6	6	5	3	5	3	19.3
P11021;V9HWB4;B4DEF7	P11021	>sp|P11021|BIP_HUMAN Endoplasmic reticulum chaperone BiP OS=Homo sapiens OX=9606 GN=HSPA5 PE=1 SV=2;>tr|V9HWB4|V9HWB4_HUMAN Epididymis secretory sperm binding protein Li 89n OS=Homo sapiens OX=9606 GN=HEL-S-89n PE=2 SV=1;>tr|B4DEF7|B4DEF7_HUMAN cDNA FLJ600	HSPA5	2	94.487	0	12580000	72.332	3	6	5	4	6	3	5	12.4
A6NHQ2	A6NHQ2	>sp|A6NHQ2|FBLL1_HUMAN rRNA/tRNA 2-O-methyltransferase fibrillarin-like protein 1 OS=Homo sapiens OX=9606 GN=FBLL1 PE=3 SV=2	FBLL1	2	93.959	0	49261000	34.803	1	2	1	0	2	0	1	6.6
Q8NBQ5;D6RCD0	Q8NBQ5	>sp|Q8NBQ5|DHB11_HUMAN Estradiol 17-beta-dehydrogenase 11 OS=Homo sapiens OX=9606 GN=HSD17B11 PE=1 SV=3;>tr|D6RCD0|D6RCD0_HUMAN Estradiol 17-beta-dehydrogenase 11 OS=Homo sapiens OX=9606 GN=HSD17B11 PE=1 SV=2	HSD17B11	2	93.374	0	62737000	32.935	2	5	5	4	4	4	4	19
P55072;V9HW80;Q96IF9;Q9HAP1	P55072	>sp|P55072|TERA_HUMAN Transitional endoplasmic reticulum ATPase OS=Homo sapiens OX=9606 GN=VCP PE=1 SV=4;>tr|V9HW80|V9HW80_HUMAN Epididymis luminal protein 220 OS=Homo sapiens OX=9606 GN=HEL-S-70 PE=1 SV=1;>tr|Q96IF9|Q96IF9_HUMAN VCP protein (Fragment) OS=	VCP	2,3	92.307	0	34117000	89.321	9	12	12	6	10	6	10	19.1
Q15181;V9HWB5	Q15181	>sp|Q15181|IPYR_HUMAN Inorganic pyrophosphatase OS=Homo sapiens OX=9606 GN=PPA1 PE=1 SV=2;>tr|V9HWB5|V9HWB5_HUMAN Epididymis secretory sperm binding protein Li 66p OS=Homo sapiens OX=9606 GN=HEL-S-66p PE=2 SV=1;>tr|Q5SQT6|Q5SQT6_HUMAN Inorganic pyrophospha	PPA1	2	91.202	0	17189000	32.66	3	4	4	3	2	3	2	12.1
O43143;B4E0S6	O43143	>sp|O43143|DHX15_HUMAN Pre-mRNA-splicing factor ATP-dependent RNA helicase DHX15 OS=Homo sapiens OX=9606 GN=DHX15 PE=1 SV=2;>tr|B4E0S6|B4E0S6_HUMAN cDNA FLJ55635, highly similar to pre-mRNA-splicing factorATP-dependent RNA helicase DHX15 OS=Homo sapiens OX	DHX15	2	90.986	0	49453000	90.932	2	11	11	9	8	9	8	14.6
A0A1W2PNX8;Q9H3U1	A0A1W2PNX8	>tr|A0A1W2PNX8|A0A1W2PNX8_HUMAN Protein unc-45 homolog A OS=Homo sapiens OX=9606 GN=UNC45A PE=1 SV=1;>sp|Q9H3U1|UN45A_HUMAN Protein unc-45 homolog A OS=Homo sapiens OX=9606 GN=UNC45A PE=1 SV=1;>tr|B4DZL0|B4DZL0_HUMAN cDNA FLJ54108, highly similar to Homo s	UNC45A	2	90.759	0	18789000	118.39	4	5	5	4	3	4	3	5.4
P54886	P54886	>sp|P54886|P5CS_HUMAN Delta-1-pyrroline-5-carboxylate synthase OS=Homo sapiens OX=9606 GN=ALDH18A1 PE=1 SV=2	ALDH18A1	2	90.709	0	23279000	87.301	2	6	6	4	4	4	4	8.6
J3QK89;Q8IWX8;B4DPM4;B4DL82;Q59ET1	J3QK89	>tr|J3QK89|J3QK89_HUMAN Calcium homeostasis endoplasmic reticulum protein OS=Homo sapiens OX=9606 GN=CHERP PE=1 SV=1;>sp|Q8IWX8|CHERP_HUMAN Calcium homeostasis endoplasmic reticulum protein OS=Homo sapiens OX=9606 GN=CHERP PE=1 SV=3	CHERP	2	90.706	0	11579000	104.93	5	6	6	5	4	5	4	7.7
O94906	O94906	>sp|O94906|PRP6_HUMAN Pre-mRNA-processing factor 6 OS=Homo sapiens OX=9606 GN=PRPF6 PE=1 SV=1	PRPF6	2	90.685	0	20214000	106.92	1	13	13	10	9	10	9	13.8
Q96HS1;F5GXG4	Q96HS1	>sp|Q96HS1|PGAM5_HUMAN Serine/threonine-protein phosphatase PGAM5, mitochondrial OS=Homo sapiens OX=9606 GN=PGAM5 PE=1 SV=2	PGAM5	2	90.05	0	23124000	32.004	2	11	11	10	8	10	8	38.1
D9HTE9;Q6LAP8;P53007;B4DP62	D9HTE9	>tr|D9HTE9|D9HTE9_HUMAN Plasma membrane citrate carrier OS=Homo sapiens OX=9606 GN=SLC25A1 PE=2 SV=1;>tr|Q6LAP8|Q6LAP8_HUMAN Mitochondrial citrate transport protein (Fragment) OS=Homo sapiens OX=9606 PE=3 SV=1;>sp|P53007|TXTP_HUMAN Tricarboxylate transport	SLC25A1	2	89.9	0	22959000	35.052	4	3	3	1	3	1	3	11
O15162;C9J7K9;C9JE06;C9J0H3	O15162	>sp|O15162|PLS1_HUMAN Phospholipid scramblase 1 OS=Homo sapiens OX=9606 GN=PLSCR1 PE=1 SV=1;>tr|C9J7K9|C9J7K9_HUMAN Phospholipid scramblase OS=Homo sapiens OX=9606 GN=PLSCR1 PE=1 SV=1;>tr|C9JE06|C9JE06_HUMAN Phospholipid scramblase (Fragment) OS=Homo sapie	PLSCR1	2	89.629	0	7941500	35.049	4	1	1	0	1	0	1	4.1
P46087	P46087	>sp|P46087|NOP2_HUMAN Probable 28S rRNA (cytosine(4447)-C(5))-methyltransferase OS=Homo sapiens OX=9606 GN=NOP2 PE=1 SV=2	NOP2	2	88.385	0	12594000	89.301	7	8	8	5	6	5	6	11.7
P18206;V9HWK2;A0A024QZN4;A0A384NYN5;B3KXA2;B4E3Q9	P18206	>sp|P18206|VINC_HUMAN Vinculin OS=Homo sapiens OX=9606 GN=VCL PE=1 SV=4;>tr|V9HWK2|V9HWK2_HUMAN Epididymis luminal protein 114 OS=Homo sapiens OX=9606 GN=HEL114 PE=2 SV=1;>tr|A0A024QZN4|A0A024QZN4_HUMAN Vinculin, isoform CRA_c OS=Homo sapiens OX=9606 GN=VC	VCL	2	87.184	0	20907000	123.8	6	6	6	2	6	2	6	6.8
B2RDQ3;P62995;Q8N1H4;Q59GA1;Q68DZ9;H7BXF3	B2RDQ3	>tr|B2RDQ3|B2RDQ3_HUMAN cDNA, FLJ96718, highly similar to Homo sapiens splicing factor, arginine/serine-rich 10 (transformer 2 homolog, Drosophila) (SFRS10), mRNA OS=Homo sapiens OX=9606 PE=2 SV=1;>sp|P62995|TRA2B_HUMAN Transformer-2 protein homolog beta O	SFRS10	2	86.944	0	56423000	33.681	7	6	6	1	5	1	5	23.6
G3V5T9;A0A024RB77;P24941;A0A024RB10	G3V5T9	>tr|G3V5T9|G3V5T9_HUMAN Cyclin-dependent kinase 2 OS=Homo sapiens OX=9606 GN=CDK2 PE=1 SV=1;>tr|A0A024RB77|A0A024RB77_HUMAN Cyclin-dependent kinase 2, isoform CRA_b OS=Homo sapiens OX=9606 GN=CDK2 PE=3 SV=1;>sp|P24941|CDK2_HUMAN Cyclin-dependent kinase 2 O	CDK2	2	86.291	0	17230000	39.178	9	3	2	2	2	1	1	11.3
A0A3B3IT92;A0A024R7U6;B3KMX0;P33991;B4DLA6;A0A3B3IU45;A0A3B3IS57;A0A3B3ITP6;E5RG31	A0A3B3IT92	>tr|A0A3B3IT92|A0A3B3IT92_HUMAN DNA helicase OS=Homo sapiens OX=9606 GN=MCM4 PE=1 SV=1;>tr|A0A024R7U6|A0A024R7U6_HUMAN DNA helicase OS=Homo sapiens OX=9606 GN=MCM4 PE=3 SV=1;>tr|B3KMX0|B3KMX0_HUMAN DNA helicase OS=Homo sapiens OX=9606 PE=2 SV=1;>sp|P33991|	MCM4	2	86.205	0	25025000	100.73	10	7	7	5	4	5	4	9.3
P55786;B7Z899;E9PLK3;B7Z4B2;B7Z1H4;B7Z1V9;H0YDG0	P55786	>sp|P55786|PSA_HUMAN Puromycin-sensitive aminopeptidase OS=Homo sapiens OX=9606 GN=NPEPPS PE=1 SV=2;>tr|B7Z899|B7Z899_HUMAN Aminopeptidase OS=Homo sapiens OX=9606 PE=2 SV=1;>tr|E9PLK3|E9PLK3_HUMAN Aminopeptidase OS=Homo sapiens OX=9606 GN=NPEPPS PE=1 SV=1;	NPEPPS	2	85.973	0	11302000	103.28	15	14	14	12	11	12	11	17.3
A0A024R7L8;Q92900;A0A024R7L5	A0A024R7L8	>tr|A0A024R7L8|A0A024R7L8_HUMAN UPF1 regulator of nonsense transcripts homolog (Yeast), isoform CRA_a OS=Homo sapiens OX=9606 GN=UPF1 PE=4 SV=1;>sp|Q92900|RENT1_HUMAN Regulator of nonsense transcripts 1 OS=Homo sapiens OX=9606 GN=UPF1 PE=1 SV=2;>tr|A0A024R	UPF1	2	85.862	0	18830000	124.34	4	7	7	5	5	5	5	7.6
A0A0S2Z504;O75494;Q53GD7;Q5JRI1;Q6IQ42	A0A0S2Z504	>tr|A0A0S2Z504|A0A0S2Z504_HUMAN Serine/arginine-rich splicing factor 10 isoform 1 (Fragment) OS=Homo sapiens OX=9606 GN=SRSF10 PE=2 SV=1;>sp|O75494|SRS10_HUMAN Serine/arginine-rich splicing factor 10 OS=Homo sapiens OX=9606 GN=SRSF10 PE=1 SV=1;>tr|Q53GD7|Q	SRSF10	2	85.493	0	18446000	31.3	7	5	5	4	5	4	5	21.4
P08574;Q8TBT6	P08574	>sp|P08574|CY1_HUMAN Cytochrome c1, heme protein, mitochondrial OS=Homo sapiens OX=9606 GN=CYC1 PE=1 SV=3;>tr|Q8TBT6|Q8TBT6_HUMAN Uncharacterized protein (Fragment) OS=Homo sapiens OX=9606 PE=2 SV=1	CYC1	3	84.874	0	30490000	35.422	2	3	3	2	1	2	1	10.8
A0A0B4J1V9;Q9NRZ9;Q6I7N8;F6XU50;A0A087WSW7;Q9NW36	A0A0B4J1V9	>tr|A0A0B4J1V9|A0A0B4J1V9_HUMAN Helicase, lymphoid-specific, isoform CRA_b OS=Homo sapiens OX=9606 GN=HELLS PE=1 SV=1;>sp|Q9NRZ9|HELLS_HUMAN Lymphoid-specific helicase OS=Homo sapiens OX=9606 GN=HELLS PE=1 SV=1;>tr|Q6I7N8|Q6I7N8_HUMAN Lymphoid specific hel	HELLS	2	84.605	0	11422000	102.71	6	2	2	2	1	2	1	2.4
A0A0D9SF53;A0A2R8Y645;Q59GX6;A0A2R8Y4A4;B5BTY4;O00571;A0A2R8YFS5;A0A2U3TZJ9;A0A2R8YFR4;A0A0D9SG12;A0A2R8YCW1;A0A2R8YF78;A0A0D9SFB3;A0A2R8Y5G6;A0A2R8Y7T2;A0A2R8YDT5;F6S8Q4;Q5S4N1;A0A0J9YVQ7;A0A087WVZ1	A0A0D9SF53	>tr|A0A0D9SF53|A0A0D9SF53_HUMAN ATP-dependent RNA helicase DDX3X OS=Homo sapiens OX=9606 GN=DDX3X PE=1 SV=1;>tr|A0A2R8Y645|A0A2R8Y645_HUMAN ATP-dependent RNA helicase DDX3X OS=Homo sapiens OX=9606 GN=DDX3X PE=1 SV=1;>tr|Q59GX6|Q59GX6_HUMAN DEAD/H (Asp-Glu-	DDX3X	2	84.498	0	101520000	81.476	26	4	4	2	3	2	3	5.9
O60716;C9JZR2;Q68DU0;Q96FS1;A0A024R4Y7;A0A024R4Z0;Q7KZJ3	O60716	>sp|O60716|CTND1_HUMAN Catenin delta-1 OS=Homo sapiens OX=9606 GN=CTNND1 PE=1 SV=1;>tr|C9JZR2|C9JZR2_HUMAN Catenin delta-1 OS=Homo sapiens OX=9606 GN=CTNND1 PE=1 SV=2;>tr|Q68DU0|Q68DU0_HUMAN Uncharacterized protein DKFZp781O2021 OS=Homo sapiens OX=9606 GN=	CTNND1	2	84.479	0	14263000	108.17	7	3	3	1	2	1	2	3.8
A0A024R1H6;B5BU33;P53671;B3KSH7	A0A024R1H6	>tr|A0A024R1H6|A0A024R1H6_HUMAN LIM domain kinase 2, isoform CRA_a OS=Homo sapiens OX=9606 GN=LIMK2 PE=4 SV=1;>tr|B5BU33|B5BU33_HUMAN LIM domain kinase 2 isoform 2a OS=Homo sapiens OX=9606 GN=LIMK2 PE=2 SV=1;>sp|P53671|LIMK2_HUMAN LIM domain kinase 2 OS=Ho	LIMK2	2	84.213	0	57044000	72.231	4	1	1	0	1	0	1	1.6
Q5JPC1;Q8NBT6;Q9HC21;J3KRY6;J3QLV3;J3KS44;J3QL84;J3KSI7;J3KSB1	Q5JPC1	>tr|Q5JPC1|Q5JPC1_HUMAN Solute carrier family 25 (Mitochondrial deoxynucleotide carrier), member 19, isoform CRA_a OS=Homo sapiens OX=9606 GN=DKFZp667O1614 PE=2 SV=1;>tr|Q8NBT6|Q8NBT6_HUMAN cDNA FLJ90758 fis, clone SKNMC1000082, highly similar to Mitochond	DKFZp667O1614	2	83.869	0	15048000	35.511	9	1	1	0	1	0	1	3.1
Q9Y487;Q8TBM3;F5H5F3	Q9Y487	>sp|Q9Y487|VPP2_HUMAN V-type proton ATPase 116 kDa subunit a isoform 2 OS=Homo sapiens OX=9606 GN=ATP6V0A2 PE=1 SV=2;>tr|Q8TBM3|Q8TBM3_HUMAN V-type proton ATPase subunit a OS=Homo sapiens OX=9606 GN=ATP6V0A2 PE=1 SV=1;>tr|F5H5F3|F5H5F3_HUMAN V-type proton	ATP6V0A2	2	83.182	0	10861000	98.081	3	2	1	1	2	0	1	2.3
B4DUT8;Q15417;Q53GK7;Q6FHC3;Q6FHE4;Q99439;B2RWM5;B4DDF4;B4DN57;B4DHU5;A0A087X271;K7ES69	B4DUT8	>tr|B4DUT8|B4DUT8_HUMAN Calponin OS=Homo sapiens OX=9606 GN=CNN2 PE=1 SV=1;>sp|Q15417|CNN3_HUMAN Calponin-3 OS=Homo sapiens OX=9606 GN=CNN3 PE=1 SV=1;>tr|Q53GK7|Q53GK7_HUMAN Calponin (Fragment) OS=Homo sapiens OX=9606 PE=2 SV=1;>tr|Q6FHC3|Q6FHC3_HUMAN Calp	CNN2	2	83.045	0	22264000	35.943	12	1	1	0	1	0	1	3.3
P53597;A8K4W7;B2R8A1;Q6IAL5;B7Z438;H7C233	P53597	>sp|P53597|SUCA_HUMAN Succinate--CoA ligase [ADP/GDP-forming] subunit alpha, mitochondrial OS=Homo sapiens OX=9606 GN=SUCLG1 PE=1 SV=4;>tr|A8K4W7|A8K4W7_HUMAN Succinate--CoA ligase [ADP/GDP-forming] subunit alpha, mitochondrial OS=Homo sapiens OX=9606 GN=S	SUCLG1	2	81.95	0	20609000	36.249	6	2	2	1	2	1	2	7.2
Q14764;X5D2M8;B4DDR2;B4DXN0;X5D7K9;B4DP93;X5DNU0;X5D7S8	Q14764	>sp|Q14764|MVP_HUMAN Major vault protein OS=Homo sapiens OX=9606 GN=MVP PE=1 SV=4;>tr|X5D2M8|X5D2M8_HUMAN Major vault protein isoform A (Fragment) OS=Homo sapiens OX=9606 GN=MVP PE=2 SV=1;>tr|B4DDR2|B4DDR2_HUMAN cDNA FLJ54588, highly similar to Major vault	MVP	3	81.709	0	16779000	99.326	20	8	8	7	5	7	5	10
A0A024RB16;A0A024RB17;B3KMV5;Q9BSJ8;B3KY56	A0A024RB16	>tr|A0A024RB16|A0A024RB16_HUMAN Family with sequence similarity 62 (C2 domain containing), member A, isoform CRA_a OS=Homo sapiens OX=9606 GN=FAM62A PE=4 SV=1;>tr|A0A024RB17|A0A024RB17_HUMAN Family with sequence similarity 62 (C2 domain containing), member	FAM62A	2	81.632	0	7055400	124	6	4	4	4	2	4	2	4.7
P22626;A0A384NL58;A0A087WUI2;A0A024RA28;I6L957	P22626	>sp|P22626|ROA2_HUMAN Heterogeneous nuclear ribonucleoproteins A2/B1 OS=Homo sapiens OX=9606 GN=HNRNPA2B1 PE=1 SV=2;>tr|A0A384NL58|A0A384NL58_HUMAN Epididymis secretory sperm binding protein OS=Homo sapiens OX=9606 PE=2 SV=1;>tr|A0A087WUI2|A0A087WUI2_HUMAN	HNRNPA2B1	2	81.548	0	67011000	37.429	5	9	8	7	6	6	6	26.9
Q9H9B4;D6RFI0;S4R2X2;D6RDG7	Q9H9B4	>sp|Q9H9B4|SFXN1_HUMAN Sideroflexin-1 OS=Homo sapiens OX=9606 GN=SFXN1 PE=1 SV=4;>tr|D6RFI0|D6RFI0_HUMAN Sideroflexin-1 (Fragment) OS=Homo sapiens OX=9606 GN=SFXN1 PE=1 SV=8;>tr|S4R2X2|S4R2X2_HUMAN Sideroflexin-1 OS=Homo sapiens OX=9606 GN=SFXN1 PE=1 SV=1;	SFXN1	2	81.311	0	29957000	35.619	5	6	6	5	3	5	3	22.4
A0A024R9D7;Q16698;E5RFV2;Q7LDK6;E5RJG7;E5RJD2;E5RID6	A0A024R9D7	>tr|A0A024R9D7|A0A024R9D7_HUMAN 2,4-dienoyl CoA reductase 1, mitochondrial, isoform CRA_b OS=Homo sapiens OX=9606 GN=DECR1 PE=4 SV=1;>sp|Q16698|DECR_HUMAN 2,4-dienoyl-CoA reductase, mitochondrial OS=Homo sapiens OX=9606 GN=DECR1 PE=1 SV=1;>tr|E5RFV2|E5RFV2	DECR1	2	81.239	0	6800500	36.067	7	1	1	0	1	0	1	3.9
P35606	P35606	>sp|P35606|COPB2_HUMAN Coatomer subunit beta OS=Homo sapiens OX=9606 GN=COPB2 PE=1 SV=2	COPB2	2	81.163	0	28297000	102.49	7	3	3	2	2	2	2	3.9
A0A2R8Y891;A0A024R0Y5;P08237;A0A0S2Z4A1;B4E162;A0A0S2Z4I1;Q96I60;F8VZI0;Q7KYX9;A0A0S2Z4A8;Q7Z683	A0A2R8Y891	>tr|A0A2R8Y891|A0A2R8Y891_HUMAN ATP-dependent 6-phosphofructokinase OS=Homo sapiens OX=9606 GN=PFKM PE=1 SV=1;>tr|A0A024R0Y5|A0A024R0Y5_HUMAN ATP-dependent 6-phosphofructokinase OS=Homo sapiens OX=9606 GN=PFKM PE=2 SV=1;>sp|P08237|PFKAM_HUMAN ATP-dependent	PFKM	2	80.979	0	29678000	96.907	15	3	2	1	2	0	2	3.2
A4D198;Q15056;Q75MT8	A4D198	>tr|A4D198|A4D198_HUMAN Similar to mKIAA0038 protein OS=Homo sapiens OX=9606 GN=LOC392647 PE=4 SV=1;>sp|Q15056|IF4H_HUMAN Eukaryotic translation initiation factor 4H OS=Homo sapiens OX=9606 GN=EIF4H PE=1 SV=5;>tr|Q75MT8|Q75MT8_HUMAN Uncharacterized protein	LOC392647	2	80.156	0	16948000	32.604	3	1	1	0	1	0	1	7.1
Q13620;K4DI93;Q13619;A0A0A0MR50;B2RBV7;A6NE76;A0A087WWN2	Q13620	>sp|Q13620|CUL4B_HUMAN Cullin-4B OS=Homo sapiens OX=9606 GN=CUL4B PE=1 SV=4;>tr|K4DI93|K4DI93_HUMAN Cullin 4B, isoform CRA_e OS=Homo sapiens OX=9606 GN=CUL4B PE=1 SV=1;>sp|Q13619|CUL4A_HUMAN Cullin-4A OS=Homo sapiens OX=9606 GN=CUL4A PE=1 SV=3;>tr|A0A0A0MR	CUL4B	2	79.82	0	8438100	103.98	8	2	2	1	1	1	1	2.1
Q96S99;K7ELB8;K7EIX0	Q96S99	>sp|Q96S99|PKHF1_HUMAN Pleckstrin homology domain-containing family F member 1 OS=Homo sapiens OX=9606 GN=PLEKHF1 PE=1 SV=3;>tr|K7ELB8|K7ELB8_HUMAN Pleckstrin homology domain-containing family F member 1 (Fragment) OS=Homo sapiens OX=9606 GN=PLEKHF1 PE=1 S	PLEKHF1	2	79.633	0	8617600	31.194	3	1	1	0	1	0	1	4.7
E9PCR7;E9PDF2;Q02218;A0A0D9SFS3;B4DH65;B4DF00;A2VCT3;A2VCT2;A0A140VJQ5;C9J4G7	E9PCR7	>tr|E9PCR7|E9PCR7_HUMAN 2-oxoglutarate dehydrogenase, mitochondrial OS=Homo sapiens OX=9606 GN=OGDH PE=1 SV=1;>tr|E9PDF2|E9PDF2_HUMAN 2-oxoglutarate dehydrogenase, mitochondrial OS=Homo sapiens OX=9606 GN=OGDH PE=1 SV=1;>sp|Q02218|ODO1_HUMAN 2-oxoglutarate	OGDH	3	78.661	0	7200600	117.66	15	5	5	2	5	2	5	6.3
Q96FS4;B4E0W3;F6RY50	Q96FS4	>sp|Q96FS4|SIPA1_HUMAN Signal-induced proliferation-associated protein 1 OS=Homo sapiens OX=9606 GN=SIPA1 PE=1 SV=1;>tr|B4E0W3|B4E0W3_HUMAN cDNA FLJ60386, moderately similar to Signal-induced proliferation-associated protein 1 OS=Homo sapiens OX=9606 PE=2	SIPA1	2	76.827	0	20340000	112.15	5	5	5	4	4	4	4	7.3
Q9Y678;Q8WUI6;B3KW21	Q9Y678	>sp|Q9Y678|COPG1_HUMAN Coatomer subunit gamma-1 OS=Homo sapiens OX=9606 GN=COPG1 PE=1 SV=1;>tr|Q8WUI6|Q8WUI6_HUMAN COPG protein (Fragment) OS=Homo sapiens OX=9606 GN=COPG PE=2 SV=2;>tr|B3KW21|B3KW21_HUMAN cDNA FLJ41945 fis, clone PLACE6019676, highly simil	COPG1	2	75.819	0	6408900	97.717	9	10	10	7	7	7	7	15.4
A0A024R5F4;B2RAQ8;P50416;H3BUV7;H3BP22;H3BUJ0	A0A024R5F4	>tr|A0A024R5F4|A0A024R5F4_HUMAN Carnitine palmitoyltransferase 1A (Liver), isoform CRA_a OS=Homo sapiens OX=9606 GN=CPT1A PE=3 SV=1;>tr|B2RAQ8|B2RAQ8_HUMAN cDNA, FLJ95058, highly similar to Homo sapiens carnitine palmitoyltransferase 1A (liver) (CPT1A),nuc	CPT1A	2	74.533	0	10927000	88.367	7	3	3	0	3	0	3	5
A0A087WW66;B2R6D0;Q99460;Q05CW6;Q05BX4	A0A087WW66	>tr|A0A087WW66|A0A087WW66_HUMAN 26S proteasome non-ATPase regulatory subunit 1 OS=Homo sapiens OX=9606 GN=PSMD1 PE=1 SV=1;>tr|B2R6D0|B2R6D0_HUMAN 26S proteasome non-ATPase regulatory subunit 1 OS=Homo sapiens OX=9606 PE=2 SV=1;>sp|Q99460|PSMD1_HUMAN 26S pr	PSMD1	2	74.464	0	28035000	105.85	8	8	8	5	5	5	5	9.7
P11142;V9HW22;E9PKE3;B3KTV0;Q53GZ6;Q96IS6;Q53HF2;B4E1Q1;E9PN89;B4DTX2;E9PLF4;E9PI65;E9PK54;E9PQK7;E9PQQ4;A4D111	P11142	>sp|P11142|HSP7C_HUMAN Heat shock cognate 71 kDa protein OS=Homo sapiens OX=9606 GN=HSPA8 PE=1 SV=1;>tr|V9HW22|V9HW22_HUMAN Epididymis luminal protein 33 OS=Homo sapiens OX=9606 GN=HEL-S-72p PE=2 SV=1;>tr|E9PKE3|E9PKE3_HUMAN Heat shock cognate 71 kDa prote	HSPA8	2	73.435	0	54501000	70.897	29	11	8	8	8	5	6	24.1
A0A024R203;P61289;Q6FHK7;V9HWJ8;K9J957;K7ESG5;B3KQ25;K7ENH2;A0A087WTV2;J7FRP4	A0A024R203	>tr|A0A024R203|A0A024R203_HUMAN Proteasome (Prosome, macropain) activator subunit 3 (PA28 gamma Ki), isoform CRA_a OS=Homo sapiens OX=9606 GN=PSME3 PE=4 SV=1;>sp|P61289|PSME3_HUMAN Proteasome activator complex subunit 3 OS=Homo sapiens OX=9606 GN=PSME3 PE=	PSME3	3	72.417	0	4694900	30.889	13	2	2	1	1	1	1	9.8
A0A0S2Z4T1;B2R7C5;P25205;Q53HJ4;A0A0S2Z492;J3KQ69;B4DUQ9;Q8NHX6;B4DS46	A0A0S2Z4T1	>tr|A0A0S2Z4T1|A0A0S2Z4T1_HUMAN DNA helicase (Fragment) OS=Homo sapiens OX=9606 GN=MCM3 PE=2 SV=1;>tr|B2R7C5|B2R7C5_HUMAN DNA helicase OS=Homo sapiens OX=9606 PE=2 SV=1;>sp|P25205|MCM3_HUMAN DNA replication licensing factor MCM3 OS=Homo sapiens OX=9606 GN=	MCM3	2	71.98	0	17419000	90.98	10	11	11	9	8	9	8	13.7
A0A087WTP3;Q92945;A0A384P5V3;M0R3J3	A0A087WTP3	>tr|A0A087WTP3|A0A087WTP3_HUMAN Far upstream element-binding protein 2 OS=Homo sapiens OX=9606 GN=KHSRP PE=1 SV=1;>sp|Q92945|FUBP2_HUMAN Far upstream element-binding protein 2 OS=Homo sapiens OX=9606 GN=KHSRP PE=1 SV=4;>tr|A0A384P5V3|A0A384P5V3_HUMAN Epidi	KHSRP	2	71.692	0	7187500	73.027	4	1	1	0	1	0	1	2
P05165;B2RDE0;A0A1B0GUX9	P05165	>sp|P05165|PCCA_HUMAN Propionyl-CoA carboxylase alpha chain, mitochondrial OS=Homo sapiens OX=9606 GN=PCCA PE=1 SV=4;>tr|B2RDE0|B2RDE0_HUMAN cDNA, FLJ96567, highly similar to Homo sapiens propionyl Coenzyme A carboxylase, alpha polypeptide(PCCA), mRNA OS=H	PCCA	2	71.614	0	6036900	80.058	9	9	9	8	4	8	4	13.6
A0MNP2;B2R9I9;Q96DI7	A0MNP2	>tr|A0MNP2|A0MNP2_HUMAN CDW11/WDR57 OS=Homo sapiens OX=9606 GN=WDR57 PE=2 SV=1;>tr|B2R9I9|B2R9I9_HUMAN cDNA, FLJ94417, highly similar to Homo sapiens WD repeat domain 57 (U5 snRNP specific) (WDR57), mRNA OS=Homo sapiens OX=9606 PE=2 SV=1;>sp|Q96DI7|SNR40_H	WDR57	2	71.344	0	8849000	39.31	4	4	4	1	4	1	4	12.9
Q13347;Q53HU7;Q5U0F4;Q5TFK1	Q13347	>sp|Q13347|EIF3I_HUMAN Eukaryotic translation initiation factor 3 subunit I OS=Homo sapiens OX=9606 GN=EIF3I PE=1 SV=1;>tr|Q53HU7|Q53HU7_HUMAN Eukaryotic translation initiation factor 3 subunit I (Fragment) OS=Homo sapiens OX=9606 PE=2 SV=1;>tr|Q5U0F4|Q5U0	EIF3I	2	70.942	0	23032000	36.501	4	2	2	1	1	1	1	5.8
P15559;H3BRK3;Q3B792;B4DLR8;H3BNV2	P15559	>sp|P15559|NQO1_HUMAN NAD(P)H dehydrogenase [quinone] 1 OS=Homo sapiens OX=9606 GN=NQO1 PE=1 SV=1;>tr|H3BRK3|H3BRK3_HUMAN NAD(P)H dehydrogenase [quinone] 1 OS=Homo sapiens OX=9606 GN=NQO1 PE=1 SV=1;>tr|Q3B792|Q3B792_HUMAN NQO1 protein (Fragment) OS=Homo sa	NQO1	2	70.622	0	11513000	30.867	7	3	3	2	2	2	2	11.3
Q13435;E9PPJ0;Q7Z3K9	Q13435	>sp|Q13435|SF3B2_HUMAN Splicing factor 3B subunit 2 OS=Homo sapiens OX=9606 GN=SF3B2 PE=1 SV=2;>tr|E9PPJ0|E9PPJ0_HUMAN Splicing factor 3B subunit 2 OS=Homo sapiens OX=9606 GN=SF3B2 PE=1 SV=1;>tr|Q7Z3K9|Q7Z3K9_HUMAN Uncharacterized protein DKFZp781L0540 (Fr	SF3B2	3	70.26	0	13786000	100.23	8	5	5	4	5	4	5	6.4
Q8TCJ2	Q8TCJ2	>sp|Q8TCJ2|STT3B_HUMAN Dolichyl-diphosphooligosaccharide--protein glycosyltransferase subunit STT3B OS=Homo sapiens OX=9606 GN=STT3B PE=1 SV=1	STT3B	2	70.1	0	22275000	93.673	1	2	2	1	2	1	2	2.1
Q12788;J3KNP2;A0JLS5	Q12788	>sp|Q12788|TBL3_HUMAN Transducin beta-like protein 3 OS=Homo sapiens OX=9606 GN=TBL3 PE=1 SV=2;>tr|J3KNP2|J3KNP2_HUMAN Transducin beta-like protein 3 (Fragment) OS=Homo sapiens OX=9606 GN=TBL3 PE=1 SV=1;>tr|A0JLS5|A0JLS5_HUMAN TBL3 protein (Fragment) OS=Ho	TBL3	2	68.44	0	8595000	89.034	3	2	2	1	1	1	1	3.1
P54709;D3DNF9;C9JA36;C9JXZ1	P54709	>sp|P54709|AT1B3_HUMAN Sodium/potassium-transporting ATPase subunit beta-3 OS=Homo sapiens OX=9606 GN=ATP1B3 PE=1 SV=1;>tr|D3DNF9|D3DNF9_HUMAN Sodium/potassium-transporting ATPase subunit beta OS=Homo sapiens OX=9606 GN=ATP1B3 PE=3 SV=1;>tr|C9JA36|C9JA36_H	ATP1B3	3	67.605	0	24660000	31.512	8	3	3	2	3	2	3	14.3
C9J7E5;A0A024R794;B2R6H7;Q9Y5L0	C9J7E5	>tr|C9J7E5|C9J7E5_HUMAN Transportin-3 OS=Homo sapiens OX=9606 GN=TNPO3 PE=1 SV=1;>tr|A0A024R794|A0A024R794_HUMAN Transportin 3, isoform CRA_b OS=Homo sapiens OX=9606 GN=TNPO3 PE=4 SV=1;>tr|B2R6H7|B2R6H7_HUMAN cDNA, FLJ92955, highly similar to Homo sapiens	TNPO3	3	67.136	0	3878200	108.05	7	3	3	2	2	2	2	4.7
Q9BPW8;B4DQI7;A8K4I8;H7C2U6;C9JDV8	Q9BPW8	>sp|Q9BPW8|NIPS1_HUMAN Protein NipSnap homolog 1 OS=Homo sapiens OX=9606 GN=NIPSNAP1 PE=1 SV=1;>tr|B4DQI7|B4DQI7_HUMAN cDNA FLJ58042, highly similar to Protein NipSnap1 OS=Homo sapiens OX=9606 PE=2 SV=1;>tr|A8K4I8|A8K4I8_HUMAN cDNA FLJ78131, highly similar	NIPSNAP1	2	67.113	0	9818900	33.31	6	3	3	1	3	1	3	16.5
A4D0V4;P47755;Q53GC7;Q53GE2;B4DE01	A4D0V4	>tr|A4D0V4|A4D0V4_HUMAN F-actin-capping protein subunit alpha OS=Homo sapiens OX=9606 GN=CAPZA2 PE=2 SV=1;>sp|P47755|CAZA2_HUMAN F-actin-capping protein subunit alpha-2 OS=Homo sapiens OX=9606 GN=CAPZA2 PE=1 SV=3;>tr|Q53GC7|Q53GC7_HUMAN F-actin-capping pro	CAPZA2	2	66.059	0	56610000	32.949	9	5	4	2	4	2	3	22.4
O75489;Q9UF24;Q53FM7	O75489	>sp|O75489|NDUS3_HUMAN NADH dehydrogenase [ubiquinone] iron-sulfur protein 3, mitochondrial OS=Homo sapiens OX=9606 GN=NDUFS3 PE=1 SV=1;>tr|Q9UF24|Q9UF24_HUMAN Uncharacterized protein DKFZp586K0821 (Fragment) OS=Homo sapiens OX=9606 GN=DKFZp586K0821 PE=2 S	NDUFS3	2	65.395	0	6477800	30.241	4	6	6	5	4	5	4	31.1
A8MXP9;A0A0R4J2E8;P43243;Q68D11;D6REM6;B4DRS1;B3KM87;B4DF66;Q5CZA7;Q9H4N1;H0Y8T4;D6RBK5	A8MXP9	>tr|A8MXP9|A8MXP9_HUMAN Matrin-3 OS=Homo sapiens OX=9606 GN=MATR3 PE=1 SV=1;>tr|A0A0R4J2E8|A0A0R4J2E8_HUMAN Matrin-3 OS=Homo sapiens OX=9606 GN=MATR3 PE=1 SV=1;>sp|P43243|MATR3_HUMAN Matrin-3 OS=Homo sapiens OX=9606 GN=MATR3 PE=1 SV=2;>tr|Q68D11|Q68D11_HUM	MATR3	4	63.337	0	11147000	99.966	19	5	5	4	4	4	4	7.9
O43290;B4DDH9	O43290	>sp|O43290|SNUT1_HUMAN U4/U6.U5 tri-snRNP-associated protein 1 OS=Homo sapiens OX=9606 GN=SART1 PE=1 SV=1;>tr|B4DDH9|B4DDH9_HUMAN cDNA FLJ53820, highly similar to U4/U6.U5 tri-snRNP-associated protein 1 OS=Homo sapiens OX=9606 PE=2 SV=1	SART1	2	63.091	0	16920000	90.254	5	5	5	4	4	4	4	9
Q8NE86	Q8NE86	>sp|Q8NE86|MCU_HUMAN Calcium uniporter protein, mitochondrial OS=Homo sapiens OX=9606 GN=MCU PE=1 SV=1;>tr|S4R468|S4R468_HUMAN Calcium uniporter protein, mitochondrial (Fragment) OS=Homo sapiens OX=9606 GN=MCU PE=1 SV=1	MCU	3	62.357	0	17629000	39.866	2	2	2	1	1	1	1	6.6
A0A087WTW0;A0A087WVR3;Q96T88;A0A087WWG9;B4E0F9	A0A087WTW0	>tr|A0A087WTW0|A0A087WTW0_HUMAN E3 ubiquitin-protein ligase UHRF1 OS=Homo sapiens OX=9606 GN=UHRF1 PE=1 SV=1;>tr|A0A087WVR3|A0A087WVR3_HUMAN E3 ubiquitin-protein ligase UHRF1 OS=Homo sapiens OX=9606 GN=UHRF1 PE=1 SV=1;>sp|Q96T88|UHRF1_HUMAN E3 ubiquitin-pr	UHRF1	3	61.165	0	5312600	96.619	5	4	4	2	2	2	2	7.2
A0A0S2Z3L0;P13804;A0A0S2Z3M4;H0YLU7;H0YKF0;H0YL12;H0YNX6;H0YK49	A0A0S2Z3L0	>tr|A0A0S2Z3L0|A0A0S2Z3L0_HUMAN Electron-transfer-flavoprotein alpha polypeptide isoform 1 (Fragment) OS=Homo sapiens OX=9606 GN=ETFA PE=2 SV=1;>sp|P13804|ETFA_HUMAN Electron transfer flavoprotein subunit alpha, mitochondrial OS=Homo sapiens OX=9606 GN=ETF	ETFA	2	58.09	0	17094000	35.079	8	5	5	4	2	4	2	21.6
Q9BQ70;H3BQ53;H3BTU3;H3BSP8;Q9H7D3;H3BMJ8;H3BS87	Q9BQ70	>sp|Q9BQ70|TCF25_HUMAN Transcription factor 25 OS=Homo sapiens OX=9606 GN=TCF25 PE=1 SV=1;>tr|H3BQ53|H3BQ53_HUMAN Transcription factor 25 (Fragment) OS=Homo sapiens OX=9606 GN=TCF25 PE=1 SV=1;>tr|H3BTU3|H3BTU3_HUMAN Transcription factor 25 (Fragment) OS=Ho	TCF25	3	54.805	0	9893300	76.666	7	1	1	0	1	0	1	2.7
Q8N766;Q5TG59	Q8N766	>sp|Q8N766|EMC1_HUMAN ER membrane protein complex subunit 1 OS=Homo sapiens OX=9606 GN=EMC1 PE=1 SV=1	EMC1	2	54.65	0	16122000	111.76	3	3	3	2	1	2	1	3.4
A0A0C4DGQ5;K7ELJ7;P04632;K7EKD8;K7EM73;K7EMQ1;K7ES78	A0A0C4DGQ5	>tr|A0A0C4DGQ5|A0A0C4DGQ5_HUMAN Calpain small subunit 1 OS=Homo sapiens OX=9606 GN=CAPNS1 PE=1 SV=1;>tr|K7ELJ7|K7ELJ7_HUMAN Calpain small subunit 1 OS=Homo sapiens OX=9606 GN=CAPNS1 PE=1 SV=1;>sp|P04632|CPNS1_HUMAN Calpain small subunit 1 OS=Homo sapiens O	CAPNS1	2	52.79	0	3688500	33.786	11	2	2	1	2	1	2	5.9
A0A140VJE8;A8K0G3;A8K916;Q68DI0;H0UID3;P63010;H0UID4;H0UID5;A0A087X253;B4DWG4;A0A087WZQ6;A0A087WU93;A0A087WYD1;B4E261	A0A140VJE8	>tr|A0A140VJE8|A0A140VJE8_HUMAN AP complex subunit beta OS=Homo sapiens OX=9606 GN=AP2B1 PE=2 SV=1;>tr|A8K0G3|A8K0G3_HUMAN AP complex subunit beta OS=Homo sapiens OX=9606 PE=2 SV=1;>tr|A8K916|A8K916_HUMAN AP complex subunit beta OS=Homo sapiens OX=9606 PE=	AP2B1	3	52.298	0	7691800	105.69	25	5	5	3	3	3	3	6.9
P16070;A0A385KNS5;A8K309;B4DN59;H0Y2P0;B4E2X0;H0YD13;H0YE40	P16070	>sp|P16070|CD44_HUMAN CD44 antigen OS=Homo sapiens OX=9606 GN=CD44 PE=1 SV=3;>tr|A0A385KNS5|A0A385KNS5_HUMAN Indian blood group antigen OS=Homo sapiens OX=9606 GN=CD44 PE=4 SV=1;>tr|A8K309|A8K309_HUMAN cDNA FLJ76654, highly similar to Homo sapiens CD44 ant	CD44	2	51.265	0	6862100	81.537	9	2	2	1	1	1	1	3.9

## Sheet: Total Protein ID
Proteins	Leading razor protein	Fasta.headers	Gene names	Charges	Score	Intensity_SLCO4A1_AS1_ANTISENSE	Intensity_SLCO4A1_AS1_SENSE	Mol..weight.[kDa]	Proteins	Peptides	Unique.peptides	Peptides_SLCO4A1_AS1_ANTISENSE	Peptides_SLCO4A1_AS1_SENSE	Unique.peptides_SLCO4A1_AS1_ANTISENSE	Unique.peptides_SLCO4A1_AS1_SENSE	Sequence.coverage.[%]
A0A0S2Z3G9;O43707;Q96BG6;F5GXS2;H7C144;A0A0S2Z3X3;A0A0S2Z3C0	A0A0S2Z3G9	>tr|A0A0S2Z3G9|A0A0S2Z3G9_HUMAN Actinin alpha 4 isoform 1 (Fragment) OS=Homo sapiens OX=9606 GN=ACTN4 PE=2 SV=1;>sp|O43707|ACTN4_HUMAN Alpha-actinin-4 OS=Homo sapiens OX=9606 GN=ACTN4 PE=1 SV=2;>tr|Q96BG6|Q96BG6_HUMAN ACTN4 protein (Fragment) OS=Homo sapie	ACTN4	3,4	243.48	0	589340000	104.85	19	61	44	53	58	37	42	69.8
P07437;Q5SU16;A0A384NYT8;Q5JP53;B7ZAF0;Q6LC01;Q5ST81;B7ZAK1;A0A384MEE3;B2R6L0;Q13885;Q9BVA1;A0A0B4J269;B2RBD5;Q13509;Q9BV28;A0A024QZU2;O43209;Q53G92;B4DMJ5;Q2NKY5;Q3ZCR3;A5D906;A5D907;G3V2A3;A1L195;P68371;Q8IWP6;Q8IZ29;Q8N6N5	P07437	>sp|P07437|TBB5_HUMAN Tubulin beta chain OS=Homo sapiens OX=9606 GN=TUBB PE=1 SV=2;>tr|Q5SU16|Q5SU16_HUMAN Tubulin beta chain OS=Homo sapiens OX=9606 GN=TUBB PE=1 SV=1;>tr|A0A384NYT8|A0A384NYT8_HUMAN Tubulin beta chain (Fragment) OS=Homo sapiens OX=9606 PE	TUBB	3	224.33	0	144070000	49.67	55	12	3	10	9	3	3	32.7
P68104;Q53G85;Q53GE9;Q53HM9;Q53HQ7;Q53HR5;Q5VTE0;Q6IPN6;Q6IPS9;Q6IPT9;Q53GA1;A8K9C4;A0A087WVQ9;B4DNE0;Q9H2I7;A0A087WV01;Q96RE1;B4DV42;Q53G89;Q53HR1;Q8IUB0;Q504Z0;Q6P4C9;Q96CD8;Q6P082;Q8TBL1;Q96C29	P68104	>sp|P68104|EF1A1_HUMAN Elongation factor 1-alpha 1 OS=Homo sapiens OX=9606 GN=EEF1A1 PE=1 SV=1;>tr|Q53G85|Q53G85_HUMAN Elongation factor 1-alpha (Fragment) OS=Homo sapiens OX=9606 PE=2 SV=1;>tr|Q53GE9|Q53GE9_HUMAN Elongation factor 1-alpha (Fragment) OS=Ho	EEF1A1	3,4	219.55	0	525080000	50.14	42	10	10	9	8	9	8	32.3
A0A2Z6ATB6;Q16643;D6R9W4;B3KSQ7	A0A2Z6ATB6	>tr|A0A2Z6ATB6|A0A2Z6ATB6_HUMAN Drebrin A OS=Homo sapiens OX=9606 GN=DBN1 PE=2 SV=1;>sp|Q16643|DREB_HUMAN Drebrin OS=Homo sapiens OX=9606 GN=DBN1 PE=1 SV=4;>tr|D6R9W4|D6R9W4_HUMAN Drebrin (Fragment) OS=Homo sapiens OX=9606 GN=DBN1 PE=1 SV=1;>tr|B3KSQ7|B3KS	DBN1	2	217.09	0	210270000	76.309	8	25	25	17	22	17	22	42.9
Q99623;J3KPX7;F5GY37;F5GWA7;B4DW05;F5H3X6	Q99623	>sp|Q99623|PHB2_HUMAN Prohibitin-2 OS=Homo sapiens OX=9606 GN=PHB2 PE=1 SV=2;>tr|J3KPX7|J3KPX7_HUMAN Prohibitin-2 OS=Homo sapiens OX=9606 GN=PHB2 PE=1 SV=2;>tr|F5GY37|F5GY37_HUMAN Prohibitin-2 OS=Homo sapiens OX=9606 GN=PHB2 PE=1 SV=1;>tr|F5GWA7|F5GWA7_HUM	PHB2	2	215.06	0	224170000	33.296	11	13	13	8	11	8	11	48.5
A0A024R5Z7;P07355;V9HW65;H0YN42;A6NMY6;H0YMU9;H0YMD0;H0YM50;H0YKS4;B4DNH8;H0YNP5;H0YMM1;H0YMW4;H0YKX9;H0YMT9;H0YLV6;H0YKZ7;H0YKL9	A0A024R5Z7	>tr|A0A024R5Z7|A0A024R5Z7_HUMAN Annexin OS=Homo sapiens OX=9606 GN=ANXA2 PE=2 SV=1;>sp|P07355|ANXA2_HUMAN Annexin A2 OS=Homo sapiens OX=9606 GN=ANXA2 PE=1 SV=2;>tr|V9HW65|V9HW65_HUMAN Annexin OS=Homo sapiens OX=9606 GN=HEL-S-270 PE=2 SV=1;>tr|H0YN42|H0YN42	ANXA2	2,3	208.39	0	1216200000	38.604	28	30	30	27	28	27	28	75.5
Q16891;B4DKR1;B4DS66;Q05DN3	Q16891	>sp|Q16891|MIC60_HUMAN MICOS complex subunit MIC60 OS=Homo sapiens OX=9606 GN=IMMT PE=1 SV=1;>tr|B9A067|B9A067_HUMAN MICOS complex subunit MIC60 OS=Homo sapiens OX=9606 GN=IMMT PE=1 SV=2;>tr|B4DKR1|B4DKR1_HUMAN MICOS complex subunit MIC60 OS=Homo sapiens O	IMMT	4	197.46	0	54693000	83.677	7	24	1	16	21	0	1	43.1
A0A024RD80;P08238;B4DMA2;B4DGL0;Q6PK50;Q58FF8	A0A024RD80	>tr|A0A024RD80|A0A024RD80_HUMAN Heat shock protein 90kDa alpha (Cytosolic), class B member 1, isoform CRA_a OS=Homo sapiens OX=9606 GN=HSP90AB1 PE=3 SV=1;>sp|P08238|HS90B_HUMAN Heat shock protein HSP 90-beta OS=Homo sapiens OX=9606 GN=HSP90AB1 PE=1 SV=4;>t	HSP90AB1	2,3	195.15	0	71750000	83.263	11	40	19	30	35	16	17	48.9
Q8IVM0	Q8IVM0	>sp|Q8IVM0|CCD50_HUMAN Coiled-coil domain-containing protein 50 OS=Homo sapiens OX=9606 GN=CCDC50 PE=1 SV=1	CCDC50	2	190.15	0	78754000	35.822	1	4	4	1	4	1	4	13.1
P11387;B9EG90;Q9BVT2	P11387	>sp|P11387|TOP1_HUMAN DNA topoisomerase 1 OS=Homo sapiens OX=9606 GN=TOP1 PE=1 SV=2;>tr|B9EG90|B9EG90_HUMAN DNA topoisomerase I OS=Homo sapiens OX=9606 GN=TOP1 PE=2 SV=1	TOP1	2,3	190.1	0	3945800000	90.725	23	46	46	39	35	39	35	49.9
P13010;Q53T09	P13010	>sp|P13010|XRCC5_HUMAN X-ray repair cross-complementing protein 5 OS=Homo sapiens OX=9606 GN=XRCC5 PE=1 SV=3;>tr|Q53T09|Q53T09_HUMAN Uncharacterized protein XRCC5 (Fragment) OS=Homo sapiens OX=9606 GN=XRCC5 PE=4 SV=1	XRCC5	2	184.21	0	68220000	82.704	4	9	9	6	8	6	8	13.8
H9KV75;B7Z565;G3V2W4;A0A024R694;P12814;Q86TX4;G3V2N5;B4DRP5	A0A024R694	>tr|A0A024R694|A0A024R694_HUMAN Actinin, alpha 1, isoform CRA_a OS=Homo sapiens OX=9606 GN=ACTN1 PE=2 SV=1;>sp|P12814|ACTN1_HUMAN Alpha-actinin-1 OS=Homo sapiens OX=9606 GN=ACTN1 PE=1 SV=2;>tr|Q86TX4|Q86TX4_HUMAN Full-length cDNA clone CS0DB009YA03 of Neur	ACTN1	2	180.74	0	62970000	103.06	15	49	6	43	43	5	5	61.3
Q9Y277	Q9Y277	>sp|Q9Y277|VDAC3_HUMAN Voltage-dependent anion-selective channel protein 3 OS=Homo sapiens OX=9606 GN=VDAC3 PE=1 SV=1;>tr|E5RHZ6|E5RHZ6_HUMAN Voltage-dependent anion-selective channel protein 3 (Fragment) OS=Homo sapiens OX=9606 GN=VDAC3 PE=1 SV=1;>tr|E5RJ	VDAC3	3,4	171.58	0	148630000	30.658	7	10	10	7	9	7	9	48.1
O95049;Q2VPE5;Q96KB4	O95049	>sp|O95049|ZO3_HUMAN Tight junction protein ZO-3 OS=Homo sapiens OX=9606 GN=TJP3 PE=1 SV=3;>tr|Q2VPE5|Q2VPE5_HUMAN TJP3 protein (Fragment) OS=Homo sapiens OX=9606 GN=TJP3 PE=2 SV=2;>tr|Q96KB4|Q96KB4_HUMAN cDNA FLJ14386 fis, clone HEMBA1002417, moderately s	TJP3	2	171.32	0	29870000	101.4	3	6	6	4	4	4	4	7.7
P05023;B7Z3V1	P05023	>sp|P05023|AT1A1_HUMAN Sodium/potassium-transporting ATPase subunit alpha-1 OS=Homo sapiens OX=9606 GN=ATP1A1 PE=1 SV=1;>tr|B7Z3V1|B7Z3V1_HUMAN Sodium/potassium-transporting ATPase subunit alpha (Fragment) OS=Homo sapiens OX=9606 PE=2 SV=1;>tr|A0A0A0MT26|A	ATP1A1	2	166.55	0	16273000	112.89	37	20	17	15	16	13	13	21.8
J3KPS3;P04075;V9HWN7;A0A0M4FNU3;H3BR68	J3KPS3	>tr|J3KPS3|J3KPS3_HUMAN Fructose-bisphosphate aldolase OS=Homo sapiens OX=9606 GN=ALDOA PE=1 SV=1;>sp|P04075|ALDOA_HUMAN Fructose-bisphosphate aldolase A OS=Homo sapiens OX=9606 GN=ALDOA PE=1 SV=2;>tr|V9HWN7|V9HWN7_HUMAN Fructose-bisphosphate aldolase OS=H	ALDOA	2	163.38	0	145230000	39.817	16	10	9	6	8	6	7	28.3
A0A024R814;P18124;A8MUD9;O95036	A0A024R814	>tr|A0A024R814|A0A024R814_HUMAN Ribosomal protein L7, isoform CRA_a OS=Homo sapiens OX=9606 GN=RPL7 PE=4 SV=1;>sp|P18124|RL7_HUMAN 60S ribosomal protein L7 OS=Homo sapiens OX=9606 GN=RPL7 PE=1 SV=1;>tr|A8MUD9|A8MUD9_HUMAN 60S ribosomal protein L7 OS=Homo s	RPL7	2,3	162.49	0	117580000	30.438	6	9	9	8	8	8	8	36.3
Q9HBB3;A0A024RBK3;B2R4K7;Q02878;Q8N5Z7;Q8TBK5;B4DRX3;U3KQR5;F8VZ45;F8VR69	Q9HBB3	>tr|Q9HBB3|Q9HBB3_HUMAN 60S ribosomal protein L6 OS=Homo sapiens OX=9606 PE=2 SV=1;>tr|A0A024RBK3|A0A024RBK3_HUMAN 60S ribosomal protein L6 OS=Homo sapiens OX=9606 GN=RPL6 PE=3 SV=1;>tr|B2R4K7|B2R4K7_HUMAN 60S ribosomal protein L6 OS=Homo sapiens OX=9606 P	RPL6	2,3	161.04	0	100840000	32.891	13	10	10	9	7	9	7	38.1
A0A024R9G4;Q68D08;Q9NUQ9;E5RI16;E5RJL8;E5RIR8;E5RJE1;E5RGI7;E5RHU5;E5RFS4;E5RK61	A0A024R9G4	>tr|A0A024R9G4|A0A024R9G4_HUMAN Family with sequence similarity 49, member B, isoform CRA_a OS=Homo sapiens OX=9606 GN=FAM49B PE=4 SV=1;>tr|Q68D08|Q68D08_HUMAN Uncharacterized protein DKFZp686B04128 OS=Homo sapiens OX=9606 GN=DKFZp686B04128 PE=2 SV=1;>sp|Q	FAM49B	2	160.69	0	21696000	36.748	14	4	4	3	3	3	3	17.9
A0A024RAZ7;P09651;A0A024RB53;F8W6I7;Q6IPF2;A0A024QZ98;Q0VAC0;Q32P51;A0A024RC46;B4E0B5;F8VZ49;B4DP35;F8VTQ5;F8W646	A0A024RAZ7	>tr|A0A024RAZ7|A0A024RAZ7_HUMAN Heterogeneous nuclear ribonucleoprotein A1, isoform CRA_b OS=Homo sapiens OX=9606 GN=HNRPA1 PE=4 SV=1;>sp|P09651|ROA1_HUMAN Heterogeneous nuclear ribonucleoprotein A1 OS=Homo sapiens OX=9606 GN=HNRNPA1 PE=1 SV=5;>tr|A0A024RB	HNRPA1	2	158.93	0	84204000	38.746	19	13	11	10	8	8	8	37.6
Q08211;B3KU66	Q08211	>sp|Q08211|DHX9_HUMAN ATP-dependent RNA helicase A OS=Homo sapiens OX=9606 GN=DHX9 PE=1 SV=4;>tr|Q6PJK6|Q6PJK6_HUMAN DHX9 protein (Fragment) OS=Homo sapiens OX=9606 GN=DHX9 PE=2 SV=1;>tr|Q58F26|Q58F26_HUMAN DHX9 protein (Fragment) OS=Homo sapiens OX=9606 G	DHX9	3	158.17	0	17032000	140.96	4	19	19	17	12	17	12	17.6
P04083;Q5TZZ9;Q5T3N1	P04083	>sp|P04083|ANXA1_HUMAN Annexin A1 OS=Homo sapiens OX=9606 GN=ANXA1 PE=1 SV=2;>tr|Q5TZZ9|Q5TZZ9_HUMAN Annexin OS=Homo sapiens OX=9606 GN=ANXA1 PE=1 SV=1;>tr|Q5T3N1|Q5T3N1_HUMAN Annexin (Fragment) OS=Homo sapiens OX=9606 GN=ANXA1 PE=1 SV=1;>tr|B4DL19|B4DL19_	ANXA1	2	155.97	0	137360000	38.714	6	15	15	11	13	11	13	48
A0A0C4DG89;A8K6X3;Q7L014;D3DQA6	A0A0C4DG89	>tr|A0A0C4DG89|A0A0C4DG89_HUMAN Probable ATP-dependent RNA helicase DDX46 OS=Homo sapiens OX=9606 GN=DDX46 PE=1 SV=1;>tr|A8K6X3|A8K6X3_HUMAN cDNA FLJ78679, highly similar to Homo sapiens DEAD (Asp-Glu-Ala-Asp) box polypeptide 46 (DDX46), mRNA OS=Homo sapie	DDX46	2	155.02	0	44402000	117.46	6	11	11	4	10	4	10	10.1
A0A024R0E5;A8K0T9;P52907;A4D0V4;P47755;Q53GC7;Q53GE2;F8W9N7;C9JUG7;A0A0D9SET8	A0A024R0E5	>tr|A0A024R0E5|A0A024R0E5_HUMAN F-actin-capping protein subunit alpha OS=Homo sapiens OX=9606 GN=CAPZA1 PE=3 SV=1;>tr|A8K0T9|A8K0T9_HUMAN F-actin-capping protein subunit alpha OS=Homo sapiens OX=9606 PE=2 SV=1;>sp|P52907|CAZA1_HUMAN F-actin-capping protein	CAPZA1	2	150.85	0	289330000	32.922	3	7	6	4	7	4	6	39.9
E5KMI6;P36776;B3KXS5;Q2VPA0;B3KU28;K7EKE6;K7EJE8;B4DPX0	E5KMI6	>tr|E5KMI6|E5KMI6_HUMAN Lon protease homolog, mitochondrial OS=Homo sapiens OX=9606 GN=LONP1 PE=3 SV=1;>sp|P36776|LONM_HUMAN Lon protease homolog, mitochondrial OS=Homo sapiens OX=9606 GN=LONP1 PE=1 SV=2;>tr|B3KXS5|B3KXS5_HUMAN Lon protease homolog, mitoch	LONP1	2	150.46	0	35748000	106.5	10	5	5	4	4	4	4	5.9
J3KPF3;P08195;F5GZS6;B4E2Z3;F5GZI0	J3KPF3	>tr|J3KPF3|J3KPF3_HUMAN 4F2 cell-surface antigen heavy chain OS=Homo sapiens OX=9606 GN=SLC3A2 PE=1 SV=1;>sp|P08195|4F2_HUMAN 4F2 cell-surface antigen heavy chain OS=Homo sapiens OX=9606 GN=SLC3A2 PE=1 SV=3;>tr|F5GZS6|F5GZS6_HUMAN 4F2 cell-surface antigen	SLC3A2	2	147.35	0	34094000	68.1	10	8	8	5	7	5	7	17.4
O75477;B4DPN7	O75477	>sp|O75477|ERLN1_HUMAN Erlin-1 OS=Homo sapiens OX=9606 GN=ERLIN1 PE=1 SV=2;>tr|B2RDK6|B2RDK6_HUMAN cDNA, FLJ96656, highly similar to Homo sapiens SPFH domain family, member 1 (SPFH1), mRNA OS=Homo sapiens OX=9606 PE=2 SV=1;>tr|B0QZ43|B0QZ43_HUMAN Erlin-1 (	ERLIN1	2	147.2	0	126780000	39.171	4	8	6	5	8	3	6	26.4
A0A024R1X8;A0A0S2Z487;P14923;A0A0S2Z495	A0A024R1X8	>tr|A0A024R1X8|A0A024R1X8_HUMAN Junction plakoglobin, isoform CRA_a OS=Homo sapiens OX=9606 GN=JUP PE=4 SV=1;>tr|A0A0S2Z487|A0A0S2Z487_HUMAN Junction plakoglobin isoform 1 (Fragment) OS=Homo sapiens OX=9606 GN=JUP PE=2 SV=1;>sp|P14923|PLAK_HUMAN Junction p	JUP	2	147.18	0	40150000	81.726	9	13	8	7	12	4	8	22.1
H3BLV9;Q96SB4;A8K8B2;A0A024RCU9	H3BLV9	>tr|H3BLV9|H3BLV9_HUMAN SRSF protein kinase 1 (Fragment) OS=Homo sapiens OX=9606 GN=SRPK1 PE=1 SV=1;>sp|Q96SB4|SRPK1_HUMAN SRSF protein kinase 1 OS=Homo sapiens OX=9606 GN=SRPK1 PE=1 SV=2;>tr|A8K8B2|A8K8B2_HUMAN cDNA FLJ78127, highly similar to Homo sapien	SRPK1	2	147.12	0	26031000	76.039	7	6	5	3	5	2	4	11.8
P62879;Q6FHM2;C9JXA5;C9JIS1;C9JZN1;Q9HAV0;A8K3F6;C9JD14	P62879	>sp|P62879|GBB2_HUMAN Guanine nucleotide-binding protein G(I)/G(S)/G(T) subunit beta-2 OS=Homo sapiens OX=9606 GN=GNB2 PE=1 SV=3;>tr|Q6FHM2|Q6FHM2_HUMAN Epididymis secretory sperm binding protein OS=Homo sapiens OX=9606 GN=GNB2 PE=2 SV=1;>tr|C9JXA5|C9JXA5_	GNB2	2	144.68	0	20735000	37.331	10	9	6	7	9	4	6	25.6
H3BVG0;A8K897;Q8N1F7	H3BVG0	>tr|H3BVG0|H3BVG0_HUMAN Nuclear pore complex protein Nup93 OS=Homo sapiens OX=9606 GN=NUP93 PE=1 SV=1;>tr|A8K897|A8K897_HUMAN Nuclear pore complex protein Nup93 OS=Homo sapiens OX=9606 PE=2 SV=1;>sp|Q8N1F7|NUP93_HUMAN Nuclear pore complex protein Nup93 OS=	NUP93	2	143.85	0	34194000	99.554	13	12	12	7	9	7	9	15.1
J3KN67;M1VPF4;A0A2R2Y2Q3;D9YZV5;A0A0K0K1I0;Q6ZN40;A0A0S2Z4G6;D9YZV4;P09493;A0A024R5W6;C9IZA2;H0YKP3	J3KN67	>tr|J3KN67|J3KN67_HUMAN Tropomyosin alpha-3 chain OS=Homo sapiens OX=9606 GN=TPM3 PE=1 SV=1;>tr|M1VPF4|M1VPF4_HUMAN Tyrosine-protein kinase receptor OS=Homo sapiens OX=9606 GN=TPM3-ROS1 PE=2 SV=1;>tr|A0A2R2Y2Q3|A0A2R2Y2Q3_HUMAN Tropomyosin 3 nu OS=Homo sap	TPM3	3	142.83	0	119850000	33.222	3	23	0	18	21	0	0	52.6
P00338;V9HWB9;B4DJI1;F5GXY2;F5GYU2;F5GXH2;F5H6W8;F5H5J4;F5GZQ4;F5GXU1;F5GWW2;F5GXC7;F5H8H6	P00338	>sp|P00338|LDHA_HUMAN L-lactate dehydrogenase A chain OS=Homo sapiens OX=9606 GN=LDHA PE=1 SV=2;>tr|V9HWB9|V9HWB9_HUMAN L-lactate dehydrogenase OS=Homo sapiens OX=9606 GN=HEL-S-133P PE=2 SV=1;>tr|B4DJI1|B4DJI1_HUMAN cDNA FLJ52549, highly similar to L-lacta	LDHA	3	141	0	25644000	36.688	25	11	10	9	10	8	10	31.9
Q96SB3;Q96B17;B3KNT0	Q96SB3	>sp|Q96SB3|NEB2_HUMAN Neurabin-2 OS=Homo sapiens OX=9606 GN=PPP1R9B PE=1 SV=3;>tr|Q96B17|Q96B17_HUMAN PPP1R9B protein (Fragment) OS=Homo sapiens OX=9606 GN=PPP1R9B PE=2 SV=1;>tr|B3KNT0|B3KNT0_HUMAN cDNA FLJ30345 fis, clone BRACE2007522, highly similar to N	PPP1R9B	2	138.45	0	53836000	89.333	7	9	9	7	7	7	7	13.7
Q96AG4	Q96AG4	>sp|Q96AG4|LRC59_HUMAN Leucine-rich repeat-containing protein 59 OS=Homo sapiens OX=9606 GN=LRRC59 PE=1 SV=1	LRRC59	2,3	138.35	0	164290000	34.93	2	9	9	8	9	8	9	40.7
A0A024R821;P55884;A4D210;B4DV79;B4DXN6;Q86UM1;C9JZG1	A0A024R821	>tr|A0A024R821|A0A024R821_HUMAN Eukaryotic translation initiation factor 3 subunit B OS=Homo sapiens OX=9606 GN=EIF3S9 PE=3 SV=1;>sp|P55884|EIF3B_HUMAN Eukaryotic translation initiation factor 3 subunit B OS=Homo sapiens OX=9606 GN=EIF3B PE=1 SV=3;>tr|A4D2	EIF3S9	3	138.25	0	31424000	92.48	10	10	10	6	8	6	8	15.5
A0A024R3X4;P10809;B3GQS7;B7Z597;B7Z5E7;E7ESH4;Q53SE2;E7EXB4;A0A0S2Z415;C9JL25;C9JCQ4;C9JL19	A0A024R3X4	>tr|A0A024R3X4|A0A024R3X4_HUMAN Epididymis secretory sperm binding protein OS=Homo sapiens OX=9606 GN=HSPD1 PE=2 SV=1;>sp|P10809|CH60_HUMAN 60 kDa heat shock protein, mitochondrial OS=Homo sapiens OX=9606 GN=HSPD1 PE=1 SV=2;>tr|B3GQS7|B3GQS7_HUMAN Mitochon	HSPD1	2	137.16	0	19661000	61.054	18	9	9	7	7	7	7	22.3
O15144;Q53R19;Q9BXV5;A0A024R408	O15144	>sp|O15144|ARPC2_HUMAN Actin-related protein 2/3 complex subunit 2 OS=Homo sapiens OX=9606 GN=ARPC2 PE=1 SV=1;>tr|Q53R19|Q53R19_HUMAN Arp2/3 complex 34 kDa subunit OS=Homo sapiens OX=9606 GN=ARPC2 PE=2 SV=1;>tr|Q9BXV5|Q9BXV5_HUMAN Arp2/3 complex 34 kDa sub	ARPC2	2,3	136.6	0	83197000	34.333	8	9	9	7	8	7	8	28
Q14165;F5H1S8;H0YG07;F5GX14	Q14165	>sp|Q14165|MLEC_HUMAN Malectin OS=Homo sapiens OX=9606 GN=MLEC PE=1 SV=1;>tr|F5H1S8|F5H1S8_HUMAN Malectin (Fragment) OS=Homo sapiens OX=9606 GN=MLEC PE=1 SV=1;>tr|H0YG07|H0YG07_HUMAN Malectin (Fragment) OS=Homo sapiens OX=9606 GN=MLEC PE=1 SV=1;>tr|F5GX14|	MLEC	2	134.98	0	47374000	32.233	4	4	4	3	4	3	4	15.4
A0A3F2YNY6;O75400;B4DPY2;F5H578;Q05C41	A0A3F2YNY6	>tr|A0A3F2YNY6|A0A3F2YNY6_HUMAN Pre-mRNA-processing factor 40 homolog A OS=Homo sapiens OX=9606 GN=PRPF40A PE=1 SV=1;>sp|O75400|PR40A_HUMAN Pre-mRNA-processing factor 40 homolog A OS=Homo sapiens OX=9606 GN=PRPF40A PE=1 SV=2;>tr|B4DPY2|B4DPY2_HUMAN cDNA FL	PRPF40A	2	134.57	0	141310000	112.4	8	13	13	8	12	8	12	14.3
P22087;Q96BS4;B4DLD4;M0R2Q4;M0QXL5;M0R299;M0R0P1;A6NHQ2	P22087	>sp|P22087|FBRL_HUMAN rRNA 2-O-methyltransferase fibrillarin OS=Homo sapiens OX=9606 GN=FBL PE=1 SV=2;>tr|Q96BS4|Q96BS4_HUMAN FBL protein (Fragment) OS=Homo sapiens OX=9606 GN=FBL PE=2 SV=2;>tr|B4DLD4|B4DLD4_HUMAN cDNA FLJ56738, highly similar to Fibrilla	FBL	3	133.81	0	18101000	33.784	10	9	8	8	7	8	6	34.9
A0A024R8U1;O15427;Q53G91;J3KTI8;J3QSC3;J3QQV2;J3QQS9	A0A024R8U1	>tr|A0A024R8U1|A0A024R8U1_HUMAN Solute carrier family 16 (Monocarboxylic acid transporters), member 3, isoform CRA_a OS=Homo sapiens OX=9606 GN=SLC16A3 PE=4 SV=1;>sp|O15427|MOT4_HUMAN Monocarboxylate transporter 4 OS=Homo sapiens OX=9606 GN=SLC16A3 PE=1 SV	SLC16A3	2	133.55	0	9915700	49.469	7	1	1	0	1	0	1	1.7
Q9NR30	Q9NR30	>sp|Q9NR30|DDX21_HUMAN Nucleolar RNA helicase 2 OS=Homo sapiens OX=9606 GN=DDX21 PE=1 SV=5	DDX21	2	132.32	0	120610000	87.343	8	15	15	11	11	11	11	25
B2RBR9;Q14974;J3QR48	B2RBR9	>tr|B2RBR9|B2RBR9_HUMAN cDNA, FLJ95650, highly similar to Homo sapiens karyopherin (importin) beta 1 (KPNB1), mRNA OS=Homo sapiens OX=9606 PE=2 SV=1;>sp|Q14974|IMB1_HUMAN Importin subunit beta-1 OS=Homo sapiens OX=9606 GN=KPNB1 PE=1 SV=2	KPNB1	2	130.72	0	16760000	97.183	7	5	5	2	5	2	5	7.8
P14625;V9HWP2;Q5CAQ5;Q59FC6;A0A1W2PRR1;Q96GW1;B4DQX3	P14625	>sp|P14625|ENPL_HUMAN Endoplasmin OS=Homo sapiens OX=9606 GN=HSP90B1 PE=1 SV=1;>tr|V9HWP2|V9HWP2_HUMAN Epididymis luminal protein 35 OS=Homo sapiens OX=9606 GN=HEL-S-125m PE=2 SV=1;>tr|Q5CAQ5|Q5CAQ5_HUMAN Epididymis secretory sperm binding protein OS=Homo	HSP90B1	2	128.9	0	28715000	92.468	13	22	20	19	17	17	15	27.6
O00151;V9HW92	O00151	>sp|O00151|PDLI1_HUMAN PDZ and LIM domain protein 1 OS=Homo sapiens OX=9606 GN=PDLIM1 PE=1 SV=4;>tr|V9HW92|V9HW92_HUMAN Epididymis secretory protein Li 112 OS=Homo sapiens OX=9606 GN=HEL-S-112 PE=2 SV=1	PDLIM1	2	128.81	0	33455000	36.071	2	2	2	0	2	0	2	7.6
D3DTH7;O00159;B7Z3E5;F5H6E2	O00159	>sp|O00159|MYO1C_HUMAN Unconventional myosin-Ic OS=Homo sapiens OX=9606 GN=MYO1C PE=1 SV=4;>tr|B7Z3E5|B7Z3E5_HUMAN cDNA FLJ53573, highly similar to Myosin Ic OS=Homo sapiens OX=9606 PE=2 SV=1;>tr|F5H6E2|F5H6E2_HUMAN Unconventional myosin-Ic OS=Homo sapiens	MYO1C	2	128.26	0	15156000	121.68	8	34	5	30	28	4	4	38.6
A0A024R4A0;P19338;Q9BQ02;C9JWL1;C9J1H7;C9JLB1;C9JYW2	A0A024R4A0	>tr|A0A024R4A0|A0A024R4A0_HUMAN Nucleolin, isoform CRA_b OS=Homo sapiens OX=9606 GN=NCL PE=4 SV=1;>sp|P19338|NUCL_HUMAN Nucleolin OS=Homo sapiens OX=9606 GN=NCL PE=1 SV=3;>tr|B3KTP9|B3KTP9_HUMAN cDNA FLJ38578 fis, clone HCHON2007674, highly similar to NUCL	NCL	2	128.1	0	144020000	76.613	11	22	22	20	19	20	19	27.9
A0A024R5C5;P11498;E9PRE7	A0A024R5C5	>tr|A0A024R5C5|A0A024R5C5_HUMAN Pyruvate carboxylase OS=Homo sapiens OX=9606 GN=PC PE=4 SV=1;>sp|P11498|PYC_HUMAN Pyruvate carboxylase, mitochondrial OS=Homo sapiens OX=9606 GN=PC PE=1 SV=2	PC	2	128.1	0	273570000	129.63	4	36	36	33	32	33	32	37
A0A024R3T8;P09874;B4E0E1;B2R5W3;Q6PJL0;Q05D33;Q96P95	A0A024R3T8	>tr|A0A024R3T8|A0A024R3T8_HUMAN Poly [ADP-ribose] polymerase OS=Homo sapiens OX=9606 GN=PARP1 PE=4 SV=1;>sp|P09874|PARP1_HUMAN Poly [ADP-ribose] polymerase 1 OS=Homo sapiens OX=9606 GN=PARP1 PE=1 SV=4;>tr|B4E0E1|B4E0E1_HUMAN Poly [ADP-ribose] polymerase OS	PARP1	2,3	127.57	0	86489000	113.08	9	31	31	28	21	28	21	30.9
F5H5D3;Q53GA7;Q9BQE3;B7Z1K5;Q71U36;P0DPH7;P0DPH8;Q1ZYQ1;A0A1W2PQM2;Q8N532;Q6PEY2;B4DQK4;Q7Z3M3;C9J2C0;Q9NY65;Q9UQM3;V9GZ17	F5H5D3	>tr|F5H5D3|F5H5D3_HUMAN Tubulin alpha chain OS=Homo sapiens OX=9606 GN=TUBA1C PE=1 SV=1;>tr|Q53GA7|Q53GA7_HUMAN Tubulin alpha chain (Fragment) OS=Homo sapiens OX=9606 PE=2 SV=1;>sp|Q9BQE3|TBA1C_HUMAN Tubulin alpha-1C chain OS=Homo sapiens OX=9606 GN=TUBA1C	TUBA1C	2	126.95	0	84335000	57.73	17	12	1	10	11	0	1	30.3
A0A1Y0BRN3;A0A1Y0BRN0;A0A0A0MRM8;E7EW20;A0A0D9SGC1;Q9UM54	A0A1Y0BRN3	>tr|A0A1Y0BRN3|A0A1Y0BRN3_HUMAN Myosin VI transcript variant 007 OS=Homo sapiens OX=9606 GN=Myo6-007 PE=2 SV=1;>tr|A0A1Y0BRN0|A0A1Y0BRN0_HUMAN Myosin VI transcript variant 008 OS=Homo sapiens OX=9606 GN=Myo6-008 PE=2 SV=1;>tr|A0A0A0MRM8|A0A0A0MRM8_HUMAN Un	MYO6	2	126.52	0	55850000	148.6	8	42	42	39	35	39	35	37.3
Q6WKZ4	Q6WKZ4	>sp|Q6WKZ4|RFIP1_HUMAN Rab11 family-interacting protein 1 OS=Homo sapiens OX=9606 GN=RAB11FIP1 PE=1 SV=3	RAB11FIP1	2	126.52	0	80213000	137.17	1	3	3	2	2	2	2	2.4
B4DH02;P34932;V9HW33;Q59GF8;A0A087WYC1;A0A087WTS8;O14992	B4DH02	>tr|B4DH02|B4DH02_HUMAN cDNA FLJ50510, highly similar to Heat shock 70 kDa protein 4 OS=Homo sapiens OX=9606 PE=2 SV=1;>sp|P34932|HSP74_HUMAN Heat shock 70 kDa protein 4 OS=Homo sapiens OX=9606 GN=HSPA4 PE=1 SV=4;>tr|V9HW33|V9HW33_HUMAN Epididymis secretor	HSPA4	2	125.61	0	35340000	94.36	13	7	6	4	5	3	5	11.8
P36551;D6RER6	P36551	>sp|P36551|HEM6_HUMAN Oxygen-dependent coproporphyrinogen-III oxidase, mitochondrial OS=Homo sapiens OX=9606 GN=CPOX PE=1 SV=3	CPOX	3	124.92	0	17483000	50.151	3	7	7	4	7	4	7	19.6
D6RE79;Q14728;D6RA47;D6RIZ4	D6RE79	>tr|D6RE79|D6RE79_HUMAN Major facilitator superfamily domain-containing protein 10 OS=Homo sapiens OX=9606 GN=MFSD10 PE=1 SV=1;>sp|Q14728|MFS10_HUMAN Major facilitator superfamily domain-containing protein 10 OS=Homo sapiens OX=9606 GN=MFSD10 PE=1 SV=1;>tr	MFSD10	2	123.64	0	12907000	50.431	4	1	1	0	1	0	1	2.7
B2RAH5;O14974;A0A024RBF1;H0YHI8;F8VZN8;A0A3B3ISH4;H0YIS4	B2RAH5	>tr|B2RAH5|B2RAH5_HUMAN cDNA, FLJ94919, highly similar to Homo sapiens protein phosphatase 1, regulatory (inhibitor) subunit 12A (PPP1R12A), mRNA OS=Homo sapiens OX=9606 PE=2 SV=1;>sp|O14974|MYPT1_HUMAN Protein phosphatase 1 regulatory subunit 12A OS=Homo	PPP1R12A	2	123.63	0	63733000	115.33	15	10	10	2	10	2	10	10.5
A0A0A6YYL2;P0DMM9;P0DMN0;Q1ET61;Q1ET62;Q1ET63;Q1ET64;Q1ET65;Q2TAB3;A0A024QZB4;B3KT14;P50225;P50226;H3BRY5;E9PKW4;Q59GG0	A0A0A6YYL2	>tr|A0A0A6YYL2|A0A0A6YYL2_HUMAN Sulfotransferase OS=Homo sapiens OX=9606 GN=SULT1A4 PE=1 SV=1;>sp|P0DMM9|ST1A3_HUMAN Sulfotransferase 1A3 OS=Homo sapiens OX=9606 GN=SULT1A3 PE=1 SV=1;>sp|P0DMN0|ST1A4_HUMAN Sulfotransferase 1A4 OS=Homo sapiens OX=9606 GN=SU	SULT1A4	2	122.98	0	18052000	34.779	18	3	3	1	3	1	3	12
A0A024RCN6;A0A1U9X9A1;A0A1U9X9A3;A0A1U9X9C1;A0A1U9X9C4;A0A1U9X9C7;A0A1U9X9C8;A0A1U9X9D5;P26640;A0A140T954;B4DT32;A0A0G2JJT9;A2ABF4	A0A024RCN6	>tr|A0A024RCN6|A0A024RCN6_HUMAN VARS OS=Homo sapiens OX=9606 GN=VARS PE=1 SV=1;>tr|A0A1U9X9A1|A0A1U9X9A1_HUMAN VARS OS=Homo sapiens OX=9606 PE=3 SV=2;>tr|A0A1U9X9A3|A0A1U9X9A3_HUMAN VARS OS=Homo sapiens OX=9606 PE=1 SV=1;>tr|A0A1U9X9C1|A0A1U9X9C1_HUMAN VAR	VARS	2	122.93	0	22517000	140.47	15	6	6	5	3	5	3	6.6
P36542;Q8TAS0	P36542	>sp|P36542|ATPG_HUMAN ATP synthase subunit gamma, mitochondrial OS=Homo sapiens OX=9606 GN=ATP5F1C PE=1 SV=1;>tr|Q8TAS0|Q8TAS0_HUMAN ATP synthase subunit gamma (Fragment) OS=Homo sapiens OX=9606 PE=2 SV=1;>tr|B4DL14|B4DL14_HUMAN ATP synthase subunit gamma	ATP5F1C	2	122.51	0	40001000	32.996	4	6	6	5	6	5	6	22.5
P62136;A0A140VJS9;C0STL0	P62136	>sp|P62136|PP1A_HUMAN Serine/threonine-protein phosphatase PP1-alpha catalytic subunit OS=Homo sapiens OX=9606 GN=PPP1CA PE=1 SV=1;>tr|A0A140VJS9|A0A140VJS9_HUMAN Serine/threonine-protein phosphatase OS=Homo sapiens OX=9606 PE=2 SV=1;>tr|B3KXM2|B3KXM2_HUMA	PPP1CA	2	122.51	0	19424000	37.512	16	9	2	7	7	1	2	31.8
Q02978;Q6IBH0;I3L1P8	Q02978	>sp|Q02978|M2OM_HUMAN Mitochondrial 2-oxoglutarate/malate carrier protein OS=Homo sapiens OX=9606 GN=SLC25A11 PE=1 SV=3;>tr|Q6IBH0|Q6IBH0_HUMAN SLC25A11 protein OS=Homo sapiens OX=9606 GN=SLC25A11 PE=2 SV=1;>tr|I3L1P8|I3L1P8_HUMAN Mitochondrial 2-oxoglutar	SLC25A11	2	122.45	0	52473000	34.061	3	8	8	6	8	6	8	27.4
B5ME19;A0A024QYU9;A1KYQ7;Q99613;B4DVQ5;B4DDN4;B4DVU3;B4DRU0;B4E2Z6;B3KNZ4;A0A024QYX7	B5ME19	>sp|B5ME19|EIFCL_HUMAN Eukaryotic translation initiation factor 3 subunit C-like protein OS=Homo sapiens OX=9606 GN=EIF3CL PE=3 SV=1;>tr|A0A024QYU9|A0A024QYU9_HUMAN Eukaryotic translation initiation factor 3 subunit C OS=Homo sapiens OX=9606 GN=EIF3S8 PE=3	EIF3CL	2,3	122.34	0	22903000	105.47	15	8	8	8	6	8	6	9.2
O94832;J3QRN6;K7EIG7;Q7Z3N6	O94832	>sp|O94832|MYO1D_HUMAN Unconventional myosin-Id OS=Homo sapiens OX=9606 GN=MYO1D PE=1 SV=2;>tr|J3QRN6|J3QRN6_HUMAN Unconventional myosin-Id OS=Homo sapiens OX=9606 GN=MYO1D PE=1 SV=1;>tr|K7EIG7|K7EIG7_HUMAN Unconventional myosin-Id OS=Homo sapiens OX=9606	MYO1D	3	122.33	0	17421000	116.2	10	35	35	27	28	27	28	38.3
P19784;H3BSA1;H3BV19	P19784	>sp|P19784|CSK22_HUMAN Casein kinase II subunit alpha OS=Homo sapiens OX=9606 GN=CSNK2A2 PE=1 SV=1;>tr|H3BSA1|H3BSA1_HUMAN Casein kinase II subunit alpha (Fragment) OS=Homo sapiens OX=9606 GN=CSNK2A2 PE=1 SV=2;>tr|H3BV19|H3BV19_HUMAN Casein kinase II sub	CSNK2A2	2	121.08	0	19537000	41.213	4	3	3	1	3	1	3	9.7
A0A024QZ70;Q7L7X3	A0A024QZ70	>tr|A0A024QZ70|A0A024QZ70_HUMAN TAO kinase 1, isoform CRA_a OS=Homo sapiens OX=9606 GN=TAOK1 PE=4 SV=1;>sp|Q7L7X3|TAOK1_HUMAN Serine/threonine-protein kinase TAO1 OS=Homo sapiens OX=9606 GN=TAOK1 PE=1 SV=1	TAOK1	2	120.87	0	48477000	116.07	11	17	17	15	12	15	12	18
P40925;V9HWF2;C9JF79;C9JRL4;C9JLV6	P40925	>sp|P40925|MDHC_HUMAN Malate dehydrogenase, cytoplasmic OS=Homo sapiens OX=9606 GN=MDH1 PE=1 SV=4;>tr|V9HWF2|V9HWF2_HUMAN Malate dehydrogenase OS=Homo sapiens OX=9606 GN=HEL-S-32 PE=2 SV=1;>tr|C9JF79|C9JF79_HUMAN Malate dehydrogenase (Fragment) OS=Homo sap	MDH1	2	120.53	0	23530000	36.426	7	5	5	3	5	3	5	18.6
Q01813;Q5VSR5;V9GYV7	Q01813	>sp|Q01813|PFKAP_HUMAN ATP-dependent 6-phosphofructokinase, platelet type OS=Homo sapiens OX=9606 GN=PFKP PE=1 SV=2;>tr|B1APP6|B1APP6_HUMAN ATP-dependent 6-phosphofructokinase, platelet type (Fragment) OS=Homo sapiens OX=9606 GN=PFKP PE=1 SV=1	PFKP	2	120.49	0	70585000	85.595	12	10	9	7	7	6	7	16.5
B2RMV2;Q69YQ0;Q59GT7;F8WAN1;C9J8U1	B2RMV2	>tr|B2RMV2|B2RMV2_HUMAN CYTSA protein OS=Homo sapiens OX=9606 GN=CYTSA PE=2 SV=1;>sp|Q69YQ0|CYTSA_HUMAN Cytospin-A OS=Homo sapiens OX=9606 GN=SPECC1L PE=1 SV=2;>tr|Q59GT7|Q59GT7_HUMAN KIAA0376 protein variant (Fragment) OS=Homo sapiens OX=9606 PE=2 SV=1;>t	CYTSA	2	120.06	0	41404000	124.57	6	7	7	4	5	4	5	8.5
P48556;V9HW09;R4GMR5;Q5U0B3;K7EJR3;B4E2Y4;K7EJC1	P48556	>sp|P48556|PSMD8_HUMAN 26S proteasome non-ATPase regulatory subunit 8 OS=Homo sapiens OX=9606 GN=PSMD8 PE=1 SV=2;>tr|V9HW09|V9HW09_HUMAN Epididymis secretory sperm binding protein Li 91n OS=Homo sapiens OX=9606 GN=HEL-S-91n PE=2 SV=1;>tr|R4GMR5|R4GMR5_HUMA	PSMD8	2	119.41	0	31759000	39.611	9	4	4	2	3	2	3	9.4
A0A024R1A3;P22314	A0A024R1A3	>tr|A0A024R1A3|A0A024R1A3_HUMAN Testicular secretory protein Li 63 OS=Homo sapiens OX=9606 GN=UBE1 PE=2 SV=1;>sp|P22314|UBA1_HUMAN Ubiquitin-like modifier-activating enzyme 1 OS=Homo sapiens OX=9606 GN=UBA1 PE=1 SV=3	UBE1	2	119.23	0	15387000	117.85	12	8	8	7	7	7	7	11.4
P04406;Q2TSD0;V9HVZ4;E7EUT5;Q0QET7;A4UCT1	P04406	>sp|P04406|G3P_HUMAN Glyceraldehyde-3-phosphate dehydrogenase OS=Homo sapiens OX=9606 GN=GAPDH PE=1 SV=3;>tr|Q2TSD0|Q2TSD0_HUMAN Glyceraldehyde-3-phosphate dehydrogenase OS=Homo sapiens OX=9606 PE=2 SV=1;>tr|V9HVZ4|V9HVZ4_HUMAN Glyceraldehyde-3-phosphate d	GAPDH	3,4	119.02	0	26475000	36.053	8	10	10	8	8	8	8	38.5
A0A024R8U9;E7D7X9;P32322;A0A1B2JLU7;E7D7Y0;E2QRB3;J3QKT4;B7Z8T1;Q2TU78;Q8TBX0;B4DQK8;J3KR12;A0A0S2Z5U6;Q96C36;A0A087WZR9;Q4W8W1;A0A024R3Q9;A0A087WTV6;B3KMB7	A0A024R8U9	>tr|A0A024R8U9|A0A024R8U9_HUMAN Pyrroline-5-carboxylate reductase OS=Homo sapiens OX=9606 GN=PYCR1 PE=3 SV=1;>tr|E7D7X9|E7D7X9_HUMAN Pyrroline-5-carboxylate reductase OS=Homo sapiens OX=9606 PE=2 SV=1;>sp|P32322|P5CR1_HUMAN Pyrroline-5-carboxylate reductas	PYCR1	2	118.76	0	72565000	33.36	21	5	4	4	5	4	4	24.1
Q5T9A4;Q9NVI7;Q96T67;H0Y2W2;Q9H834;Q8N3E6;Q5T2N8	Q5T9A4	>sp|Q5T9A4|ATD3B_HUMAN ATPase family AAA domain-containing protein 3B OS=Homo sapiens OX=9606 GN=ATAD3B PE=1 SV=1;>sp|Q9NVI7|ATD3A_HUMAN ATPase family AAA domain-containing protein 3A OS=Homo sapiens OX=9606 GN=ATAD3A PE=1 SV=2;>tr|Q96T67|Q96T67_HUMAN TOB3	ATAD3B	2	116.25	0	11137000	72.572	7	2	2	1	2	1	2	2.9
A8KAP3;Q15029;Q6IBM8;B3KX19;B4DZB1;Q8IXJ3;B3KWY2	A8KAP3	>tr|A8KAP3|A8KAP3_HUMAN cDNA FLJ78483, highly similar to Homo sapiens elongation factor Tu GTP binding domain containing 2 (EFTUD2), mRNA OS=Homo sapiens OX=9606 PE=2 SV=1;>sp|Q15029|U5S1_HUMAN 116 kDa U5 small nuclear ribonucleoprotein component OS=Homo s	EFTUD2	2	115.5	0	24841000	109.47	9	19	18	13	16	12	16	24.1
Q9NUJ1	Q9NUJ1	>sp|Q9NUJ1|ABHDA_HUMAN Mycophenolic acid acyl-glucuronide esterase, mitochondrial OS=Homo sapiens OX=9606 GN=ABHD10 PE=1 SV=1	ABHD10	2	114.84	0	38236000	33.932	1	5	5	3	5	3	5	23.5
A0A024R0Z3;A8KA56;Q9BUQ8;B3KY11;H0YI52	A0A024R0Z3	>tr|A0A024R0Z3|A0A024R0Z3_HUMAN DEAD (Asp-Glu-Ala-Asp) box polypeptide 23, isoform CRA_b OS=Homo sapiens OX=9606 GN=DDX23 PE=4 SV=1;>tr|A8KA56|A8KA56_HUMAN cDNA FLJ77678, highly similar to Homo sapiens DEAD (Asp-Glu-Ala-Asp) box polypeptide 23, mRNA OS=Hom	DDX23	2	114.82	0	64819000	95.581	6	10	10	6	8	6	8	12.4
Q9H0A0;A0A087WV29	Q9H0A0	>sp|Q9H0A0|NAT10_HUMAN RNA cytidine acetyltransferase OS=Homo sapiens OX=9606 GN=NAT10 PE=1 SV=2;>tr|A0A087WV29|A0A087WV29_HUMAN RNA cytidine acetyltransferase OS=Homo sapiens OX=9606 GN=NAT10 PE=1 SV=1	NAT10	2	114.39	0	18483000	115.73	4	11	6	10	7	5	3	11.9
A0A0S2Z3H3;A8K787;P12235;V9GYG0;Q59EP7;Q6NVC0;P05141;Q59EI9;P12236;Q6I9V5	Q6NVC0	>tr|Q6NVC0|Q6NVC0_HUMAN SLC25A5 protein (Fragment) OS=Homo sapiens OX=9606 GN=SLC25A5 PE=2 SV=1;>sp|P05141|ADT2_HUMAN ADP/ATP translocase 2 OS=Homo sapiens OX=9606 GN=SLC25A5 PE=1 SV=7	SLC25A5	2	114.19	0	768250000	35.293	2	12	5	9	12	5	5	36.8
A8K8U1;Q86VP6;A0A0C4DGH5;B3KMG3	A8K8U1	>tr|A8K8U1|A8K8U1_HUMAN cDNA FLJ77762, highly similar to Homo sapiens cullin-associated and neddylation-dissociated 1 (CAND1), mRNA OS=Homo sapiens OX=9606 PE=2 SV=1;>sp|Q86VP6|CAND1_HUMAN Cullin-associated NEDD8-dissociated protein 1 OS=Homo sapiens OX=96	CAND1	2	113.25	0	23550000	136.32	6	9	9	7	7	7	7	9
Q5U5J2;B2R6D7;B5BUH5;P68400;Q8NEV1;E7EU96;Q2I0Y7;A0A2R8YD58;A0A2R8YFU2;A0A2R8YF43;A0A2R8Y5A0;A0A2R8YDP2;A0A2R8Y4H0;A0A2R8Y4D6;V9GYA2;A0A2R8YEW1;A0A2R8YCK2	Q5U5J2	>tr|Q5U5J2|Q5U5J2_HUMAN CSNK2A1 protein OS=Homo sapiens OX=9606 GN=CSNK2A1 PE=1 SV=1;>tr|B2R6D7|B2R6D7_HUMAN cDNA, FLJ92904, highly similar to Homo sapiens casein kinase 2, alpha 1 polypeptide (CSNK2A1), mRNA OS=Homo sapiens OX=9606 PE=2 SV=1;>tr|B5BUH5|B5	CSNK2A1	2	112.44	0	15341000	45.908	17	1	1	1	1	1	1	3.3
K9JA46;P07900;Q2VPJ6;Q8TBA7;O75322;Q86U12;Q96HX7;Q58FG0	K9JA46	>tr|K9JA46|K9JA46_HUMAN Epididymis luminal secretory protein 52 OS=Homo sapiens OX=9606 GN=EL52 PE=2 SV=1;>sp|P07900|HS90A_HUMAN Heat shock protein HSP 90-alpha OS=Homo sapiens OX=9606 GN=HSP90AA1 PE=1 SV=5;>tr|Q2VPJ6|Q2VPJ6_HUMAN HSP90AA1 protein (Fragmen	EL52	3	111.74	0	19558000	84.659	14	33	20	24	30	15	19	44.1
Q9Y2W1;A0A3B3ITZ9;Q6PJV4;Q6P0P7;Q05D20;Q7Z5U1	Q9Y2W1	>sp|Q9Y2W1|TR150_HUMAN Thyroid hormone receptor-associated protein 3 OS=Homo sapiens OX=9606 GN=THRAP3 PE=1 SV=2;>tr|A0A3B3ITZ9|A0A3B3ITZ9_HUMAN Thyroid hormone receptor-associated protein 3 OS=Homo sapiens OX=9606 GN=THRAP3 PE=1 SV=1	THRAP3	2	111.61	0	33769000	108.66	6	10	10	9	8	9	8	11.5
A0A0S2Z3L2;P16615;H7C5W9	A0A0S2Z3L2	>tr|A0A0S2Z3L2|A0A0S2Z3L2_HUMAN ATPase Ca++ transporting cardiac muscle slow twitch 2 isoform 1 (Fragment) OS=Homo sapiens OX=9606 GN=ATP2A2 PE=2 SV=1;>sp|P16615|AT2A2_HUMAN Sarcoplasmic/endoplasmic reticulum calcium ATPase 2 OS=Homo sapiens OX=9606 GN=ATP	ATP2A2	2	111.06	0	68499000	114.76	10	12	12	10	10	10	10	13.1
A0A087WU53;B4DH58;Q9H0U3;A8MUP5	A0A087WU53	>tr|A0A087WU53|A0A087WU53_HUMAN Magnesium transporter protein 1 OS=Homo sapiens OX=9606 GN=MAGT1 PE=1 SV=1;>tr|B4DH58|B4DH58_HUMAN cDNA FLJ56344, highly similar to Implantation-associated protein OS=Homo sapiens OX=9606 PE=2 SV=1;>sp|Q9H0U3|MAGT1_HUMAN Mag	MAGT1	2	110.44	0	15615000	41.531	5	3	3	2	3	2	3	8.7
A4D275;O15143;A0A1W2PNV4;C9K057;C9JEY1;C9J6C8;C9JFG9;C9JQM8;F8VXW2;C9J4Z7	A4D275	>tr|A4D275|A4D275_HUMAN Actin-related protein 2/3 complex subunit OS=Homo sapiens OX=9606 GN=ARPC1B PE=2 SV=1;>sp|O15143|ARC1B_HUMAN Actin-related protein 2/3 complex subunit 1B OS=Homo sapiens OX=9606 GN=ARPC1B PE=1 SV=3;>tr|A0A1W2PNV4|A0A1W2PNV4_HUMAN Un	ARPC1B	2	110.31	0	140600000	40.949	14	8	8	6	5	6	5	25.5
P08758;V9HWE0;D6RBL5;D6RBE9	P08758	>sp|P08758|ANXA5_HUMAN Annexin A5 OS=Homo sapiens OX=9606 GN=ANXA5 PE=1 SV=2;>tr|V9HWE0|V9HWE0_HUMAN Annexin OS=Homo sapiens OX=9606 GN=HEL-S-7 PE=2 SV=1;>tr|D6RBL5|D6RBL5_HUMAN Annexin OS=Homo sapiens OX=9606 GN=ANXA5 PE=1 SV=1;>tr|D6RBE9|D6RBE9_HUMAN Ann	ANXA5	2	109.11	0	27093000	35.936	7	5	5	2	4	2	4	15.9
A0A024R0M6;Q0VAB1;Q3ZCQ8;M0R047	A0A024R0M6	>tr|A0A024R0M6|A0A024R0M6_HUMAN Mitochondrial import inner membrane translocase subunit TIM50 OS=Homo sapiens OX=9606 GN=TIMM50 PE=3 SV=1;>tr|Q0VAB1|Q0VAB1_HUMAN Mitochondrial import inner membrane translocase subunit TIM50 OS=Homo sapiens OX=9606 GN=TIMM5	TIMM50	2	108.89	0	17398000	50.464	6	3	3	2	3	2	3	8.3
Q9BYG3;B4DSM4	Q9BYG3	>sp|Q9BYG3|MK67I_HUMAN MKI67 FHA domain-interacting nucleolar phosphoprotein OS=Homo sapiens OX=9606 GN=NIFK PE=1 SV=1;>tr|C9J808|C9J808_HUMAN MKI67 FHA domain-interacting nucleolar phosphoprotein (Fragment) OS=Homo sapiens OX=9606 GN=NIFK PE=1 SV=8	NIFK	2	108.35	0	8060700	34.222	5	3	3	3	2	3	2	14.7
Q16795;Q9BTT5;A0A3B3ISG8;A8K4V2;F5GY40	Q16795	>sp|Q16795|NDUA9_HUMAN NADH dehydrogenase [ubiquinone] 1 alpha subcomplex subunit 9, mitochondrial OS=Homo sapiens OX=9606 GN=NDUFA9 PE=1 SV=2;>tr|Q9BTT5|Q9BTT5_HUMAN Similar to NADH dehydrogenase (Ubiquinone) 1 alpha subcomplex, 9 (39kD) (Fragment) OS=Hom	NDUFA9	3	108.09	0	4744200	42.509	7	5	5	3	4	3	4	14.3
P49756;Q16083	P49756	>sp|P49756|RBM25_HUMAN RNA-binding protein 25 OS=Homo sapiens OX=9606 GN=RBM25 PE=1 SV=3	RBM25	2	107.59	0	97819000	100.18	5	20	20	16	19	16	19	24.1
Q8N1C8;A0A384P5G6;P38646;V9HW84;B7Z4V2;B7Z4T3;H0Y8S0	Q8N1C8	>tr|Q8N1C8|Q8N1C8_HUMAN HSPA9 protein (Fragment) OS=Homo sapiens OX=9606 GN=HSPA9 PE=2 SV=1;>tr|A0A384P5G6|A0A384P5G6_HUMAN Epididymis secretory sperm binding protein OS=Homo sapiens OX=9606 PE=2 SV=1;>sp|P38646|GRP75_HUMAN Stress-70 protein, mitochondrial	HSPA9	2	107.35	0	12244000	73.853	13	4	4	1	4	1	4	7.2
P49588	P49588	>sp|P49588|SYAC_HUMAN Alanine--tRNA ligase, cytoplasmic OS=Homo sapiens OX=9606 GN=AARS PE=1 SV=2	AARS1	2	107.18	0	6295900	106.81	1	1	1	0	1	0	1	1.2
P05556;H7C4N8	P05556	>sp|P05556|ITB1_HUMAN Integrin beta-1 OS=Homo sapiens OX=9606 GN=ITGB1 PE=1 SV=2	ITGB1	2	105.46	0	9912300	88.414	8	6	6	6	6	6	6	8.4
A0A0S2Z4Z6;A9Z1X7;A0A0S2Z4W1;Q8IYB3;B7Z7U0	A0A0S2Z4Z6	>tr|A0A0S2Z4Z6|A0A0S2Z4Z6_HUMAN Serine/arginine repetitive matrix 1 isoform 2 (Fragment) OS=Homo sapiens OX=9606 GN=SRRM1 PE=1 SV=1;>tr|A9Z1X7|A9Z1X7_HUMAN Serine/arginine repetitive matrix protein 1 OS=Homo sapiens OX=9606 GN=SRRM1 PE=1 SV=1;>tr|A0A0S2Z4W	SRRM1	3	105.28	0	12696000	103.98	9	3	3	0	3	0	3	5.3
H7BXI1;A0A087WXU3;A0FGR8	H7BXI1	>tr|H7BXI1|H7BXI1_HUMAN Extended synaptotagmin-2 (Fragment) OS=Homo sapiens OX=9606 GN=ESYT2 PE=1 SV=1;>tr|A0A087WXU3|A0A087WXU3_HUMAN Extended synaptotagmin-2 OS=Homo sapiens OX=9606 GN=ESYT2 PE=1 SV=1;>sp|A0FGR8|ESYT2_HUMAN Extended synaptotagmin-2 OS=Ho	ESYT2	2	105.17	0	16938000	98.008	3	5	5	4	3	4	3	8.3
P50570;Q59G96;A0A0D9SFE4;Q05193;A0A0U1RQP1;B4DK06;B7ZAC0;A0A0D9SFB1;B4DHH5;Q59GI5;A0A1B0GU67;A0A1B0GUX5	P50570	>sp|P50570|DYN2_HUMAN Dynamin-2 OS=Homo sapiens OX=9606 GN=DNM2 PE=1 SV=2;>tr|Q59G96|Q59G96_HUMAN Dynamin 2 isoform 4 variant (Fragment) OS=Homo sapiens OX=9606 PE=2 SV=1	DNM2	2	105.12	0	10449000	98.063	22	9	9	5	8	5	8	12.1
C9IZQ1;E9PAL7;A0A3B3IRT8;B2R6N9;P43307;C9J5W0;C9J3L8	C9IZQ1	>tr|C9IZQ1|C9IZQ1_HUMAN Translocon-associated protein subunit alpha OS=Homo sapiens OX=9606 GN=SSR1 PE=1 SV=1;>tr|E9PAL7|E9PAL7_HUMAN Translocon-associated protein subunit alpha OS=Homo sapiens OX=9606 GN=SSR1 PE=1 SV=1;>tr|A0A3B3IRT8|A0A3B3IRT8_HUMAN Tran	SSR1	2	104.44	0	69606000	33.887	7	3	3	1	3	1	3	11.4
A8KA19;O43592;A0A024RB67	A8KA19	>tr|A8KA19|A8KA19_HUMAN cDNA FLJ75831, highly similar to Homo sapiens exportin, tRNA (nuclear export receptor for tRNAs) (XPOT), mRNA OS=Homo sapiens OX=9606 PE=2 SV=1;>sp|O43592|XPOT_HUMAN Exportin-T OS=Homo sapiens OX=9606 GN=XPOT PE=1 SV=2;>tr|A0A024RB6	XPOT	2	104.17	0	16321000	109.92	3	2	2	1	2	1	2	2.7
A0A024RBS2;A8K4Z4;P05388;Q53HK9;Q53HW2;F8VWS0;Q6NSF2;B4E3D5;F8VZS0;F8VW21;Q3MHV2;F8W1K8	A0A024RBS2	>tr|A0A024RBS2|A0A024RBS2_HUMAN 60S acidic ribosomal protein P0 OS=Homo sapiens OX=9606 GN=RPLP0 PE=3 SV=1;>tr|A8K4Z4|A8K4Z4_HUMAN 60S acidic ribosomal protein P0 OS=Homo sapiens OX=9606 PE=2 SV=1;>sp|P05388|RLA0_HUMAN 60S acidic ribosomal protein P0 OS=Ho	RPLP0	2	103.61	0	44604000	34.273	20	8	8	7	7	7	7	39.4
A0A024R6D8;Q13243	A0A024R6D8	>tr|A0A024R6D8|A0A024R6D8_HUMAN Splicing factor, arginine/serine-rich 5, isoform CRA_a OS=Homo sapiens OX=9606 GN=SFRS5 PE=4 SV=1;>sp|Q13243|SRSF5_HUMAN Serine/arginine-rich splicing factor 5 OS=Homo sapiens OX=9606 GN=SRSF5 PE=1 SV=1;>tr|Q59EK7|Q59EK7_HUM	SFRS5	2	102.71	0	83815000	31.263	8	6	5	4	6	3	5	25
A0A0S2Z5J4;O00203;A0A0S2Z4Z4;Q3MNE1;A8K586;B4E0B2	A0A0S2Z5J4	>tr|A0A0S2Z5J4|A0A0S2Z5J4_HUMAN Adaptor-related protein complex 3 beta 1 subunit isoform 1 (Fragment) OS=Homo sapiens OX=9606 GN=AP3B1 PE=2 SV=1;>sp|O00203|AP3B1_HUMAN AP-3 complex subunit beta-1 OS=Homo sapiens OX=9606 GN=AP3B1 PE=1 SV=3;>tr|A0A0S2Z4Z4|A0	AP3B1	2	101.72	0	13915000	121.32	6	8	8	6	5	6	5	7.8
P07195;Q5U077	P07195	>sp|P07195|LDHB_HUMAN L-lactate dehydrogenase B chain OS=Homo sapiens OX=9606 GN=LDHB PE=1 SV=2;>tr|Q5U077|Q5U077_HUMAN L-lactate dehydrogenase OS=Homo sapiens OX=9606 GN=LDHB PE=2 SV=1;>tr|A0A3B3IS95|A0A3B3IS95_HUMAN L-lactate dehydrogenase OS=Homo sapien	LDHB	2	101.71	0	10169000	36.638	6	9	8	6	8	5	8	28.7
P21912	P21912	>sp|P21912|SDHB_HUMAN Succinate dehydrogenase [ubiquinone] iron-sulfur subunit, mitochondrial OS=Homo sapiens OX=9606 GN=SDHB PE=1 SV=3	SDHB	2	101.69	0	9204200	31.629	3	3	3	2	3	2	3	10.7
Q13595;Q549U1	Q13595	>sp|Q13595|TRA2A_HUMAN Transformer-2 protein homolog alpha OS=Homo sapiens OX=9606 GN=TRA2A PE=1 SV=1;>tr|Q549U1|Q549U1_HUMAN Putative MAPK activating protein OS=Homo sapiens OX=9606 GN=HSU53209 PE=2 SV=1	TRA2A	2	101.64	0	34388000	32.688	3	4	4	2	4	2	4	14.5
A0A024R4K3;P40926;Q6FHZ0;Q75MT9;Q0QF37;G3XAL0;B3KTM1	A0A024R4K3	>tr|A0A024R4K3|A0A024R4K3_HUMAN Malate dehydrogenase OS=Homo sapiens OX=9606 GN=MDH2 PE=2 SV=1;>sp|P40926|MDHM_HUMAN Malate dehydrogenase, mitochondrial OS=Homo sapiens OX=9606 GN=MDH2 PE=1 SV=3;>tr|Q6FHZ0|Q6FHZ0_HUMAN Malate dehydrogenase OS=Homo sapiens	MDH2	2	100.72	0	4321900	35.503	7	11	11	7	11	7	11	45
Q4W4Y1;Q8WUM4;B4DHD2;B7Z5C1	Q4W4Y1	>tr|Q4W4Y1|Q4W4Y1_HUMAN Dopamine receptor interacting protein 4 OS=Homo sapiens OX=9606 GN=DRIP4 PE=2 SV=1;>sp|Q8WUM4|PDC6I_HUMAN Programmed cell death 6-interacting protein OS=Homo sapiens OX=9606 GN=PDCD6IP PE=1 SV=1;>tr|B4DHD2|B4DHD2_HUMAN cDNA FLJ55458	DRIP4	2	100.19	0	13671000	96.078	6	4	4	2	3	2	3	5.5
A0A384ME17;P49411	A0A384ME17	>tr|A0A384ME17|A0A384ME17_HUMAN Elongation factor Tu OS=Homo sapiens OX=9606 GN=TUFM PE=1 SV=1;>sp|P49411|EFTU_HUMAN Elongation factor Tu, mitochondrial OS=Homo sapiens OX=9606 GN=TUFM PE=1 SV=2	TUFM	3	99.86	0	44264000	49.874	2	2	2	1	2	1	2	7.3
Q9P035	Q9P035	>sp|Q9P035|HACD3_HUMAN Very-long-chain (3R)-3-hydroxyacyl-CoA dehydratase 3 OS=Homo sapiens OX=9606 GN=HACD3 PE=1 SV=2;>tr|H3BS72|H3BS72_HUMAN Very-long-chain (3R)-3-hydroxyacyl-CoA dehydratase OS=Homo sapiens OX=9606 GN=HACD3 PE=1 SV=1;>tr|H3BPZ1|H3BPZ1_H	HACD3	3	99.508	0	42974000	43.159	3	4	4	2	4	2	4	13
A0A0S2Z693;Q96RQ3;E9PHF7;E9PG35;F5GYT8;Q68D27;B4DH16	A0A0S2Z693	>tr|A0A0S2Z693|A0A0S2Z693_HUMAN Methylcrotonoyl-CoA carboxylase 1 isoform 1 (Fragment) OS=Homo sapiens OX=9606 GN=MCCC1 PE=2 SV=1;>sp|Q96RQ3|MCCA_HUMAN Methylcrotonoyl-CoA carboxylase subunit alpha, mitochondrial OS=Homo sapiens OX=9606 GN=MCCC1 PE=1 SV=3;	MCCC1	2	99.215	0	38776000	80.472	11	13	13	11	9	11	9	23.6
Q9P2N5;U3KPZ7;A0A087X0H9;Q5T8P6;B3KY61;D3DQF6	Q9P2N5	>sp|Q9P2N5|RBM27_HUMAN RNA-binding protein 27 OS=Homo sapiens OX=9606 GN=RBM27 PE=1 SV=2;>tr|U3KPZ7|U3KPZ7_HUMAN Uncharacterized protein OS=Homo sapiens OX=9606 PE=4 SV=1;>tr|A0A087X0H9|A0A087X0H9_HUMAN RNA-binding protein 26 OS=Homo sapiens OX=9606 GN=RBM	RBM27	2	98.353	0	7661500	118.72	6	1	1	0	1	0	1	1.1
Q7L9B9	Q7L9B9	>sp|Q7L9B9|EEPD1_HUMAN Endonuclease/exonuclease/phosphatase family domain-containing protein 1 OS=Homo sapiens OX=9606 GN=EEPD1 PE=1 SV=2	EEPD1	2	98.048	0	43417000	62.402	1	1	1	0	1	0	1	1.6
Q9P0K7;B4DNL3;B3KMZ9	Q9P0K7	>sp|Q9P0K7|RAI14_HUMAN Ankycorbin OS=Homo sapiens OX=9606 GN=RAI14 PE=1 SV=2;>tr|B4DNL3|B4DNL3_HUMAN cDNA FLJ53145, highly similar to Ankycorbin (Fragment) OS=Homo sapiens OX=9606 PE=2 SV=1;>tr|B3KMZ9|B3KMZ9_HUMAN cDNA FLJ13073 fis, clone NT2RP3001854, hig	RAI14	2	98.044	0	11940000	110.04	3	4	4	3	1	3	1	4.1
B3KUN1;P67775;Q6I9T8;E5RI56	B3KUN1	>tr|B3KUN1|B3KUN1_HUMAN Serine/threonine-protein phosphatase OS=Homo sapiens OX=9606 GN=PPP2CA PE=1 SV=1;>sp|P67775|PP2AA_HUMAN Serine/threonine-protein phosphatase 2A catalytic subunit alpha isoform OS=Homo sapiens OX=9606 GN=PPP2CA PE=1 SV=1;>tr|Q6I9T8|Q	PPP2CA	2	97.86	0	9371900	35.594	21	4	4	3	3	3	3	16.8
Q8IVT2	Q8IVT2	>sp|Q8IVT2|MISP_HUMAN Mitotic interactor and substrate of PLK1 OS=Homo sapiens OX=9606 GN=MISP PE=1 SV=1	MISP	2	96.948	0	20743000	75.356	1	6	6	4	4	4	4	13.4
Q14694;Q6P2I0;H3BQP1;H3BNS8	Q14694	>sp|Q14694|UBP10_HUMAN Ubiquitin carboxyl-terminal hydrolase 10 OS=Homo sapiens OX=9606 GN=USP10 PE=1 SV=2;>tr|Q6P2I0|Q6P2I0_HUMAN USP10 protein (Fragment) OS=Homo sapiens OX=9606 GN=USP10 PE=2 SV=1;>tr|H3BQP1|H3BQP1_HUMAN Ubiquitin carboxyl-terminal hydro	USP10	2	96.64	0	10428000	87.133	6	3	3	1	2	1	2	4.5
P08582	P08582	>sp|P08582|TRFM_HUMAN Melanotransferrin OS=Homo sapiens OX=9606 GN=MELTF PE=1 SV=2	MELTF	2	96.143	0	12354000	80.214	1	1	1	0	1	0	1	1.4
P60174;V9HWK1;Q53HE2	P60174	>sp|P60174|TPIS_HUMAN Triosephosphate isomerase OS=Homo sapiens OX=9606 GN=TPI1 PE=1 SV=3;>tr|V9HWK1|V9HWK1_HUMAN Triosephosphate isomerase OS=Homo sapiens OX=9606 GN=HEL-S-49 PE=2 SV=1;>tr|Q53HE2|Q53HE2_HUMAN Triosephosphate isomerase (Fragment) OS=Homo s	TPI1	2,3	96.135	0	55090000	30.791	8	10	10	8	8	8	8	56.3
Q15437;A0A2R8YFH5;B4DJW8;B4DRA5;Q5QPE2;Q15436;B4DSQ5;F5H365;G3V2R6;G3V3G5;G3V1W4;G3V4V1	Q15437	>sp|Q15437|SC23B_HUMAN Protein transport protein Sec23B OS=Homo sapiens OX=9606 GN=SEC23B PE=1 SV=2;>tr|A0A2R8YFH5|A0A2R8YFH5_HUMAN Protein transport protein SEC23 OS=Homo sapiens OX=9606 GN=SEC23B PE=1 SV=1;>tr|B4DJW8|B4DJW8_HUMAN Protein transport protei	SEC23B	2	96.103	0	11718000	86.478	15	2	2	1	1	1	1	3.3
A0A0S2Z3H6;A0A0S2Z3H2;O96005;K7EJ16	A0A0S2Z3H6	>tr|A0A0S2Z3H6|A0A0S2Z3H6_HUMAN Cleft lip and palate associated transmembrane protein 1 isoform 1 (Fragment) OS=Homo sapiens OX=9606 GN=CLPTM1 PE=2 SV=1;>tr|A0A0S2Z3H2|A0A0S2Z3H2_HUMAN Cleft lip and palate associated transmembrane protein 1 isoform 2 OS=Ho	CLPTM1	2	95.573	0	16620000	77.958	5	2	2	0	2	0	2	2.8
Q12797	Q12797	>sp|Q12797|ASPH_HUMAN Aspartyl/asparaginyl beta-hydroxylase OS=Homo sapiens OX=9606 GN=ASPH PE=1 SV=3	ASPH	2	95.311	0	28375000	85.862	9	7	7	6	2	6	2	13.1
B4E3P1	B4E3P1	>tr|B4E3P1|B4E3P1_HUMAN cDNA FLJ57036, highly similar to Homo sapiens tropomyosin 2 (beta) (TPM2), transcript variant 2, mRNA OS=Homo sapiens OX=9606 PE=2 SV=1	TPM2	3	95.195	0	62353000	34.097	1	8	2	6	8	1	2	20.5
Q13427;E9PG73;Q2NKQ6;Q32LZ0;Q6P432;C9JN15;C9J679;C9JT64	Q13427	>sp|Q13427|PPIG_HUMAN Peptidyl-prolyl cis-trans isomerase G OS=Homo sapiens OX=9606 GN=PPIG PE=1 SV=2;>tr|E9PG73|E9PG73_HUMAN Peptidyl-prolyl cis-trans isomerase G OS=Homo sapiens OX=9606 GN=PPIG PE=1 SV=1;>tr|Q2NKQ6|Q2NKQ6_HUMAN PPIG protein OS=Homo sapie	PPIG	2	95.018	0	13205000	88.616	8	1	1	0	1	0	1	1.6
A0A024RDY0;O00410;H0Y8C6;B4E0R6;B3KWG6	A0A024RDY0	>tr|A0A024RDY0|A0A024RDY0_HUMAN RAN binding protein 5, isoform CRA_d OS=Homo sapiens OX=9606 GN=RANBP5 PE=4 SV=1;>sp|O00410|IPO5_HUMAN Importin-5 OS=Homo sapiens OX=9606 GN=IPO5 PE=1 SV=4;>tr|H0Y8C6|H0Y8C6_HUMAN Importin-5 (Fragment) OS=Homo sapiens OX=960	RANBP5	3	94.856	0	10435000	123.63	20	3	3	1	2	1	2	4
Q9HCE1;Q5JR04;B7Z700;B3KQ43	Q9HCE1	>sp|Q9HCE1|MOV10_HUMAN Helicase MOV-10 OS=Homo sapiens OX=9606 GN=MOV10 PE=1 SV=2;>tr|Q5JR04|Q5JR04_HUMAN Helicase MOV-10 OS=Homo sapiens OX=9606 GN=MOV10 PE=1 SV=1;>tr|B7Z700|B7Z700_HUMAN cDNA FLJ54557, highly similar to helicase MOV-10 OS=Homo sapiens OX	MOV10	2	94.692	0	7391600	113.67	4	4	4	2	4	2	4	5.2
P00387;A0A024R4X0;B1AHF3	P00387	>sp|P00387|NB5R3_HUMAN NADH-cytochrome b5 reductase 3 OS=Homo sapiens OX=9606 GN=CYB5R3 PE=1 SV=3;>tr|A0A024R4X0|A0A024R4X0_HUMAN NADH-cytochrome b5 reductase OS=Homo sapiens OX=9606 GN=CYB5R3 PE=3 SV=1;>tr|Q6ZVI6|Q6ZVI6_HUMAN NADH-cytochrome b5 reductase	CYB5R3	2	94.547	0	54920000	34.234	5	6	6	5	3	5	3	19.3
P11021;V9HWB4;B4DEF7	P11021	>sp|P11021|BIP_HUMAN Endoplasmic reticulum chaperone BiP OS=Homo sapiens OX=9606 GN=HSPA5 PE=1 SV=2;>tr|V9HWB4|V9HWB4_HUMAN Epididymis secretory sperm binding protein Li 89n OS=Homo sapiens OX=9606 GN=HEL-S-89n PE=2 SV=1;>tr|B4DEF7|B4DEF7_HUMAN cDNA FLJ600	HSPA5	2	94.487	0	12580000	72.332	3	6	5	4	6	3	5	12.4
B2R6J2;E7EQR4;P15311;Q6NUR7;V9HW42;B7Z5V2;B7Z437	B2R6J2	>tr|B2R6J2|B2R6J2_HUMAN cDNA, FLJ92973, highly similar to Homo sapiens villin 2 (ezrin) (VIL2), mRNA OS=Homo sapiens OX=9606 PE=2 SV=1;>tr|E7EQR4|E7EQR4_HUMAN Ezrin OS=Homo sapiens OX=9606 GN=EZR PE=1 SV=3;>sp|P15311|EZRI_HUMAN Ezrin OS=Homo sapiens OX=960	VIL2	2	94.302	0	248920000	69.4	29	15	15	10	13	10	13	23.2
A6NHQ2	A6NHQ2	>sp|A6NHQ2|FBLL1_HUMAN rRNA/tRNA 2-O-methyltransferase fibrillarin-like protein 1 OS=Homo sapiens OX=9606 GN=FBLL1 PE=3 SV=2	FBLL1	2	93.959	0	49261000	34.803	1	2	1	0	2	0	1	6.6
Q8NBQ5;D6RCD0	Q8NBQ5	>sp|Q8NBQ5|DHB11_HUMAN Estradiol 17-beta-dehydrogenase 11 OS=Homo sapiens OX=9606 GN=HSD17B11 PE=1 SV=3;>tr|D6RCD0|D6RCD0_HUMAN Estradiol 17-beta-dehydrogenase 11 OS=Homo sapiens OX=9606 GN=HSD17B11 PE=1 SV=2	HSD17B11	2	93.374	0	62737000	32.935	2	5	5	4	4	4	4	19
P55072;V9HW80;Q96IF9;Q9HAP1	P55072	>sp|P55072|TERA_HUMAN Transitional endoplasmic reticulum ATPase OS=Homo sapiens OX=9606 GN=VCP PE=1 SV=4;>tr|V9HW80|V9HW80_HUMAN Epididymis luminal protein 220 OS=Homo sapiens OX=9606 GN=HEL-S-70 PE=1 SV=1;>tr|Q96IF9|Q96IF9_HUMAN VCP protein (Fragment) OS=	VCP	2,3	92.307	0	34117000	89.321	9	12	12	6	10	6	10	19.1
Q15181;V9HWB5	Q15181	>sp|Q15181|IPYR_HUMAN Inorganic pyrophosphatase OS=Homo sapiens OX=9606 GN=PPA1 PE=1 SV=2;>tr|V9HWB5|V9HWB5_HUMAN Epididymis secretory sperm binding protein Li 66p OS=Homo sapiens OX=9606 GN=HEL-S-66p PE=2 SV=1;>tr|Q5SQT6|Q5SQT6_HUMAN Inorganic pyrophospha	PPA1	2	91.202	0	17189000	32.66	3	4	4	3	2	3	2	12.1
O43143;B4E0S6	O43143	>sp|O43143|DHX15_HUMAN Pre-mRNA-splicing factor ATP-dependent RNA helicase DHX15 OS=Homo sapiens OX=9606 GN=DHX15 PE=1 SV=2;>tr|B4E0S6|B4E0S6_HUMAN cDNA FLJ55635, highly similar to pre-mRNA-splicing factorATP-dependent RNA helicase DHX15 OS=Homo sapiens OX	DHX15	2	90.986	0	49453000	90.932	2	11	11	9	8	9	8	14.6
A0A1W2PNX8;Q9H3U1	A0A1W2PNX8	>tr|A0A1W2PNX8|A0A1W2PNX8_HUMAN Protein unc-45 homolog A OS=Homo sapiens OX=9606 GN=UNC45A PE=1 SV=1;>sp|Q9H3U1|UN45A_HUMAN Protein unc-45 homolog A OS=Homo sapiens OX=9606 GN=UNC45A PE=1 SV=1;>tr|B4DZL0|B4DZL0_HUMAN cDNA FLJ54108, highly similar to Homo s	UNC45A	2	90.759	0	18789000	118.39	4	5	5	4	3	4	3	5.4
P54886	P54886	>sp|P54886|P5CS_HUMAN Delta-1-pyrroline-5-carboxylate synthase OS=Homo sapiens OX=9606 GN=ALDH18A1 PE=1 SV=2	ALDH18A1	2	90.709	0	23279000	87.301	2	6	6	4	4	4	4	8.6
J3QK89;Q8IWX8;B4DPM4;B4DL82;Q59ET1	J3QK89	>tr|J3QK89|J3QK89_HUMAN Calcium homeostasis endoplasmic reticulum protein OS=Homo sapiens OX=9606 GN=CHERP PE=1 SV=1;>sp|Q8IWX8|CHERP_HUMAN Calcium homeostasis endoplasmic reticulum protein OS=Homo sapiens OX=9606 GN=CHERP PE=1 SV=3	CHERP	2	90.706	0	11579000	104.93	5	6	6	5	4	5	4	7.7
O94906	O94906	>sp|O94906|PRP6_HUMAN Pre-mRNA-processing factor 6 OS=Homo sapiens OX=9606 GN=PRPF6 PE=1 SV=1	PRPF6	2	90.685	0	20214000	106.92	1	13	13	10	9	10	9	13.8
A0A024R4F1;A0A2R8Y6G6;P06733;E2DRY6;A4QMW8	A0A024R4F1	>tr|A0A024R4F1|A0A024R4F1_HUMAN Enolase 1, (Alpha), isoform CRA_a OS=Homo sapiens OX=9606 GN=ENO1 PE=2 SV=1;>tr|A0A2R8Y6G6|A0A2R8Y6G6_HUMAN Alpha-enolase OS=Homo sapiens OX=9606 GN=ENO1 PE=1 SV=1;>sp|P06733|ENOA_HUMAN Alpha-enolase OS=Homo sapiens OX=9606	HEL-S-17	2	90.367	0	11464000	47.168	23	3	3	2	3	2	3	10.4
Q96HS1;F5GXG4	Q96HS1	>sp|Q96HS1|PGAM5_HUMAN Serine/threonine-protein phosphatase PGAM5, mitochondrial OS=Homo sapiens OX=9606 GN=PGAM5 PE=1 SV=2	PGAM5	2	90.05	0	23124000	32.004	2	11	11	10	8	10	8	38.1
D9HTE9;Q6LAP8;P53007;B4DP62	D9HTE9	>tr|D9HTE9|D9HTE9_HUMAN Plasma membrane citrate carrier OS=Homo sapiens OX=9606 GN=SLC25A1 PE=2 SV=1;>tr|Q6LAP8|Q6LAP8_HUMAN Mitochondrial citrate transport protein (Fragment) OS=Homo sapiens OX=9606 PE=3 SV=1;>sp|P53007|TXTP_HUMAN Tricarboxylate transport	SLC25A1	2	89.9	0	22959000	35.052	4	3	3	1	3	1	3	11
O15162;C9J7K9;C9JE06;C9J0H3	O15162	>sp|O15162|PLS1_HUMAN Phospholipid scramblase 1 OS=Homo sapiens OX=9606 GN=PLSCR1 PE=1 SV=1;>tr|C9J7K9|C9J7K9_HUMAN Phospholipid scramblase OS=Homo sapiens OX=9606 GN=PLSCR1 PE=1 SV=1;>tr|C9JE06|C9JE06_HUMAN Phospholipid scramblase (Fragment) OS=Homo sapie	PLSCR1	2	89.629	0	7941500	35.049	4	1	1	0	1	0	1	4.1
P46087	P46087	>sp|P46087|NOP2_HUMAN Probable 28S rRNA (cytosine(4447)-C(5))-methyltransferase OS=Homo sapiens OX=9606 GN=NOP2 PE=1 SV=2	NOP2	2	88.385	0	12594000	89.301	7	8	8	5	6	5	6	11.7
Q9BVP2;A0A024R2Z6	Q9BVP2	>sp|Q9BVP2|GNL3_HUMAN Guanine nucleotide-binding protein-like 3 OS=Homo sapiens OX=9606 GN=GNL3 PE=1 SV=2;>tr|A0A024R2Z6|A0A024R2Z6_HUMAN Guanine nucleotide binding protein-like 3 (Nucleolar), isoform CRA_b OS=Homo sapiens OX=9606 GN=GNL3 PE=4 SV=1	GNL3	2	88.338	0	34562000	61.992	5	8	8	7	6	7	6	16.4
B2RCM2;Q9P2J5;B4DER1;B4E266;Q9H8E3;Q9HAM7;Q9NPU8;Q9NVC0;Q9NVP8	B2RCM2	>tr|B2RCM2|B2RCM2_HUMAN cDNA, FLJ96156, highly similar to Homo sapiens leucyl-tRNA synthetase (LARS), mRNA OS=Homo sapiens OX=9606 PE=2 SV=1;>sp|Q9P2J5|SYLC_HUMAN Leucine--tRNA ligase, cytoplasmic OS=Homo sapiens OX=9606 GN=LARS PE=1 SV=2;>tr|B4DER1|B4DER1	LARS	2	88.187	0	30596000	134.44	9	2	2	1	1	1	1	1.9
P18206;V9HWK2;A0A024QZN4;A0A384NYN5;B3KXA2;B4E3Q9	P18206	>sp|P18206|VINC_HUMAN Vinculin OS=Homo sapiens OX=9606 GN=VCL PE=1 SV=4;>tr|V9HWK2|V9HWK2_HUMAN Epididymis luminal protein 114 OS=Homo sapiens OX=9606 GN=HEL114 PE=2 SV=1;>tr|A0A024QZN4|A0A024QZN4_HUMAN Vinculin, isoform CRA_c OS=Homo sapiens OX=9606 GN=VC	VCL	2	87.184	0	20907000	123.8	6	6	6	2	6	2	6	6.8
B2RDQ3;P62995;Q8N1H4;Q59GA1;Q68DZ9;H7BXF3	B2RDQ3	>tr|B2RDQ3|B2RDQ3_HUMAN cDNA, FLJ96718, highly similar to Homo sapiens splicing factor, arginine/serine-rich 10 (transformer 2 homolog, Drosophila) (SFRS10), mRNA OS=Homo sapiens OX=9606 PE=2 SV=1;>sp|P62995|TRA2B_HUMAN Transformer-2 protein homolog beta O	SFRS10	2	86.944	0	56423000	33.681	7	6	6	1	5	1	5	23.6
G9K388;G9K389;P62258;V9HW98;B4DJB0;I3L3T1;B4DJF2;I3L0W5	G9K388	>tr|G9K388|G9K388_HUMAN YWHAE/FAM22A fusion protein (Fragment) OS=Homo sapiens OX=9606 GN=YWHAE/FAM22A fusion PE=2 SV=1;>tr|G9K389|G9K389_HUMAN YWHAE/FAM22B fusion protein (Fragment) OS=Homo sapiens OX=9606 GN=YWHAE/FAM22B fusion PE=2 SV=1;>sp|P62258|1433E	YWHAE/FAM22A fusion	2	86.772	0	55649000	41.224	12	7	6	5	7	4	6	21.6
G3V5T9;A0A024RB77;P24941;A0A024RB10	G3V5T9	>tr|G3V5T9|G3V5T9_HUMAN Cyclin-dependent kinase 2 OS=Homo sapiens OX=9606 GN=CDK2 PE=1 SV=1;>tr|A0A024RB77|A0A024RB77_HUMAN Cyclin-dependent kinase 2, isoform CRA_b OS=Homo sapiens OX=9606 GN=CDK2 PE=3 SV=1;>sp|P24941|CDK2_HUMAN Cyclin-dependent kinase 2 O	CDK2	2	86.291	0	17230000	39.178	9	3	2	2	2	1	1	11.3
A0A3B3IT92;A0A024R7U6;B3KMX0;P33991;B4DLA6;A0A3B3IU45;A0A3B3IS57;A0A3B3ITP6;E5RG31	A0A3B3IT92	>tr|A0A3B3IT92|A0A3B3IT92_HUMAN DNA helicase OS=Homo sapiens OX=9606 GN=MCM4 PE=1 SV=1;>tr|A0A024R7U6|A0A024R7U6_HUMAN DNA helicase OS=Homo sapiens OX=9606 GN=MCM4 PE=3 SV=1;>tr|B3KMX0|B3KMX0_HUMAN DNA helicase OS=Homo sapiens OX=9606 PE=2 SV=1;>sp|P33991|	MCM4	2	86.205	0	25025000	100.73	10	7	7	5	4	5	4	9.3
P55786;B7Z899;E9PLK3;B7Z4B2;B7Z1H4;B7Z1V9;H0YDG0	P55786	>sp|P55786|PSA_HUMAN Puromycin-sensitive aminopeptidase OS=Homo sapiens OX=9606 GN=NPEPPS PE=1 SV=2;>tr|B7Z899|B7Z899_HUMAN Aminopeptidase OS=Homo sapiens OX=9606 PE=2 SV=1;>tr|E9PLK3|E9PLK3_HUMAN Aminopeptidase OS=Homo sapiens OX=9606 GN=NPEPPS PE=1 SV=1;	NPEPPS	2	85.973	0	11302000	103.28	15	14	14	12	11	12	11	17.3
A0A024R7L8;Q92900;A0A024R7L5	A0A024R7L8	>tr|A0A024R7L8|A0A024R7L8_HUMAN UPF1 regulator of nonsense transcripts homolog (Yeast), isoform CRA_a OS=Homo sapiens OX=9606 GN=UPF1 PE=4 SV=1;>sp|Q92900|RENT1_HUMAN Regulator of nonsense transcripts 1 OS=Homo sapiens OX=9606 GN=UPF1 PE=1 SV=2;>tr|A0A024R	UPF1	2	85.862	0	18830000	124.34	4	7	7	5	5	5	5	7.6
A0A0S2Z504;O75494;Q53GD7;Q5JRI1;Q6IQ42	A0A0S2Z504	>tr|A0A0S2Z504|A0A0S2Z504_HUMAN Serine/arginine-rich splicing factor 10 isoform 1 (Fragment) OS=Homo sapiens OX=9606 GN=SRSF10 PE=2 SV=1;>sp|O75494|SRS10_HUMAN Serine/arginine-rich splicing factor 10 OS=Homo sapiens OX=9606 GN=SRSF10 PE=1 SV=1;>tr|Q53GD7|Q	SRSF10	2	85.493	0	18446000	31.3	7	5	5	4	5	4	5	21.4
P08574;Q8TBT6	P08574	>sp|P08574|CY1_HUMAN Cytochrome c1, heme protein, mitochondrial OS=Homo sapiens OX=9606 GN=CYC1 PE=1 SV=3;>tr|Q8TBT6|Q8TBT6_HUMAN Uncharacterized protein (Fragment) OS=Homo sapiens OX=9606 PE=2 SV=1	CYC1	3	84.874	0	30490000	35.422	2	3	3	2	1	2	1	10.8
A0A384MEG1;Q16658;B3KTA3;B3KTM9;A0A0A0MSB2;C9JFC0;C9JPH9	A0A384MEG1	>tr|A0A384MEG1|A0A384MEG1_HUMAN Fascin OS=Homo sapiens OX=9606 PE=2 SV=1;>sp|Q16658|FSCN1_HUMAN Fascin OS=Homo sapiens OX=9606 GN=FSCN1 PE=1 SV=3;>tr|B3KTA3|B3KTA3_HUMAN Fascin OS=Homo sapiens OX=9606 PE=2 SV=1	FSCN1	2	84.615	0	40450000	54.529	7	16	16	12	13	12	13	40.4
A0A0B4J1V9;Q9NRZ9;Q6I7N8;F6XU50;A0A087WSW7;Q9NW36	A0A0B4J1V9	>tr|A0A0B4J1V9|A0A0B4J1V9_HUMAN Helicase, lymphoid-specific, isoform CRA_b OS=Homo sapiens OX=9606 GN=HELLS PE=1 SV=1;>sp|Q9NRZ9|HELLS_HUMAN Lymphoid-specific helicase OS=Homo sapiens OX=9606 GN=HELLS PE=1 SV=1;>tr|Q6I7N8|Q6I7N8_HUMAN Lymphoid specific hel	HELLS	2	84.605	0	11422000	102.71	6	2	2	2	1	2	1	2.4
A0A0D9SF53;A0A2R8Y645;Q59GX6;A0A2R8Y4A4;B5BTY4;O00571;A0A2R8YFS5;A0A2U3TZJ9;A0A2R8YFR4;A0A0D9SG12;A0A2R8YCW1;A0A2R8YF78;A0A0D9SFB3;A0A2R8Y5G6;A0A2R8Y7T2;A0A2R8YDT5;F6S8Q4;Q5S4N1;A0A0J9YVQ7;A0A087WVZ1	A0A0D9SF53	>tr|A0A0D9SF53|A0A0D9SF53_HUMAN ATP-dependent RNA helicase DDX3X OS=Homo sapiens OX=9606 GN=DDX3X PE=1 SV=1;>tr|A0A2R8Y645|A0A2R8Y645_HUMAN ATP-dependent RNA helicase DDX3X OS=Homo sapiens OX=9606 GN=DDX3X PE=1 SV=1;>tr|Q59GX6|Q59GX6_HUMAN DEAD/H (Asp-Glu-	DDX3X	2	84.498	0	101520000	81.476	26	4	4	2	3	2	3	5.9
O60716;C9JZR2;Q68DU0;Q96FS1;A0A024R4Y7;A0A024R4Z0;Q7KZJ3	O60716	>sp|O60716|CTND1_HUMAN Catenin delta-1 OS=Homo sapiens OX=9606 GN=CTNND1 PE=1 SV=1;>tr|C9JZR2|C9JZR2_HUMAN Catenin delta-1 OS=Homo sapiens OX=9606 GN=CTNND1 PE=1 SV=2;>tr|Q68DU0|Q68DU0_HUMAN Uncharacterized protein DKFZp781O2021 OS=Homo sapiens OX=9606 GN=	CTNND1	2	84.479	0	14263000	108.17	7	3	3	1	2	1	2	3.8
A0A024R1H6;B5BU33;P53671;B3KSH7	A0A024R1H6	>tr|A0A024R1H6|A0A024R1H6_HUMAN LIM domain kinase 2, isoform CRA_a OS=Homo sapiens OX=9606 GN=LIMK2 PE=4 SV=1;>tr|B5BU33|B5BU33_HUMAN LIM domain kinase 2 isoform 2a OS=Homo sapiens OX=9606 GN=LIMK2 PE=2 SV=1;>sp|P53671|LIMK2_HUMAN LIM domain kinase 2 OS=Ho	LIMK2	2	84.213	0	57044000	72.231	4	1	1	0	1	0	1	1.6
Q5JPC1;Q8NBT6;Q9HC21;J3KRY6;J3QLV3;J3KS44;J3QL84;J3KSI7;J3KSB1	Q5JPC1	>tr|Q5JPC1|Q5JPC1_HUMAN Solute carrier family 25 (Mitochondrial deoxynucleotide carrier), member 19, isoform CRA_a OS=Homo sapiens OX=9606 GN=DKFZp667O1614 PE=2 SV=1;>tr|Q8NBT6|Q8NBT6_HUMAN cDNA FLJ90758 fis, clone SKNMC1000082, highly similar to Mitochond	DKFZp667O1614	2	83.869	0	15048000	35.511	9	1	1	0	1	0	1	3.1
P35659;B4DNW3;B4DFG0;H0Y8X0;D6RDA2	P35659	>sp|P35659|DEK_HUMAN Protein DEK OS=Homo sapiens OX=9606 GN=DEK PE=1 SV=1;>tr|B4DNW3|B4DNW3_HUMAN cDNA FLJ51914, highly similar to Protein DEK OS=Homo sapiens OX=9606 PE=2 SV=1;>tr|B4DFG0|B4DFG0_HUMAN Protein DEK OS=Homo sapiens OX=9606 GN=DEK PE=1 SV=1;>t	DEK	2	83.456	0	43374000	42.674	8	4	4	3	2	3	2	11.5
Q9Y487;Q8TBM3;F5H5F3	Q9Y487	>sp|Q9Y487|VPP2_HUMAN V-type proton ATPase 116 kDa subunit a isoform 2 OS=Homo sapiens OX=9606 GN=ATP6V0A2 PE=1 SV=2;>tr|Q8TBM3|Q8TBM3_HUMAN V-type proton ATPase subunit a OS=Homo sapiens OX=9606 GN=ATP6V0A2 PE=1 SV=1;>tr|F5H5F3|F5H5F3_HUMAN V-type proton	ATP6V0A2	2	83.182	0	10861000	98.081	3	2	1	1	2	0	1	2.3
B4DUT8;Q15417;Q53GK7;Q6FHC3;Q6FHE4;Q99439;B2RWM5;B4DDF4;B4DN57;B4DHU5;A0A087X271;K7ES69	B4DUT8	>tr|B4DUT8|B4DUT8_HUMAN Calponin OS=Homo sapiens OX=9606 GN=CNN2 PE=1 SV=1;>sp|Q15417|CNN3_HUMAN Calponin-3 OS=Homo sapiens OX=9606 GN=CNN3 PE=1 SV=1;>tr|Q53GK7|Q53GK7_HUMAN Calponin (Fragment) OS=Homo sapiens OX=9606 PE=2 SV=1;>tr|Q6FHC3|Q6FHC3_HUMAN Calp	CNN2	2	83.045	0	22264000	35.943	12	1	1	0	1	0	1	3.3
A0A024RAY2;B2RA03;P05783;F8VZY9	A0A024RAY2	>tr|A0A024RAY2|A0A024RAY2_HUMAN Keratin 18, isoform CRA_a OS=Homo sapiens OX=9606 GN=KRT18 PE=3 SV=1;>tr|B2RA03|B2RA03_HUMAN cDNA, FLJ94640, highly similar to Homo sapiens keratin 18 (KRT18), mRNA OS=Homo sapiens OX=9606 PE=2 SV=1;>sp|P05783|K1C18_HUMAN Ke	KRT18	2	82.241	0	31370000	48.057	5	4	2	3	2	1	1	8.8
P53597;A8K4W7;B2R8A1;Q6IAL5;B7Z438;H7C233	P53597	>sp|P53597|SUCA_HUMAN Succinate--CoA ligase [ADP/GDP-forming] subunit alpha, mitochondrial OS=Homo sapiens OX=9606 GN=SUCLG1 PE=1 SV=4;>tr|A8K4W7|A8K4W7_HUMAN Succinate--CoA ligase [ADP/GDP-forming] subunit alpha, mitochondrial OS=Homo sapiens OX=9606 GN=S	SUCLG1	2	81.95	0	20609000	36.249	6	2	2	1	2	1	2	7.2
Q14764;X5D2M8;B4DDR2;B4DXN0;X5D7K9;B4DP93;X5DNU0;X5D7S8	Q14764	>sp|Q14764|MVP_HUMAN Major vault protein OS=Homo sapiens OX=9606 GN=MVP PE=1 SV=4;>tr|X5D2M8|X5D2M8_HUMAN Major vault protein isoform A (Fragment) OS=Homo sapiens OX=9606 GN=MVP PE=2 SV=1;>tr|B4DDR2|B4DDR2_HUMAN cDNA FLJ54588, highly similar to Major vault	MVP	3	81.709	0	16779000	99.326	20	8	8	7	5	7	5	10
A0A024RB16;A0A024RB17;B3KMV5;Q9BSJ8;B3KY56	A0A024RB16	>tr|A0A024RB16|A0A024RB16_HUMAN Family with sequence similarity 62 (C2 domain containing), member A, isoform CRA_a OS=Homo sapiens OX=9606 GN=FAM62A PE=4 SV=1;>tr|A0A024RB17|A0A024RB17_HUMAN Family with sequence similarity 62 (C2 domain containing), member	FAM62A	2	81.632	0	7055400	124	6	4	4	4	2	4	2	4.7
P22626;A0A384NL58;A0A087WUI2;A0A024RA28;I6L957	P22626	>sp|P22626|ROA2_HUMAN Heterogeneous nuclear ribonucleoproteins A2/B1 OS=Homo sapiens OX=9606 GN=HNRNPA2B1 PE=1 SV=2;>tr|A0A384NL58|A0A384NL58_HUMAN Epididymis secretory sperm binding protein OS=Homo sapiens OX=9606 PE=2 SV=1;>tr|A0A087WUI2|A0A087WUI2_HUMAN	HNRNPA2B1	2	81.548	0	67011000	37.429	5	9	8	7	6	6	6	26.9
Q6ZMU5	Q6ZMU5	>sp|Q6ZMU5|TRI72_HUMAN Tripartite motif-containing protein 72 OS=Homo sapiens OX=9606 GN=TRIM72 PE=1 SV=2	TRIM72	2	81.431	0	7064500	52.73	1	5	5	4	2	4	2	13.4
Q9H9B4;D6RFI0;S4R2X2;D6RDG7	Q9H9B4	>sp|Q9H9B4|SFXN1_HUMAN Sideroflexin-1 OS=Homo sapiens OX=9606 GN=SFXN1 PE=1 SV=4;>tr|D6RFI0|D6RFI0_HUMAN Sideroflexin-1 (Fragment) OS=Homo sapiens OX=9606 GN=SFXN1 PE=1 SV=8;>tr|S4R2X2|S4R2X2_HUMAN Sideroflexin-1 OS=Homo sapiens OX=9606 GN=SFXN1 PE=1 SV=1;	SFXN1	2	81.311	0	29957000	35.619	5	6	6	5	3	5	3	22.4
A0A024R9D7;Q16698;E5RFV2;Q7LDK6;E5RJG7;E5RJD2;E5RID6	A0A024R9D7	>tr|A0A024R9D7|A0A024R9D7_HUMAN 2,4-dienoyl CoA reductase 1, mitochondrial, isoform CRA_b OS=Homo sapiens OX=9606 GN=DECR1 PE=4 SV=1;>sp|Q16698|DECR_HUMAN 2,4-dienoyl-CoA reductase, mitochondrial OS=Homo sapiens OX=9606 GN=DECR1 PE=1 SV=1;>tr|E5RFV2|E5RFV2	DECR1	2	81.239	0	6800500	36.067	7	1	1	0	1	0	1	3.9
P35606	P35606	>sp|P35606|COPB2_HUMAN Coatomer subunit beta OS=Homo sapiens OX=9606 GN=COPB2 PE=1 SV=2	COPB2	2	81.163	0	28297000	102.49	7	3	3	2	2	2	2	3.9
A0A2R8Y891;A0A024R0Y5;P08237;A0A0S2Z4A1;B4E162;A0A0S2Z4I1;Q96I60;F8VZI0;Q7KYX9;A0A0S2Z4A8;Q7Z683	A0A2R8Y891	>tr|A0A2R8Y891|A0A2R8Y891_HUMAN ATP-dependent 6-phosphofructokinase OS=Homo sapiens OX=9606 GN=PFKM PE=1 SV=1;>tr|A0A024R0Y5|A0A024R0Y5_HUMAN ATP-dependent 6-phosphofructokinase OS=Homo sapiens OX=9606 GN=PFKM PE=2 SV=1;>sp|P08237|PFKAM_HUMAN ATP-dependent	PFKM	2	80.979	0	29678000	96.907	15	3	2	1	2	0	2	3.2
A4D198;Q15056;Q75MT8	A4D198	>tr|A4D198|A4D198_HUMAN Similar to mKIAA0038 protein OS=Homo sapiens OX=9606 GN=LOC392647 PE=4 SV=1;>sp|Q15056|IF4H_HUMAN Eukaryotic translation initiation factor 4H OS=Homo sapiens OX=9606 GN=EIF4H PE=1 SV=5;>tr|Q75MT8|Q75MT8_HUMAN Uncharacterized protein	LOC392647	2	80.156	0	16948000	32.604	3	1	1	0	1	0	1	7.1
P27824;Q6ZP56;D6RGY2;Q16094	P27824	>sp|P27824|CALX_HUMAN Calnexin OS=Homo sapiens OX=9606 GN=CANX PE=1 SV=2;>tr|Q6ZP56|Q6ZP56_HUMAN cDNA FLJ26480 fis, clone KDN05071, highly similar to Calnexin OS=Homo sapiens OX=9606 PE=2 SV=1;>tr|D6RGY2|D6RGY2_HUMAN Calnexin (Fragment) OS=Homo sapiens OX=	CANX	2	79.906	0	60209000	67.567	13	10	10	8	8	8	8	20.9
Q13620;K4DI93;Q13619;A0A0A0MR50;B2RBV7;A6NE76;A0A087WWN2	Q13620	>sp|Q13620|CUL4B_HUMAN Cullin-4B OS=Homo sapiens OX=9606 GN=CUL4B PE=1 SV=4;>tr|K4DI93|K4DI93_HUMAN Cullin 4B, isoform CRA_e OS=Homo sapiens OX=9606 GN=CUL4B PE=1 SV=1;>sp|Q13619|CUL4A_HUMAN Cullin-4A OS=Homo sapiens OX=9606 GN=CUL4A PE=1 SV=3;>tr|A0A0A0MR	CUL4B	2	79.82	0	8438100	103.98	8	2	2	1	1	1	1	2.1
Q96S99;K7ELB8;K7EIX0	Q96S99	>sp|Q96S99|PKHF1_HUMAN Pleckstrin homology domain-containing family F member 1 OS=Homo sapiens OX=9606 GN=PLEKHF1 PE=1 SV=3;>tr|K7ELB8|K7ELB8_HUMAN Pleckstrin homology domain-containing family F member 1 (Fragment) OS=Homo sapiens OX=9606 GN=PLEKHF1 PE=1 S	PLEKHF1	2	79.633	0	8617600	31.194	3	1	1	0	1	0	1	4.7
O00425	O00425	>sp|O00425|IF2B3_HUMAN Insulin-like growth factor 2 mRNA-binding protein 3 OS=Homo sapiens OX=9606 GN=IGF2BP3 PE=1 SV=2	IGF2BP3	2	78.763	0	13346000	63.704	1	3	3	2	1	2	1	7.1
E9PCR7;E9PDF2;Q02218;A0A0D9SFS3;B4DH65;B4DF00;A2VCT3;A2VCT2;A0A140VJQ5;C9J4G7	E9PCR7	>tr|E9PCR7|E9PCR7_HUMAN 2-oxoglutarate dehydrogenase, mitochondrial OS=Homo sapiens OX=9606 GN=OGDH PE=1 SV=1;>tr|E9PDF2|E9PDF2_HUMAN 2-oxoglutarate dehydrogenase, mitochondrial OS=Homo sapiens OX=9606 GN=OGDH PE=1 SV=1;>sp|Q02218|ODO1_HUMAN 2-oxoglutarate	OGDH	3	78.661	0	7200600	117.66	15	5	5	2	5	2	5	6.3
A0A024R3X1;Q59E97;A0A024R3S4;O00214;F6V2D4;Q96QS7;E9PN19;Q5T3P9;B1ANM0;H7BXD8;E9PRN3;E9PJ77	A0A024R3X1	>tr|A0A024R3X1|A0A024R3X1_HUMAN Galectin OS=Homo sapiens OX=9606 GN=LGALS8 PE=4 SV=1;>tr|Q59E97|Q59E97_HUMAN Galectin (Fragment) OS=Homo sapiens OX=9606 PE=2 SV=1;>tr|A0A024R3S4|A0A024R3S4_HUMAN Galectin OS=Homo sapiens OX=9606 GN=LGALS8 PE=4 SV=1;>sp|O002	LGALS8	2	77.912	0	18528000	40.413	13	5	5	4	3	4	3	15.3
I7GQD9;B9ECT5;B9ECU8;B9EDE3;B9EDF6;B9EDU9;B9EDW2;B9EED1;B9EEM2;B9EES4;A0A023I905;A0A023Q6C7;A0A023Q6X3;A0A023Q9G1;A0A023Q9X5;A0A023QGA7;A0A023QGC0;A0A023QHD1;A0A023QNG3;A0A023QQQ9;A0A023QT03;A0A023QTW4;A0A023QUC2;A0A023QVM5;A0A023QWK0;A0A059QAQ3;A0A059QD15;A0A059QH26;A0A059QLZ1;A0A059QM57;A0A059QNP1;A0A059QNU0;A0A059QP87;A0A059QPD2;A0A059QPY2;A0A059QQ89;A0A059QQI6;A0A059QQY2;A0A059QTU3;A0A059QUW1…	I7GQD9	>tr|I7GQD9|I7GQD9_HUMAN NADH-ubiquinone oxidoreductase chain 4 OS=Homo sapiens OX=9606 GN=ND4 PE=3 SV=1;>tr|B9ECT5|B9ECT5_HUMAN NADH-ubiquinone oxidoreductase chain 4 OS=Homo sapiens OX=9606 GN=NADH4 PE=3 SV=1;>tr|B9ECU8|B9ECU8_HUMAN NADH-ubiquinone oxidor	ND4	2	77.744	0	19353000	51.975	605	1	1	0	1	0	1	2.2
P06576;V9HW31;Q0QEN7;H0YH81;F8W079	P06576	>sp|P06576|ATPB_HUMAN ATP synthase subunit beta, mitochondrial OS=Homo sapiens OX=9606 GN=ATP5F1B PE=1 SV=3;>tr|V9HW31|V9HW31_HUMAN ATP synthase subunit beta OS=Homo sapiens OX=9606 GN=HEL-S-271 PE=1 SV=1;>tr|Q0QEN7|Q0QEN7_HUMAN ATP synthase subunit beta (	ATP5F1B	2	77.379	0	16713000	56.559	6	2	2	1	2	1	2	4.7
Q96FS4;B4E0W3;F6RY50	Q96FS4	>sp|Q96FS4|SIPA1_HUMAN Signal-induced proliferation-associated protein 1 OS=Homo sapiens OX=9606 GN=SIPA1 PE=1 SV=1;>tr|B4E0W3|B4E0W3_HUMAN cDNA FLJ60386, moderately similar to Signal-induced proliferation-associated protein 1 OS=Homo sapiens OX=9606 PE=2	SIPA1	2	76.827	0	20340000	112.15	5	5	5	4	4	4	4	7.3
Q9Y678;Q8WUI6;B3KW21	Q9Y678	>sp|Q9Y678|COPG1_HUMAN Coatomer subunit gamma-1 OS=Homo sapiens OX=9606 GN=COPG1 PE=1 SV=1;>tr|Q8WUI6|Q8WUI6_HUMAN COPG protein (Fragment) OS=Homo sapiens OX=9606 GN=COPG PE=2 SV=2;>tr|B3KW21|B3KW21_HUMAN cDNA FLJ41945 fis, clone PLACE6019676, highly simil	COPG1	2	75.819	0	6408900	97.717	9	10	10	7	7	7	7	15.4
A0A024R5F4;B2RAQ8;P50416;H3BUV7;H3BP22;H3BUJ0	A0A024R5F4	>tr|A0A024R5F4|A0A024R5F4_HUMAN Carnitine palmitoyltransferase 1A (Liver), isoform CRA_a OS=Homo sapiens OX=9606 GN=CPT1A PE=3 SV=1;>tr|B2RAQ8|B2RAQ8_HUMAN cDNA, FLJ95058, highly similar to Homo sapiens carnitine palmitoyltransferase 1A (liver) (CPT1A),nuc	CPT1A	2	74.533	0	10927000	88.367	7	3	3	0	3	0	3	5
A0A087WW66;B2R6D0;Q99460;Q05CW6;Q05BX4	A0A087WW66	>tr|A0A087WW66|A0A087WW66_HUMAN 26S proteasome non-ATPase regulatory subunit 1 OS=Homo sapiens OX=9606 GN=PSMD1 PE=1 SV=1;>tr|B2R6D0|B2R6D0_HUMAN 26S proteasome non-ATPase regulatory subunit 1 OS=Homo sapiens OX=9606 PE=2 SV=1;>sp|Q99460|PSMD1_HUMAN 26S pr	PSMD1	2	74.464	0	28035000	105.85	8	8	8	5	5	5	5	9.7
P11142;V9HW22;E9PKE3;B3KTV0;Q53GZ6;Q96IS6;Q53HF2;B4E1Q1;E9PN89;B4DTX2;E9PLF4;E9PI65;E9PK54;E9PQK7;E9PQQ4;A4D111	P11142	>sp|P11142|HSP7C_HUMAN Heat shock cognate 71 kDa protein OS=Homo sapiens OX=9606 GN=HSPA8 PE=1 SV=1;>tr|V9HW22|V9HW22_HUMAN Epididymis luminal protein 33 OS=Homo sapiens OX=9606 GN=HEL-S-72p PE=2 SV=1;>tr|E9PKE3|E9PKE3_HUMAN Heat shock cognate 71 kDa prote	HSPA8	2	73.435	0	54501000	70.897	29	11	8	8	8	5	6	24.1
A0A024R203;P61289;Q6FHK7;V9HWJ8;K9J957;K7ESG5;B3KQ25;K7ENH2;A0A087WTV2;J7FRP4	A0A024R203	>tr|A0A024R203|A0A024R203_HUMAN Proteasome (Prosome, macropain) activator subunit 3 (PA28 gamma Ki), isoform CRA_a OS=Homo sapiens OX=9606 GN=PSME3 PE=4 SV=1;>sp|P61289|PSME3_HUMAN Proteasome activator complex subunit 3 OS=Homo sapiens OX=9606 GN=PSME3 PE=	PSME3	3	72.417	0	4694900	30.889	13	2	2	1	1	1	1	9.8
A0A0S2Z4T1;B2R7C5;P25205;Q53HJ4;A0A0S2Z492;J3KQ69;B4DUQ9;Q8NHX6;B4DS46	A0A0S2Z4T1	>tr|A0A0S2Z4T1|A0A0S2Z4T1_HUMAN DNA helicase (Fragment) OS=Homo sapiens OX=9606 GN=MCM3 PE=2 SV=1;>tr|B2R7C5|B2R7C5_HUMAN DNA helicase OS=Homo sapiens OX=9606 PE=2 SV=1;>sp|P25205|MCM3_HUMAN DNA replication licensing factor MCM3 OS=Homo sapiens OX=9606 GN=	MCM3	2	71.98	0	17419000	90.98	10	11	11	9	8	9	8	13.7
A0A087WTP3;Q92945;A0A384P5V3;M0R3J3	A0A087WTP3	>tr|A0A087WTP3|A0A087WTP3_HUMAN Far upstream element-binding protein 2 OS=Homo sapiens OX=9606 GN=KHSRP PE=1 SV=1;>sp|Q92945|FUBP2_HUMAN Far upstream element-binding protein 2 OS=Homo sapiens OX=9606 GN=KHSRP PE=1 SV=4;>tr|A0A384P5V3|A0A384P5V3_HUMAN Epidi	KHSRP	2	71.692	0	7187500	73.027	4	1	1	0	1	0	1	2
P05165;B2RDE0;A0A1B0GUX9	P05165	>sp|P05165|PCCA_HUMAN Propionyl-CoA carboxylase alpha chain, mitochondrial OS=Homo sapiens OX=9606 GN=PCCA PE=1 SV=4;>tr|B2RDE0|B2RDE0_HUMAN cDNA, FLJ96567, highly similar to Homo sapiens propionyl Coenzyme A carboxylase, alpha polypeptide(PCCA), mRNA OS=H	PCCA	2	71.614	0	6036900	80.058	9	9	9	8	4	8	4	13.6
A0MNP2;B2R9I9;Q96DI7	A0MNP2	>tr|A0MNP2|A0MNP2_HUMAN CDW11/WDR57 OS=Homo sapiens OX=9606 GN=WDR57 PE=2 SV=1;>tr|B2R9I9|B2R9I9_HUMAN cDNA, FLJ94417, highly similar to Homo sapiens WD repeat domain 57 (U5 snRNP specific) (WDR57), mRNA OS=Homo sapiens OX=9606 PE=2 SV=1;>sp|Q96DI7|SNR40_H	WDR57	2	71.344	0	8849000	39.31	4	4	4	1	4	1	4	12.9
Q13347;Q53HU7;Q5U0F4;Q5TFK1	Q13347	>sp|Q13347|EIF3I_HUMAN Eukaryotic translation initiation factor 3 subunit I OS=Homo sapiens OX=9606 GN=EIF3I PE=1 SV=1;>tr|Q53HU7|Q53HU7_HUMAN Eukaryotic translation initiation factor 3 subunit I (Fragment) OS=Homo sapiens OX=9606 PE=2 SV=1;>tr|Q5U0F4|Q5U0	EIF3I	2	70.942	0	23032000	36.501	4	2	2	1	1	1	1	5.8
P15559;H3BRK3;Q3B792;B4DLR8;H3BNV2	P15559	>sp|P15559|NQO1_HUMAN NAD(P)H dehydrogenase [quinone] 1 OS=Homo sapiens OX=9606 GN=NQO1 PE=1 SV=1;>tr|H3BRK3|H3BRK3_HUMAN NAD(P)H dehydrogenase [quinone] 1 OS=Homo sapiens OX=9606 GN=NQO1 PE=1 SV=1;>tr|Q3B792|Q3B792_HUMAN NQO1 protein (Fragment) OS=Homo sa	NQO1	2	70.622	0	11513000	30.867	7	3	3	2	2	2	2	11.3
Q13435;E9PPJ0;Q7Z3K9	Q13435	>sp|Q13435|SF3B2_HUMAN Splicing factor 3B subunit 2 OS=Homo sapiens OX=9606 GN=SF3B2 PE=1 SV=2;>tr|E9PPJ0|E9PPJ0_HUMAN Splicing factor 3B subunit 2 OS=Homo sapiens OX=9606 GN=SF3B2 PE=1 SV=1;>tr|Q7Z3K9|Q7Z3K9_HUMAN Uncharacterized protein DKFZp781L0540 (Fr	SF3B2	3	70.26	0	13786000	100.23	8	5	5	4	5	4	5	6.4
Q8TCJ2	Q8TCJ2	>sp|Q8TCJ2|STT3B_HUMAN Dolichyl-diphosphooligosaccharide--protein glycosyltransferase subunit STT3B OS=Homo sapiens OX=9606 GN=STT3B PE=1 SV=1	STT3B	2	70.1	0	22275000	93.673	1	2	2	1	2	1	2	2.1
Q12788;J3KNP2;A0JLS5	Q12788	>sp|Q12788|TBL3_HUMAN Transducin beta-like protein 3 OS=Homo sapiens OX=9606 GN=TBL3 PE=1 SV=2;>tr|J3KNP2|J3KNP2_HUMAN Transducin beta-like protein 3 (Fragment) OS=Homo sapiens OX=9606 GN=TBL3 PE=1 SV=1;>tr|A0JLS5|A0JLS5_HUMAN TBL3 protein (Fragment) OS=Ho	TBL3	2	68.44	0	8595000	89.034	3	2	2	1	1	1	1	3.1
P54709;D3DNF9;C9JA36;C9JXZ1	P54709	>sp|P54709|AT1B3_HUMAN Sodium/potassium-transporting ATPase subunit beta-3 OS=Homo sapiens OX=9606 GN=ATP1B3 PE=1 SV=1;>tr|D3DNF9|D3DNF9_HUMAN Sodium/potassium-transporting ATPase subunit beta OS=Homo sapiens OX=9606 GN=ATP1B3 PE=3 SV=1;>tr|C9JA36|C9JA36_H	ATP1B3	3	67.605	0	24660000	31.512	8	3	3	2	3	2	3	14.3
C9J7E5;A0A024R794;B2R6H7;Q9Y5L0	C9J7E5	>tr|C9J7E5|C9J7E5_HUMAN Transportin-3 OS=Homo sapiens OX=9606 GN=TNPO3 PE=1 SV=1;>tr|A0A024R794|A0A024R794_HUMAN Transportin 3, isoform CRA_b OS=Homo sapiens OX=9606 GN=TNPO3 PE=4 SV=1;>tr|B2R6H7|B2R6H7_HUMAN cDNA, FLJ92955, highly similar to Homo sapiens	TNPO3	3	67.136	0	3878200	108.05	7	3	3	2	2	2	2	4.7
Q9BPW8;B4DQI7;A8K4I8;H7C2U6;C9JDV8	Q9BPW8	>sp|Q9BPW8|NIPS1_HUMAN Protein NipSnap homolog 1 OS=Homo sapiens OX=9606 GN=NIPSNAP1 PE=1 SV=1;>tr|B4DQI7|B4DQI7_HUMAN cDNA FLJ58042, highly similar to Protein NipSnap1 OS=Homo sapiens OX=9606 PE=2 SV=1;>tr|A8K4I8|A8K4I8_HUMAN cDNA FLJ78131, highly similar	NIPSNAP1	2	67.113	0	9818900	33.31	6	3	3	1	3	1	3	16.5
A0A024RBH9;Q00325;A0A024RBE8;B2RE88;Q8NCF7	A0A024RBH9	>tr|A0A024RBH9|A0A024RBH9_HUMAN Solute carrier family 25 (Mitochondrial carrier phosphate carrier), member 3, isoform CRA_b OS=Homo sapiens OX=9606 GN=SLC25A3 PE=2 SV=1;>sp|Q00325|MPCP_HUMAN Phosphate carrier protein, mitochondrial OS=Homo sapiens OX=9606	SLC25A3	2	66.568	0	189260000	40.094	10	6	6	5	4	5	4	17.7
O75381;K7EK59	O75381	>sp|O75381|PEX14_HUMAN Peroxisomal membrane protein PEX14 OS=Homo sapiens OX=9606 GN=PEX14 PE=1 SV=1;>tr|B7Z4Z4|B7Z4Z4_HUMAN cDNA FLJ51918, highly similar to Peroxisomal membrane protein PEX14 OS=Homo sapiens OX=9606 PE=2 SV=1	PEX14	2	66.435	0	51995000	41.236	3	5	5	3	3	3	3	19.4
A4D0V4;P47755;Q53GC7;Q53GE2;B4DE01	A4D0V4	>tr|A4D0V4|A4D0V4_HUMAN F-actin-capping protein subunit alpha OS=Homo sapiens OX=9606 GN=CAPZA2 PE=2 SV=1;>sp|P47755|CAZA2_HUMAN F-actin-capping protein subunit alpha-2 OS=Homo sapiens OX=9606 GN=CAPZA2 PE=1 SV=3;>tr|Q53GC7|Q53GC7_HUMAN F-actin-capping pro	CAPZA2	2	66.059	0	56610000	32.949	9	5	4	2	4	2	3	22.4
O75489;Q9UF24;Q53FM7	O75489	>sp|O75489|NDUS3_HUMAN NADH dehydrogenase [ubiquinone] iron-sulfur protein 3, mitochondrial OS=Homo sapiens OX=9606 GN=NDUFS3 PE=1 SV=1;>tr|Q9UF24|Q9UF24_HUMAN Uncharacterized protein DKFZp586K0821 (Fragment) OS=Homo sapiens OX=9606 GN=DKFZp586K0821 PE=2 S	NDUFS3	2	65.395	0	6477800	30.241	4	6	6	5	4	5	4	31.1
A8MXP9;A0A0R4J2E8;P43243;Q68D11;D6REM6;B4DRS1;B3KM87;B4DF66;Q5CZA7;Q9H4N1;H0Y8T4;D6RBK5	A8MXP9	>tr|A8MXP9|A8MXP9_HUMAN Matrin-3 OS=Homo sapiens OX=9606 GN=MATR3 PE=1 SV=1;>tr|A0A0R4J2E8|A0A0R4J2E8_HUMAN Matrin-3 OS=Homo sapiens OX=9606 GN=MATR3 PE=1 SV=1;>sp|P43243|MATR3_HUMAN Matrin-3 OS=Homo sapiens OX=9606 GN=MATR3 PE=1 SV=2;>tr|Q68D11|Q68D11_HUM	MATR3	4	63.337	0	11147000	99.966	19	5	5	4	4	4	4	7.9
O43290;B4DDH9	O43290	>sp|O43290|SNUT1_HUMAN U4/U6.U5 tri-snRNP-associated protein 1 OS=Homo sapiens OX=9606 GN=SART1 PE=1 SV=1;>tr|B4DDH9|B4DDH9_HUMAN cDNA FLJ53820, highly similar to U4/U6.U5 tri-snRNP-associated protein 1 OS=Homo sapiens OX=9606 PE=2 SV=1	SART1	2	63.091	0	16920000	90.254	5	5	5	4	4	4	4	9
Q8NE86	Q8NE86	>sp|Q8NE86|MCU_HUMAN Calcium uniporter protein, mitochondrial OS=Homo sapiens OX=9606 GN=MCU PE=1 SV=1;>tr|S4R468|S4R468_HUMAN Calcium uniporter protein, mitochondrial (Fragment) OS=Homo sapiens OX=9606 GN=MCU PE=1 SV=1	MCU	3	62.357	0	17629000	39.866	2	2	2	1	1	1	1	6.6
B5BUE6;J3KTA4;P17844;B4DN41;B4DNG2	B5BUE6	>tr|B5BUE6|B5BUE6_HUMAN ATP-dependent RNA helicase DDX5 (Fragment) OS=Homo sapiens OX=9606 GN=DDX5 PE=2 SV=1;>tr|J3KTA4|J3KTA4_HUMAN Probable ATP-dependent RNA helicase DDX5 OS=Homo sapiens OX=9606 GN=DDX5 PE=1 SV=1;>sp|P17844|DDX5_HUMAN Probable ATP-depen	DDX5	2	61.815	0	7688900	69.12	13	3	2	2	2	1	1	5.2
A0A087WTW0;A0A087WVR3;Q96T88;A0A087WWG9;B4E0F9	A0A087WTW0	>tr|A0A087WTW0|A0A087WTW0_HUMAN E3 ubiquitin-protein ligase UHRF1 OS=Homo sapiens OX=9606 GN=UHRF1 PE=1 SV=1;>tr|A0A087WVR3|A0A087WVR3_HUMAN E3 ubiquitin-protein ligase UHRF1 OS=Homo sapiens OX=9606 GN=UHRF1 PE=1 SV=1;>sp|Q96T88|UHRF1_HUMAN E3 ubiquitin-pr	UHRF1	3	61.165	0	5312600	96.619	5	4	4	2	2	2	2	7.2
Q9Y5A9;B5BU99;S4R3V3	Q9Y5A9	>sp|Q9Y5A9|YTHD2_HUMAN YTH domain-containing family protein 2 OS=Homo sapiens OX=9606 GN=YTHDF2 PE=1 SV=2;>tr|B5BU99|B5BU99_HUMAN High glucose-regulated protein 8 OS=Homo sapiens OX=9606 GN=YTHDF2 PE=2 SV=1;>tr|S4R3V3|S4R3V3_HUMAN YTH domain-containing fam	YTHDF2	2	61.03	0	32861000	62.333	4	2	2	0	2	0	2	4
A0A0S2Z3L0;P13804;A0A0S2Z3M4;H0YLU7;H0YKF0;H0YL12;H0YNX6;H0YK49	A0A0S2Z3L0	>tr|A0A0S2Z3L0|A0A0S2Z3L0_HUMAN Electron-transfer-flavoprotein alpha polypeptide isoform 1 (Fragment) OS=Homo sapiens OX=9606 GN=ETFA PE=2 SV=1;>sp|P13804|ETFA_HUMAN Electron transfer flavoprotein subunit alpha, mitochondrial OS=Homo sapiens OX=9606 GN=ETF	ETFA	2	58.09	0	17094000	35.079	8	5	5	4	2	4	2	21.6
Q9BQ70;H3BQ53;H3BTU3;H3BSP8;Q9H7D3;H3BMJ8;H3BS87	Q9BQ70	>sp|Q9BQ70|TCF25_HUMAN Transcription factor 25 OS=Homo sapiens OX=9606 GN=TCF25 PE=1 SV=1;>tr|H3BQ53|H3BQ53_HUMAN Transcription factor 25 (Fragment) OS=Homo sapiens OX=9606 GN=TCF25 PE=1 SV=1;>tr|H3BTU3|H3BTU3_HUMAN Transcription factor 25 (Fragment) OS=Ho	TCF25	3	54.805	0	9893300	76.666	7	1	1	0	1	0	1	2.7
Q8N766;Q5TG59	Q8N766	>sp|Q8N766|EMC1_HUMAN ER membrane protein complex subunit 1 OS=Homo sapiens OX=9606 GN=EMC1 PE=1 SV=1	EMC1	2	54.65	0	16122000	111.76	3	3	3	2	1	2	1	3.4
P26368;B5BU25;K7ENG2	P26368	>sp|P26368|U2AF2_HUMAN Splicing factor U2AF 65 kDa subunit OS=Homo sapiens OX=9606 GN=U2AF2 PE=1 SV=4;>tr|B5BU25|B5BU25_HUMAN U2 snRNP auxiliary factor large subunit OS=Homo sapiens OX=9606 GN=U2AF2 PE=2 SV=1;>tr|K7ENG2|K7ENG2_HUMAN U2 snRNP auxiliary fact	U2AF2	2	53.403	0	4390800	53.5	3	2	2	1	1	1	1	5.5
A0A0C4DGQ5;K7ELJ7;P04632;K7EKD8;K7EM73;K7EMQ1;K7ES78	A0A0C4DGQ5	>tr|A0A0C4DGQ5|A0A0C4DGQ5_HUMAN Calpain small subunit 1 OS=Homo sapiens OX=9606 GN=CAPNS1 PE=1 SV=1;>tr|K7ELJ7|K7ELJ7_HUMAN Calpain small subunit 1 OS=Homo sapiens OX=9606 GN=CAPNS1 PE=1 SV=1;>sp|P04632|CPNS1_HUMAN Calpain small subunit 1 OS=Homo sapiens O	CAPNS1	2	52.79	0	3688500	33.786	11	2	2	1	2	1	2	5.9
A0A140VJE8;A8K0G3;A8K916;Q68DI0;H0UID3;P63010;H0UID4;H0UID5;A0A087X253;B4DWG4;A0A087WZQ6;A0A087WU93;A0A087WYD1;B4E261	A0A140VJE8	>tr|A0A140VJE8|A0A140VJE8_HUMAN AP complex subunit beta OS=Homo sapiens OX=9606 GN=AP2B1 PE=2 SV=1;>tr|A8K0G3|A8K0G3_HUMAN AP complex subunit beta OS=Homo sapiens OX=9606 PE=2 SV=1;>tr|A8K916|A8K916_HUMAN AP complex subunit beta OS=Homo sapiens OX=9606 PE=	AP2B1	3	52.298	0	7691800	105.69	25	5	5	3	3	3	3	6.9
P16070;A0A385KNS5;A8K309;B4DN59;H0Y2P0;B4E2X0;H0YD13;H0YE40	P16070	>sp|P16070|CD44_HUMAN CD44 antigen OS=Homo sapiens OX=9606 GN=CD44 PE=1 SV=3;>tr|A0A385KNS5|A0A385KNS5_HUMAN Indian blood group antigen OS=Homo sapiens OX=9606 GN=CD44 PE=4 SV=1;>tr|A8K309|A8K309_HUMAN cDNA FLJ76654, highly similar to Homo sapiens CD44 ant	CD44	2	51.265	0	6862100	81.537	9	2	2	1	1	1	1	3.9
P14618;V9HWB8;B4DNK4;Q8WUW7;Q9UK31;Q9UKK4	P14618	>sp|P14618|KPYM_HUMAN Pyruvate kinase PKM OS=Homo sapiens OX=9606 GN=PKM PE=1 SV=4;>tr|V9HWB8|V9HWB8_HUMAN Pyruvate kinase OS=Homo sapiens OX=9606 GN=HEL-S-30 PE=1 SV=1;>tr|A0A024R5Z9|A0A024R5Z9_HUMAN Pyruvate kinase OS=Homo sapiens OX=9606 GN=PKM2 PE=3 SV	PKM	2,3	46.982	0	18306000	57.936	21	5	5	4	3	4	3	16.4
B0I1S9;O43795;E9PDF6;B3KQI2;H7C2Y7	B0I1S9	>tr|B0I1S9|B0I1S9_HUMAN MYO1B variant protein OS=Homo sapiens OX=9606 GN=MYO1B PE=2 SV=1;>sp|O43795|MYO1B_HUMAN Unconventional myosin-Ib OS=Homo sapiens OX=9606 GN=MYO1B PE=1 SV=3;>tr|E9PDF6|E9PDF6_HUMAN Unconventional myosin-Ib OS=Homo sapiens OX=9606 GN=	MYO1B	2	39.517	0	16191000	131.98	9	6	5	5	2	4	1	6.3

## Sheet: Total Peptides
Sequence	Mass	Proteins.y	Leading razor protein	Gene.names.y	Charges	Score	Intensity.R20190600828_SLCO4A1_AS1_ANTISENSE	Intensity.R20190600828_SLCO4A1_AS1_SENSE	Proteins.x	Peptides	Unique.peptides	Peptides.R20190600828_SLCO4A1_AS1_ANTISENSE	Peptides.R20190600828_SLCO4A1_AS1_SENSE	Unique.peptides.R20190600828_SLCO4A1_AS1_ANTISENSE	Unique.peptides.R20190600828_SLCO4A1_AS1_SENSE	Sequence.coverage.[%]	Mol..weight.[kDa]
GHYTEGAELVDSVLDVVR	1957.97	P07437;Q5SU16;A0A384NYT8;Q5JP53;B7ZAF0;Q6LC01;Q5ST81;B7ZAK1;A0A384MEE3;B2R6L0;Q13885;Q9BVA1;A0A0B4J269;B2RBD5;Q13509;Q9BV28;A0A024QZU2;O43209;Q53G92;B4DMJ5;Q2NKY5;Q3ZCR3;A5D906;A5D907;G3V2A3;A1L195;P68371;Q8IWP6;Q8IZ29;Q8N6N5	P07437	TUBB	3	224.33	0	144070000	55	12	3	10	9	3	3	32.7	49.67
DGNASGTTLLEALDCILPPTRPTDKPLR	3020.56	P68104;Q53G85;Q53GE9;Q53HM9;Q53HQ7;Q53HR5;Q5VTE0;Q6IPN6;Q6IPS9;Q6IPT9;Q53GA1;A8K9C4;A0A087WVQ9;B4DNE0;Q9H2I7;A0A087WV01;Q96RE1;B4DV42;Q53G89;Q53HR1;Q8IUB0;Q504Z0;Q6P4C9;Q96CD8;Q6P082;Q8TBL1;Q96C29	P68104	EEF1A1	3,4	219.55	0	525080000	42	10	10	9	8	9	8	32.3	50.14
KQQTLEAEEAK	1273.65	A0A2Z6ATB6;Q16643;D6R9W4;B3KSQ7	A0A2Z6ATB6	DBN1	2	217.09	0	210270000	8	25	25	17	22	17	22	42.9	76.309
FNASQLITQR	1176.63	Q99623;J3KPX7;F5GY37;F5GWA7;B4DW05;F5H3X6	Q99623	PHB2	2	215.06	0	224170000	11	13	13	8	11	8	11	48.5	33.296
SALSGHLETVILGLLK	1649.97	A0A024R5Z7;P07355;V9HW65;H0YN42;A6NMY6;H0YMU9;H0YMD0;H0YM50;H0YKS4;B4DNH8;H0YNP5;H0YMM1;H0YMW4;H0YKX9;H0YMT9;H0YLV6;H0YKZ7;H0YKL9	A0A024R5Z7	ANXA2	2,3	208.39	0	1216200000	28	30	30	27	28	27	28	75.5	38.604
TDHPEIGEGKPTPALSEEASSSSIR	2594.25	Q16891;B4DKR1;B4DS66;Q05DN3	Q16891	IMMT	4	197.46	0	54693000	7	24	1	16	21	0	1	43.1	83.677
IEDVGSDEEDDSGKDKK	1864.82	A0A024RD80;P08238;B4DMA2;B4DGL0;Q6PK50;Q58FF8	A0A024RD80	HSP90AB1	2,3	195.15	0	71750000	11	40	19	30	35	16	17	48.9	83.263
AAQVAQDEEIAR	1299.64	Q8IVM0	Q8IVM0	CCDC50	2	190.15	0	78754000	1	4	4	1	4	1	4	13.1	35.822
LEVQATDREENK	1430.7	P11387;B9EG90;Q9BVT2	P11387	TOP1	2,3	190.1	0	3945800000	23	46	46	39	35	39	35	49.9	90.725
EEASGSSVTAEEAK	1393.62	P13010;Q53T09	P13010	XRCC5	2	184.21	0	68220000	4	9	9	6	8	6	8	13.8	82.704
DDPLTNLNTAFDVAEK	1761.84	H9KV75;B7Z565;G3V2W4;A0A024R694;P12814;Q86TX4;G3V2N5;B4DRP5	A0A024R694	ACTN1	2	180.74	0	62970000	15	49	6	43	43	5	5	61.3	103.06
ELAEQTLNNIK	1271.67	A3RJH1;Q92499;A0A087X2G1;F1T0B3;B4DP70	A3RJH1	DDX1	2	176.6	0	31024000	5	3	3	1	3	1	3	5.3	82.431
GDLENAFLNLVQCIQNK	1974.98	A0A024R5Z7;P07355;V9HW65;H0YM50;B3KRQ1	A0A024R5Z7	ANXA2	2	171.91	0	30966000	28	30	30	27	28	27	28	75.5	38.604
AADFQLHTHVNDGTEFGGSIYQK	2534.18	Q9Y277	Q9Y277	VDAC3	3,4	171.58	0	148630000	7	10	10	7	9	7	9	48.1	30.658
AEQLASLEAAQR	1285.66	O95049;Q2VPE5;Q96KB4	O95049	TJP3	2	171.32	0	29870000	3	6	6	4	4	4	4	7.7	101.4
TSATWLALSR	1104.59	P05023;B7Z3V1	P05023	ATP1A1	2	166.55	0	16273000	37	20	17	15	16	13	13	21.8	112.89
ALANSLACQGK	1131.57	J3KPS3;P04075;V9HWN7;A0A0M4FNU3;H3BR68	J3KPS3	ALDOA	2	163.38	0	145230000	16	10	9	6	8	6	7	28.3	39.817
TTHFVEGGDAGNR	1359.62	A0A024R814;P18124;A8MUD9;O95036	A0A024R814	RPL7	2,3	162.49	0	117580000	6	9	9	8	8	8	8	36.3	30.438
DAEGILEDLQSYR	1507.72	A0A024R9G4;Q68D08;Q9NUQ9;E5RI16;E5RJL8;E5RIR8;E5RJE1;E5RGI7;E5RHU5;E5RFS4;E5RK61	A0A024R9G4	FAM49B	2	160.69	0	21696000	14	4	4	3	3	3	3	17.9	36.748
LFIGGLSFETTDESLR	1783.9	A0A024RAZ7;P09651;A0A024RB53;F8W6I7;Q6IPF2;A0A024QZ98;Q0VAC0;Q32P51;A0A024RC46;B4E0B5;F8VZ49;B4DP35;F8VTQ5;F8W646	A0A024RAZ7	HNRPA1	2	158.93	0	84204000	19	13	11	10	8	8	8	37.6	38.746
LQISHEAAACITGLR	1638.85	Q08211;B3KU66	Q08211	DHX9	3	158.17	0	17032000	4	19	19	17	12	17	12	17.6	140.96
HFSVEGQLEFR	1347.66	A0A024RD80;P08238;B4DMA2;B4DGL0;Q6PK50;Q58FF7;K9JA46;P07900;Q2VPJ6;Q8TBA7;O75322;Q86U12;Q96HX7;Q14568;Q58FG1	A0A024RD80	HSP90AB1	2,3	157.14	0	73313000	11	40	19	30	35	16	17	48.9	83.263
TPAQFDADELR	1261.59	P04083;Q5TZZ9;Q5T3N1	P04083	ANXA1	2	155.97	0	137360000	6	15	15	11	13	11	13	48	38.714
FDETEQALANER	1421.64	A0A0C4DG89;A8K6X3;Q7L014;D3DQA6	A0A0C4DG89	DDX46	2	155.02	0	44402000	6	11	11	4	10	4	10	10.1	117.46
LSSDVLTLLIK	1200.73	E5KMI6;P36776;B3KXS5;Q2VPA0;B3KU28;K7EKE6;K7EJE8;B4DPX0	E5KMI6	LONP1	2	150.46	0	35748000	10	5	5	4	4	4	4	5.9	106.5
IYLTADNLVLNLQDESFTR	2224.14	Q99623;J3KPX7;Q9BXV3	Q99623	PHB2	2	149.34	0	38230000	11	13	13	8	11	8	11	48.5	33.296
GQSEDPGSLLSLFR	1504.75	J3KPF3;P08195;F5GZS6;B4E2Z3;F5GZI0	J3KPF3	SLC3A2	2	147.35	0	34094000	10	8	8	5	7	5	7	17.4	68.1
NEGTATYAAAVLFR	1482.75	A0A024R1X8;A0A0S2Z487;P14923;A0A0S2Z495	A0A024R1X8	JUP	2	147.18	0	40150000	9	13	8	7	12	4	8	22.1	81.726
LAAEATEWQR	1173.58	H3BLV9;Q96SB4;A8K8B2;A0A024RCU9	H3BLV9	SRPK1	2	147.12	0	26031000	7	6	5	3	5	2	4	11.8	76.039
DQLIYNLLKEEQTPQNK	2073.07	P00338;V9HWB9;B4DJI1;F5GXY2;F5GYU2;F5GXH2;F5H6W8;F5H5J4;F5GZQ4;F5GXU1;F5GWW2;F5GXC7;F5H8H6	P00338	LDHA	3	141	0	25644000	25	11	10	9	10	8	10	31.9	36.688
ASGNLETK	818.413	Q9Y277;E5RHZ6;E5RJN6;E5RFP6;E5RHE1;E5RK27	Q9Y277	VDAC3	2	138.54	0	10157000	7	10	10	7	9	7	9	48.1	30.658
ISELEGNLQTLR	1371.74	Q96SB3;Q96B17;B3KNT0	Q96SB3	PPP1R9B	2	138.45	0	53836000	7	9	9	7	7	7	7	13.7	89.333
VTELQQQPLCTSVNTIYDNAVQGLR	2846.42	Q96AG4	Q96AG4	LRRC59	2,3	138.35	0	164290000	2	9	9	8	9	8	9	40.7	34.93
DRPQEADGIDSVIVVDNVPQVGPDR	2689.33	A0A024R821;P55884;A4D210;B4DV79;B4DXN6;Q86UM1;C9JZG1	A0A024R821	EIF3S9	3	138.25	0	31424000	10	10	10	6	8	6	8	15.5	92.48
TVIIEQSWGSPK	1343.71	A0A024R3X4;P10809;B3GQS7;B7Z597;B7Z5E7;E7ESH4;Q53SE2;E7EXB4;A0A0S2Z415;C9JL25;C9JCQ4;C9JL19	A0A024R3X4	HSPD1	2	137.16	0	19661000	18	9	9	7	7	7	7	22.3	61.054
IREEYPDR	1076.53	P07437;Q5SU16;A0A384NYT8;Q5JP53;B7ZAF0;B4DY90;Q6LC01;Q5ST81;B7ZAK1;B4E052;Q9BUU9;A0A384MEE3;B2R6L0;Q13885;Q9BVA1;B4DQN9;A0A024QZU2;O43209;Q1KSF8;B7Z4N1;Q2NKY5;Q9UGA2;A5D906;A5D907;CON__ENSEMBL:ENSBTAP00000025008;Q9H4B7;A6NNZ2;Q5SQY0;A0A075B736;A1L195;A1L196;P68371;Q8IWP6;Q8IZ29;Q8N6N5;B3KML9;Q3ZCM7;A0A183YE00	P07437	TUBB	2,3	137.05	0	276480000	55	12	3	10	9	3	3	32.7	49.67
YFQFQEEGKEGENR	1759.78	O15144;Q53R19;Q9BXV5;A0A024R408	O15144	ARPC2	2,3	136.6	0	83197000	8	9	9	7	8	7	8	28	34.333
FAEVYFAQSQQK	1444.7	Q14165;F5H1S8;H0YG07;F5GX14	Q14165	MLEC	2	134.98	0	47374000	4	4	4	3	4	3	4	15.4	32.233
QETVADFTPK	1134.56	A0A3F2YNY6;O75400;B4DPY2;F5H578;Q05C41	A0A3F2YNY6	PRPF40A	2	134.57	0	141310000	8	13	13	8	12	8	12	14.3	112.4
LLWTTSR	875.486	A0A024R1X8;A0A0S2Z487;P14923;Q7KZ86;A0A2R8Y5A3;A0A024R2Q3;B5BU28;P35222;A0A2R8Y7Z0;A0A2R8YCH5;A0A2R8Y750;B4DL06;A0A2R8Y543;A0A2R8Y804;B4DGU4;A0A2R8Y5Z1;A0A2R8Y5C3;B4DSW9;A0A2R8Y6G0	A0A024R1X8	JUP	2	134.06	0	24947000	9	13	8	7	12	4	8	22.1	81.726
EREQQIEEHR	1352.64	A0A2Z6ATB6;Q16643;D6R9W4;B3KSQ7	A0A2Z6ATB6	DBN1	3	133.89	0	172650000	8	25	25	17	22	17	22	42.9	76.309
LLDLSVFR	961.56	A0A024R8U1;O15427;Q53G91;J3KTI8;J3QSC3;J3QQV2;J3QQS9	A0A024R8U1	SLC16A3	2	133.55	0	9915700	7	1	1	0	1	0	1	1.7	49.469
GTQGVVTNFEIFR	1466.75	A0A024R821;P55884;A4D210;B4DV79;B4DXN6;Q96G38;Q59FS8	A0A024R821	EIF3S9	2	133.15	0	38148000	10	10	10	6	8	6	8	15.5	92.48
APQVLVLAPTR	1163.7	Q9NR30	Q9NR30	DDX21	2	132.32	0	120610000	8	15	15	11	11	11	11	25	87.343
VQEQELK	872.46	C9J406;H7C463;Q16891;B9A067;B4DKR1;B4DS66;B4DQY2;B4DT20	Q16891	IMMT	2	132.09	0	176820000	7	24	1	16	21	0	1	43.1	83.677
VQTEKEEKEEAR	1474.73	A0A3F2YNY6;O75400;B4DPY2	A0A3F2YNY6	PRPF40A	3	130.07	0	62838000	8	13	13	8	12	8	12	14.3	112.4
EEEAIQLDGLNASQIR	1784.89	P14625;V9HWP2;Q5CAQ5;Q59FC6;A0A1W2PRR1;Q96GW1;B4DQX3	P14625	HSP90B1	2	128.9	0	28715000	13	22	20	19	17	17	15	27.6	92.468
DFEQPLAISR	1174.6	O00151;V9HW92	O00151	PDLIM1	2	128.81	0	33455000	2	2	2	0	2	0	2	7.6	36.071
AGVSFSGHR	916.452	A0A2Z6ATB6;Q16643;D6R9W4;D6RFI1	A0A2Z6ATB6	DBN1	2	128.36	0	810520000	8	25	25	17	22	17	22	42.9	76.309
GDVVLQSDHVIETLTK	1752.93	D3DTH7;O00159;B7Z3E5;F5H6E2	O00159	MYO1C	2	128.26	0	15156000	8	34	5	30	28	4	4	38.6	121.68
ACTELGIR	918.459	A0A024R5C5;P11498;E9PRE7	A0A024R5C5	PC	2	128.1	0	273570000	4	36	36	33	32	33	32	37	129.63
KGDEVDGVDEVAK	1359.65	A0A024R3T8;P09874;B4E0E1;B2R5W3;Q6PJL0;Q05D33;Q96P95	A0A024R3T8	PARP1	2,3	127.57	0	86489000	9	31	31	28	21	28	21	30.9	113.08
SEIQAEQDR	1074.49	C9J406;H7C463;Q16891;B9A067;B4DKR1;B4DS66;B4DQY2;B4DT20	Q16891	IMMT	2	127.4	0	149680000	7	24	1	16	21	0	1	43.1	83.677
TIQFVDWCPTGFK	1597.76	F5H5D3;Q53GA7;Q9BQE3;B7Z1K5;Q71U36;P0DPH7;P0DPH8;Q1ZYQ1;A0A1W2PQM2;Q8N532;Q6PEY2;B4DQK4;Q7Z3M3;C9J2C0;Q9NY65;Q9UQM3;V9GZ17	F5H5D3	TUBA1C	2	126.95	0	84335000	17	12	1	10	11	0	1	30.3	57.73
IGLDDEEK	917.434	A0A1Y0BRN3;A0A1Y0BRN0;A0A0A0MRM8;E7EW20;A0A0D9SGC1;Q9UM54	A0A1Y0BRN3	MYO6	2	126.52	0	55850000	8	42	42	39	35	39	35	37.3	148.6
YATSVSER	911.435	Q6WKZ4	Q6WKZ4	RAB11FIP1	2	126.52	0	80213000	1	3	3	2	2	2	2	2.4	137.17
AQAVSEDAGGNEGR	1359.6	A0A024R821;P55884;A4D210;B4DV79;Q86UM1;C9JZG1	A0A024R821	EIF3S9	2	125.53	0	63042000	10	10	10	6	8	6	8	15.5	92.48
EQLADAR	801.398	P11387;B9EG90;Q9BVT2	P11387	TOP1	2	124.59	0	1216700000	23	46	46	39	35	39	35	49.9	90.725
ILEFVGR	832.481	A0A0A6YYL2;P0DMM9;P0DMN0;Q1ET61;Q1ET62;Q1ET63;Q1ET64;Q1ET65;Q2TAB3;A0A024QZB4;B3KT14;P50225;P50226;H3BRY5;E9PKW4;Q59GG0	A0A0A6YYL2	SULT1A4	2	122.98	0	18052000	18	3	3	1	3	1	3	12	34.779
STLYVSPHPDAFPSLR	1785.9	A0A024RCN6;A0A1U9X9A1;A0A1U9X9A3;A0A1U9X9C1;A0A1U9X9C4;A0A1U9X9C7;A0A1U9X9C8;A0A1U9X9D5;P26640;A0A140T954;B4DT32;A0A0G2JJT9;A2ABF4	A0A024RCN6	VARS	2	122.93	0	22517000	15	6	6	5	3	5	3	6.6	140.47
LQILNLGAK	968.602	A0A0S2Z5J4;O00203;A0A0S2Z4Z4;Q3MNE1;A8K586;B4E0B2	A0A0S2Z5J4	AP3B1	2	122.52	0	16892000	6	8	8	6	5	6	5	7.8	121.32
ELIEIISGAAALD	1313.71	P36542;Q8TAS0	P36542	ATP5F1C	2	122.51	0	40001000	4	6	6	5	6	5	6	22.5	32.996
YGQFSGLNPGGR	1251.6	P62136;A0A140VJS9;C0STL0	P62136	PPP1CA	2	122.51	0	19424000	16	9	2	7	7	1	2	31.8	37.512
LTGADGTPPGFLLK	1385.76	Q02978;Q6IBH0;I3L1P8	Q02978	SLC25A11	2	122.45	0	52473000	3	8	8	6	8	6	8	27.4	34.061
DAHNALLDIQSSGR	1495.74	B5ME19;A0A024QYU9;A1KYQ7;Q99613;B4DVQ5;B4DDN4;B4DVU3;B4DRU0;B4E2Z6;B3KNZ4;A0A024QYX7	B5ME19	EIF3CL	2,3	122.34	0	22903000	15	8	8	8	6	8	6	9.2	105.47
HYAGDVVYSVIGFIDK	1781.9	O94832;J3QRN6;K7EIG7;Q7Z3N6	O94832	MYO1D	3	122.33	0	17421000	10	35	35	27	28	27	28	38.3	116.2
ISAVSVAER	930.513	Q08211;Q6PJK6;Q58F26	Q08211	DHX9	2	122.28	0	92627000	4	19	19	17	12	17	12	17.6	140.96
INGCAIQCR	1090.5	A0A024R5C5;P11498;E9PRE7	A0A024R5C5	PC	2	121.96	0	40945000	4	36	36	33	32	33	32	37	129.63
EDENAEPVGTTYQK	1579.7	A0A2Z6ATB6;Q16643;D6R9W4;B3KSQ7	A0A2Z6ATB6	DBN1	2	121.76	0	27580000	8	25	25	17	22	17	22	42.9	76.309
VLGTEELYGYLK	1383.73	P19784;H3BSA1;H3BV19	P19784	CSNK2A2	2	121.08	0	19537000	4	3	3	1	3	1	3	9.7	41.213
QYLELECR	1109.52	A0A024QZ70;Q7L7X3	A0A024QZ70	TAOK1	2	120.87	0	48477000	11	17	17	15	12	15	12	18	116.07
DVIATDKEDVAFK	1449.74	P40925;V9HWF2;C9JF79;C9JRL4;C9JLV6	P40925	MDH1	2	120.53	0	23530000	7	5	5	3	5	3	5	18.6	36.426
AACNLLQR	944.486	Q01813;Q5VSR5;V9GYV7	Q01813	PFKP	2	120.49	0	70585000	12	10	9	7	7	6	7	16.5	85.595
AALAATLEEYK	1178.62	B2RMV2;Q69YQ0;Q59GT7;F8WAN1;C9J8U1	B2RMV2	CYTSA	2	120.06	0	41404000	6	7	7	4	5	4	5	8.5	124.57
AVGVGPGSSAGSNAR	1285.64	O95049;Q2VPE5;Q96KB4	O95049	TJP3	2	119.96	0	43739000	3	6	6	4	4	4	4	7.7	101.4
ILFFNTPK	978.554	P48556;V9HW09;R4GMR5;Q5U0B3;K7EJR3;B4E2Y4;K7EJC1	P48556	PSMD8	2	119.41	0	31759000	9	4	4	2	3	2	3	9.4	39.611
SLVASLAEPDFVVTDFAK	1907.99	A0A024R1A3;P22314	A0A024R1A3	UBE1	2	119.23	0	15387000	12	8	8	7	7	7	7	11.4	117.85
SLLINAVEASCIR	1444.77	A0A024R8U9;E7D7X9;P32322;A0A1B2JLU7;E7D7Y0;E2QRB3;J3QKT4;B7Z8T1;Q2TU78;Q8TBX0;B4DQK8;J3KR12;A0A0S2Z5U6;Q96C36;A0A087WZR9;Q4W8W1;A0A024R3Q9;A0A087WTV6;B3KMB7	A0A024R8U9	PYCR1	2	118.76	0	72565000	21	5	4	4	5	4	4	24.1	33.36
EIFLSQPILLELEAPLK	1952.12	P62136;A0A140VJS9;B3KXM2;E9PMD7;B4DJ75;B7ZB67;B4E163;E7ETD8;F5H037;F5H1L6;F8WE71;A0A024RBP2;P36873;F8VYE8;Q9UPN1;F8W0W8;F8VR82;A0A087WYY5;P62140;V9HW04;C9JP48;C9J9S3	A0A024RBP2	PPP1CC	2,3	116.43	0	43388000	7	9	2	8	7	2	2	32.8	36.983
ITVLEALR	913.56	Q5T9A4;Q9NVI7;Q96T67;H0Y2W2;Q9H834;Q8N3E6;Q5T2N8	Q5T9A4	ATAD3B	2	116.25	0	11137000	7	2	2	1	2	1	2	2.9	72.572
VIVQQPGER	1024.57	O94832;J3QRN6;K7EIG7;Q7Z3N6;J3KRL0	O94832	MYO1D	2	115.7	0	80227000	10	35	35	27	28	27	28	38.3	116.2
HIDYFNNQIIVDLVEQQHK	2352.19	O94832;J3QRN6;K7EIG7;Q7Z3N6	O94832	MYO1D	3	114.96	0	14666000	10	35	35	27	28	27	28	38.3	116.2
ALAIEEFCK	1079.53	Q9NUJ1	Q9NUJ1	ABHD10	2	114.84	0	38236000	1	5	5	3	5	3	5	23.5	33.932
DIIGVAETGSGK	1145.59	A0A024R0Z3;A8KA56;Q9BUQ8;B3KY11;H0YI52	A0A024R0Z3	DDX23	2	114.82	0	64819000	6	10	10	6	8	6	8	12.4	95.581
QSILNSLSR	1016.56	Q9H0A0;A0A087WV29	Q9H0A0	NAT10	2	114.39	0	18483000	4	11	6	10	7	5	3	11.9	115.73
QQSAQSQVSTTAENK	1605.76	Q9H0A0;A0A087WV29	Q9H0A0	NAT10	2	114.33	0	29804000	4	11	6	10	7	5	3	11.9	115.73
LAADVGK	672.381	A0A0S2Z3H3;A8K787;P12235;V9GYG0;Q59EP7;Q6NVC0;P05141;Q59EI9;P12236;Q6I9V5	Q6NVC0	SLC25A5	2	114.19	0	768250000	2	12	5	9	12	5	5	36.8	35.293
QQLILAR	840.518	P48556;V9HW09;R4GMR5;Q5U0B3;K7EJR3;B4E2Y4;K7ENY6	P48556	PSMD8	2	113.85	0	25134000	9	4	4	2	3	2	3	9.4	39.611
DNPGVVTCLDEAR	1444.66	A0A024R1A3;P22314;Q5JRS0;Q5JRR9	A0A024R1A3	UBE1	2	113.76	0	19657000	12	8	8	7	7	7	7	11.4	117.85
EWSGLLEELAR	1301.66	Q01813;Q5VSR5;V9GYV7	Q01813	PFKP	2	113.69	0	30969000	12	10	9	7	7	6	7	16.5	85.595
QAWFIENEEQEYVQTVK	2140.01	P04083;Q5TZZ9;Q5T3N1;Q5T3N0	P04083	ANXA1	2,3	111.92	0	33314000	6	15	15	11	13	11	13	48	38.714
TKFENLCK	1038.52	K9JA46;P07900;Q2VPJ6;Q8TBA7;O75322;Q86U12;Q96HX7;Q58FG0	K9JA46	EL52	3	111.74	0	19558000	14	33	20	24	30	15	19	44.1	84.659
SPLQSVVVR	983.576	Q9Y2W1;A0A3B3ITZ9;Q6PJV4;Q6P0P7;Q05D20;Q7Z5U1	Q9Y2W1	THRAP3	2	111.61	0	33769000	6	10	10	9	8	9	8	11.5	108.66
ATIGLIR	742.47	A0A024R1X8;A0A0S2Z487;P14923;A0A0S2Z495	A0A024R1X8	JUP	2	111.28	0	19206000	9	13	8	7	12	4	8	22.1	81.726
ANACNSVIK	975.481	A0A0S2Z3L2;P16615;H7C5W9	A0A0S2Z3L2	ATP2A2	2	111.06	0	68499000	10	12	12	10	10	10	10	13.1	114.76
EDIKPLK	841.491	P11387;B9EG90;Q6NWZ5;Q6PK95	P11387	TOP1	2	110.81	0	1234000000	23	46	46	39	35	39	35	49.9	90.725
QADEEFQILANSWR	1705.81	A0A087WU53;B4DH58;Q9H0U3;A8MUP5	A0A087WU53	MAGT1	2	110.44	0	15615000	5	3	3	2	3	2	3	8.7	41.531
FAVGSGSR	779.393	A4D275;O15143;A0A1W2PNV4;C9K057;C9JEY1;C9J6C8;C9JFG9;C9JQM8;F8VXW2;C9J4Z7	A4D275	ARPC1B	2	110.31	0	140600000	14	8	8	6	5	6	5	25.5	40.949
DSIINDFK	950.471	A0A0C4DG89;A8K6X3;Q7L014;D3DQA6	A0A0C4DG89	DDX46	2	110.12	0	19339000	6	11	11	4	10	4	10	10.1	117.46
WNTDNTLGTEISWENK	1906.87	Q9Y277;E5RHZ6;E5RJN6;E5RFP6;E5RHE1;E5RK27	Q9Y277	VDAC3	2	110.12	0	71672000	7	10	10	7	9	7	9	48.1	30.658
SEIDLFNIR	1105.58	P08758;V9HWE0;D6RBL5;D6RBE9	P08758	ANXA5	2	109.11	0	27093000	7	5	5	2	4	2	4	15.9	35.936
IPDEFDNDPILVQQLR	1910.97	A0A024R0M6;Q0VAB1;Q3ZCQ8;M0R047	A0A024R0M6	TIMM50	2	108.89	0	17398000	6	3	3	2	3	2	3	8.3	50.464
CTYVVLDEADR	1339.61	A0A024R0Z3;A8KA56;Q9BUQ8;B3KY11	A0A024R0Z3	DDX23	2	108.37	0	7583200	6	10	10	6	8	6	8	12.4	95.581
QEQLTPGVVYVR	1387.75	Q9BYG3;B4DSM4	Q9BYG3	NIFK	2	108.35	0	8060700	5	3	3	3	2	3	2	14.7	34.222
YVVNHLGR	956.519	Q16795;Q9BTT5;A0A3B3ISG8;A8K4V2;F5GY40	Q16795	NDUFA9	3	108.09	0	4744200	7	5	5	3	4	3	4	14.3	42.509
EKYIDQEELNK	1407.69	A0A024RD80;P08238;B4DMA2;B4DGL0;Q6PK50;Q58FF8;K9JA46;P07900;Q2VPJ6;Q8TBA7;O75322;Q86U12;Q14568	A0A024RD80	HSP90AB1	2	107.85	0	21215000	11	40	19	30	35	16	17	48.9	83.263
EAAYQER	865.393	P49756;Q16083	P49756	RBM25	2	107.59	0	97819000	5	20	20	16	19	16	19	24.1	100.18
EVAGAKPHITAAEGK	1477.79	C9J406;H7C463;Q16891;B9A067;B4DKR1;B4DS66;B4DQY2;B4DT20	Q16891	IMMT	3	107.35	0	58777000	7	24	1	16	21	0	1	43.1	83.677
DIINEEEVQFLK	1475.75	P49588	P49588	AARS1	2	107.18	0	6295900	1	1	1	0	1	0	1	1.2	106.81
IAGLCNR	802.412	P05023;B7Z3V1;A0A0A0MT26;B7Z9V4;P13637;Q53ES0;A0A2R8YEY8;M0R116;B7Z1Q9;A0A0S2Z3W6;B2RAQ4;P50993;B1AKY9;B7Z3F8;B3KRI1;B3KV59;B4DIQ8;H0Y7C1;B3KX35;B3KW93;B3KSY7;Q13733;E9PRA5	P05023	ATP1A1	2	106.76	0	19553000	37	20	17	15	16	13	13	21.8	112.89
EESAASGGAAYTK	1240.56	Q9Y2W1;A0A3B3ITZ9;Q6PJV4;Q6P0P7;Q05D20;Q7Z5U1	Q9Y2W1	THRAP3	2	106.32	0	44654000	6	10	10	9	8	9	8	11.5	108.66
LIKEELIR	1012.63	A0A0C4DG89;A8K6X3;Q7L014;H0Y9U3	A0A0C4DG89	DDX46	3	106.04	0	8730900	6	11	11	4	10	4	10	10.1	117.46
FCECDNFNCDR	1535.52	P05556;H7C4N8	P05556	ITGB1	2	105.46	0	9912300	8	6	6	6	6	6	6	8.4	88.414
QAAPPIELDAVWEDIR	1821.93	A0A3F2YNY6;O75400;B4DPY2;Q4ZG51	A0A3F2YNY6	PRPF40A	2	105.39	0	100200000	8	13	13	8	12	8	12	14.3	112.4
NKDTLFQDFK	1254.62	O94832;J3QRN6;K7EIG7;Q7Z3N6	O94832	MYO1D	2,3	105.13	0	5156700	10	35	35	27	28	27	28	38.3	116.2
GYIGVVNR	876.482	P50570;Q59G96;A0A0D9SFE4;Q05193;A0A0U1RQP1;B4DK06;B7ZAC0;A0A0D9SFB1;B4DHH5;Q59GI5;A0A1B0GU67;A0A1B0GUX5	P50570	DNM2	2	105.12	0	10449000	22	9	9	5	8	5	8	12.1	98.063
VQWCSLSVIK	1218.64	A0A1Y0BRN3;A0A1Y0BRN0;A0A0A0MRM8;E7EW20;A0A0D9SGC1;Q9UM54	A0A1Y0BRN3	MYO6	2	104.22	0	62932000	8	42	42	39	35	39	35	37.3	148.6
HNDDEQYAWESSAGGSFTVR	2254.95	A0A024RD80;P08238;B4DGL0;Q6PK50;K9JA46;P07900;Q2VPJ6;Q8TBA7;Q14568	A0A024RD80	HSP90AB1	2,3	103.95	0	59728000	11	40	19	30	35	16	17	48.9	83.263
GNLANVIR	855.493	A0A0S2Z3H3;A8K787;P12235;V9GYG0;Q59EP7;A0A0S2Z359;Q9H0C2;O75961;Q6NVC0;P05141;Q59EI9;P12236;Q6I9V5	Q6NVC0	SLC25A5	2	103.92	0	854680000	2	12	5	9	12	5	5	36.8	35.293
VTDALNATR	959.504	A0A024R3X4;P10809;B3GQS7;B7Z597;B7Z4F6;B7Z5E7	A0A024R3X4	HSPD1	2	103.88	0	29741000	18	9	9	7	7	7	7	22.3	61.054
AAQEEYVK	936.455	J3KPS3;P04075;V9HWN7;H3BQN4;A0A0M4FNU3;H3BR68	J3KPS3	ALDOA	2	103.74	0	161390000	16	10	9	6	8	6	7	28.3	39.817
VLALSVETDYTFPLAEK	1894.99	A0A024RBS2;A8K4Z4;P05388;Q53HK9;Q53HW2;F8VWS0;Q6NSF2;B4E3D5;F8VZS0;F8VW21;Q3MHV2;F8W1K8	A0A024RBS2	RPLP0	2	103.61	0	44604000	20	8	8	7	7	7	7	39.4	34.273
ICDQWDNLGALTQK	1660.79	H9KV75;B7Z565;B4DFY0;B3KUX9;H7C5W8;A0A024R694;P12814;Q86TX4;B7Z2W3	A0A024R694	ACTN1	2,3	103.21	0	69989000	15	49	6	43	43	5	5	61.3	103.06
GGAAVDPDSGLEHSAHVLEK	1987.96	A0A024R3T8;P09874;B4E0E1;B2R5W3	A0A024R3T8	PARP1	2,3	103.17	0	34748000	9	31	31	28	21	28	21	30.9	113.08
VSWQDLK	874.455	A0A024R6D8;Q13243	A0A024R6D8	SFRS5	2	102.71	0	83815000	8	6	5	4	6	3	5	25	31.263
KVPEPDNK	925.487	P11387;B9EG90	P11387	TOP1	2	102.51	0	768400000	23	46	46	39	35	39	35	49.9	90.725
SDIQDLLESVR	1273.65	B2RMV2;Q69YQ0;Q59GT7;F8WAN1;C9J8U1	B2RMV2	CYTSA	2	102.4	0	11304000	6	7	7	4	5	4	5	8.5	124.57
QFAAATIQTIGR	1275.69	A0A0S2Z5J4;O00203;A0A0S2Z4Z4;Q3MNE1;A8K586;B4E0B2	A0A0S2Z5J4	AP3B1	2	101.72	0	13915000	6	8	8	6	5	6	5	7.8	121.32
LKDDEVAQLKK	1285.72	P07195;Q5U077	P07195	LDHB	2	101.71	0	10169000	6	9	8	6	8	5	8	28.7	36.638
DDFTEER	910.367	P21912	P21912	SDHB	2	101.69	0	9204200	3	3	3	2	3	2	3	10.7	31.629
EQGVLSFWR	1120.57	Q6NVC0;P05141;Q59EI9;P12236;Q6I9V5	Q6NVC0	SLC25A5	2	101.65	0	662630000	2	12	5	9	12	5	5	36.8	35.293
YEDYDYR	1022.4	Q13595;Q549U1	Q13595	TRA2A	2	101.64	0	34388000	3	4	4	2	4	2	4	14.5	32.688
DQPPNSVEGLLNALR	1621.84	A0A024R9G4;Q68D08;Q9NUQ9	A0A024R9G4	FAM49B	2	101.36	0	19809000	14	4	4	3	3	3	3	17.9	36.748
IFGVTTLDIVR	1232.71	A0A024R4K3;P40926;Q6FHZ0;Q75MT9;Q0QF37;G3XAL0;B3KTM1	A0A024R4K3	MDH2	2	100.72	0	4321900	7	11	11	7	11	7	11	45	35.503
LLDEEEATDNDLR	1531.7	Q4W4Y1;Q8WUM4;B4DHD2;B7Z5C1	Q4W4Y1	DRIP4	2	100.19	0	13671000	6	4	4	2	3	2	3	5.5	96.078
DLEKPFLLPVEAVYSVPGR	2128.16	A0A384ME17;P49411	A0A384ME17	TUFM	3	99.86	0	44264000	2	2	2	1	2	1	2	7.3	49.874
QSTWEKPDDLK	1345.65	A0A3F2YNY6;O75400;F5H578;Q05C41;H0YG38	A0A3F2YNY6	PRPF40A	2	99.5	0	11318000	8	13	13	8	12	8	12	14.3	112.4
NAYVWTLK	993.528	A4D275;O15143;A0A1W2PNV4;C9K057;C9JEY1;C9J6C8;C9JFG9;C9JQM8;F8VXW2;C9J4Z7;C9JBJ7;C9JTT6	A4D275	ARPC1B	2	99.442	0	101080000	14	8	8	6	5	6	5	25.5	40.949
TSTAPAASPNVR	1170.6	A0A024R5C5;P11498	A0A024R5C5	PC	2	99.439	0	257000000	4	36	36	33	32	33	32	37	129.63
AIPNQGEILVIR	1321.77	P50570;Q8N1K8	P50570	DNM2	2	99.215	0	16398000	22	9	9	5	8	5	8	12.1	98.063
AAAQEADGAR	958.447	A0A0S2Z3H6;A0A0S2Z3H2;O96005;K7EQQ1	A0A0S2Z3H6	CLPTM1	2	98.943	0	23281000	5	2	2	0	2	0	2	2.8	77.958
AQLDEWK	888.434	P49756;E9PQU5	P49756	RBM25	2	98.418	0	66399000	5	20	20	16	19	16	19	24.1	100.18
TSSAETPTIPLGSAVEAIK	1870.99	C9J406;H7C463;Q16891;B9A067;B4DKR1;B4DS66;B4DQY2;B4DT20	Q16891	IMMT	2	98.391	0	92047000	7	24	1	16	21	0	1	43.1	83.677
AISSTEAVLNNR	1273.66	Q9P2N5;U3KPZ7;A0A087X0H9;Q5T8P6;B3KY61;D3DQF6	Q9P2N5	RBM27	2	98.353	0	7661500	6	1	1	0	1	0	1	1.1	118.72
AQFLVEK	833.465	Q99623;J3KPX7;F5GY37;F5GWA7	Q99623	PHB2	2	98.299	0	188750000	11	13	13	8	11	8	11	48.5	33.296
SLDNIWISK	1074.57	Q7L9B9	Q7L9B9	EEPD1	2	98.048	0	43417000	1	1	1	0	1	0	1	1.6	62.402
VLNELTQLK	1056.62	Q9P0K7;B4DNL3;B3KMZ9	Q9P0K7	RAI14	2	98.044	0	11940000	3	4	4	3	1	3	1	4.1	110.04
ELDQWIEQLNECK	1703.78	B3KUN1;P67775;Q6I9T8;E5RI56	B3KUN1	PPP2CA	2	97.86	0	9371900	21	4	4	3	3	3	3	16.8	35.594
LIFDNLKK	989.591	P05023;B7Z3V1;A0A0A0MT26;B7Z9V4;P13637;Q53ES0;A0A2R8YEY8;M0R116;B7Z1Q9;A0A0S2Z3W6;B2RAQ4;P50993;B1AKY9;B7Z3F8;B3KRI1;B3KV59;B4DIQ8;H0Y7C1;B3KX35;B7Z1N5;B3KW93;B3KSY7;B3KNQ8;Q13733;A0A384MR29;P20648;Q53FM3;Q658V6;B4E0R9;B4DRW5	P05023	ATP1A1	3	97.798	0	11287000	37	20	17	15	16	13	13	21.8	112.89
EQIDFLAAR	1061.55	Q8IVT2	Q8IVT2	MISP	2	96.948	0	20743000	1	6	6	4	4	4	4	13.4	75.356
DGTIDFTPGSELLITK	1705.88	D3DTH7;O00159;B7Z3E5;F5H6E2	O00159	MYO1C	2	96.666	0	158980000	8	34	5	30	28	4	4	38.6	121.68
TVQDALESLVAR	1300.7	Q14694;Q6P2I0;H3BQP1;H3BNS8	Q14694	USP10	2	96.64	0	10428000	6	3	3	1	2	1	2	4.5	87.133
ADTDGGLIFR	1063.53	P08582	P08582	MELTF	2	96.143	0	12354000	1	1	1	0	1	0	1	1.4	80.214
QSLGELIGTLNAAK	1413.78	P60174;V9HWK1;Q53HE2	P60174	TPI1	2,3	96.135	0	55090000	8	10	10	8	8	8	8	56.3	30.791
AVLNPLCQVDYR	1446.73	Q15437;A0A2R8YFH5;B4DJW8;B4DRA5;Q5QPE2;Q15436;B4DSQ5;F5H365;G3V2R6;G3V3G5;G3V1W4;G3V4V1	Q15437	SEC23B	2	96.103	0	11718000	15	2	2	1	1	1	1	3.3	86.478
EFALSNLK	920.497	A0A024R0Z3;A8KA56;Q9BUQ8;B3KY11	A0A024R0Z3	DDX23	2	95.741	0	37485000	6	10	10	6	8	6	8	12.4	95.581
YGPLSGVNVVYDQR	1565.78	Q13595;Q549U1	Q13595	TRA2A	2	95.651	0	61475000	3	4	4	2	4	2	4	14.5	32.688
QSLEGLSVR	987.535	A0A0S2Z3H6;A0A0S2Z3H2;O96005;K7EJ16	A0A0S2Z3H6	CLPTM1	2	95.573	0	16620000	5	2	2	0	2	0	2	2.8	77.958
DADDAVYELDGK	1309.57	A0A024R6D8;Q13243;Q59EK7;B4DUA4;B4DJK0;G3V5K8;B5BUD8	A0A024R6D8	SFRS5	2	95.417	0	23552000	8	6	5	4	6	3	5	25	31.263
ETGYTELVK	1038.52	Q12797	Q12797	ASPH	2	95.311	0	28375000	9	7	7	6	2	6	2	13.1	85.862
LSQEQVDNFTLDINTAYAR	2197.07	C9J406;H7C463;Q16891;B9A067;B4DKR1;B4DS66;B4DQY2;B4DT20	Q16891	IMMT	2,3	95.094	0	21483000	7	24	1	16	21	0	1	43.1	83.677
VVFELFSDVCPK	1438.72	Q13427;E9PG73;Q2NKQ6;Q32LZ0;Q6P432;C9JN15;C9J679;C9JT64	Q13427	PPIG	2	95.018	0	13205000	8	1	1	0	1	0	1	1.6	88.616
GVGIISEGNETVEDIAAR	1828.92	P05023;B7Z3V1;A0A0A0MT26;B7Z9V4;P13637;Q53ES0;A0A2R8YEY8;M0R116;B7Z1Q9;A0A0S2Z3W6;B2RAQ4;P50993;B1AKY9;B7Z3F8;B3KRI1;B3KV59;B4DIQ8;H0Y7C1;B3KX35;B7Z1N5;B3KW93;B3KNQ8	P05023	ATP1A1	2	94.882	0	32672000	37	20	17	15	16	13	13	21.8	112.89
LVLEQVVTSIASVADTAEEK	2101.12	A0A024RDY0;O00410;H0Y8C6;B4E0R6;B3KWG6	A0A024RDY0	RANBP5	3	94.856	0	10435000	20	3	3	1	2	1	2	4	123.63
TSVETALR	875.471	A4D0V4;P47755;Q53GC7;Q53GE2;F8W9N7;C9JUG7;A0A0D9SET8;B4DE01	A4D0V4	CAPZA2	2	94.806	0	42132000	9	5	4	2	4	2	3	22.4	32.949
VAEFHTELER	1229.6	P48556;V9HW09;R4GMR5;Q5U0B3;K7EJR3;K7EJC1;K7ERW6	P48556	PSMD8	3	94.692	0	30884000	9	4	4	2	3	2	3	9.4	39.611
SVILISTVR	986.612	Q9HCE1;Q5JR04;B7Z700;B3KQ43	Q9HCE1	MOV10	2	94.692	0	7391600	4	4	4	2	4	2	4	5.2	113.67
ASAVSELSPR	1015.53	Q9Y2W1;A0A3B3ITZ9;Q6PJV4;Q6P0P7;Q05D20;Q7Z5U1	Q9Y2W1	THRAP3	2	94.66	0	23833000	6	10	10	9	8	9	8	11.5	108.66
STPAITLESPDIK	1370.73	P00387;A0A024R4X0;B1AHF3	P00387	CYB5R3	2	94.547	0	54920000	5	6	6	5	3	5	3	19.3	34.234
NQLTSNPENTVFDAK	1676.8	P11021;V9HWB4;B4DEF7	P11021	HSPA5	2	94.487	0	12580000	3	6	5	4	6	3	5	12.4	72.332
GVSFYEVPPHLFAVADTVYR	2266.14	O00159;B7Z3E5;F5H6E2;B7Z9C0;I3L204;I3L3Y6;I3L501;I3L3F5	O00159	MYO1C	3	94.45	0	70487000	8	34	5	30	28	4	4	38.6	121.68
RLSELLR	885.54	A0A024RD80;P08238;B4DMA2;B4DGL0;A8K3W9;Q9H6X9	A0A024RD80	HSP90AB1	2	94.302	0	26022000	11	40	19	30	35	16	17	48.9	83.263
TFEINPR	875.45	P14625;V9HWP2;Q5CAQ5;B4DU71;B4DHT9;Q58FF3;H0YIV0;Q58FF2	P14625	HSP90B1	2	94.262	0	94836000	13	22	20	19	17	17	15	27.6	92.468
CQYVTEK	926.417	J3KPS3;P04075;V9HWN7;H3BQN4;H3BPS8;A0A0M4FNU3;B7Z3K7;B7Z1Z9;B7Z1L5;A4UCS9;A4UCT0;B7Z3K9;A0A024QZ64;P09972;B7Z1Y2;B7Z1N6	J3KPS3	ALDOA	2	93.561	0	17038000	16	10	9	6	8	6	7	28.3	39.817
LVLWDINK	999.575	Q8NBQ5;D6RCD0	Q8NBQ5	HSD17B11	2	93.374	0	62737000	2	5	5	4	4	4	4	19	32.935
RGDTYELQVR	1235.63	A0A087WU53;B4DH58;Q9H0U3;Q96SP2	A0A087WU53	MAGT1	2	92.611	0	24833000	5	3	3	2	3	2	3	8.7	41.531
NAPAIIFIDELDAIAPK	1809.99	P55072;V9HW80;Q96IF9;Q9HAP1	P55072	VCP	2,3	92.307	0	34117000	9	12	12	6	10	6	10	19.1	89.321
DKDFAIDIIK	1176.64	Q15181;V9HWB5	Q15181	PPA1	2	91.202	0	17189000	3	4	4	3	2	3	2	12.1	32.66
FYVEDLK	912.459	A0A3F2YNY6;O75400;B4DPY2	A0A3F2YNY6	PRPF40A	2	91.041	0	150090000	8	13	13	8	12	8	12	14.3	112.4
DYYINIR	955.476	O43143;B4E0S6	O43143	DHX15	2	90.986	0	49453000	2	11	11	9	8	9	8	14.6	90.932
EGLELPEDEEEKKK	1671.82	A0A024RD80;P08238;B4DMA2;B4DGL0;Q58FF7;A8K3W9;Q9H6X9;K9JA46;P07900;Q2VPJ6;Q8TBA7;O75322;Q86U12;Q96HX7;Q58FG0	A0A024RD80	HSP90AB1	3	90.759	0	97836000	11	40	19	30	35	16	17	48.9	83.263
EVQDLFEAQGNDR	1519.69	A0A1W2PNX8;Q9H3U1	A0A1W2PNX8	UNC45A	2	90.759	0	18789000	4	5	5	4	3	4	3	5.4	118.39
LGSAVVTR	801.471	P54886	P54886	ALDH18A1	2	90.709	0	23279000	2	6	6	4	4	4	4	8.6	87.301
LESENDEYER	1282.53	O94906	O94906	PRPF6	2	90.685	0	20214000	1	13	13	10	9	10	9	13.8	106.92
MVVESAYEVIK	1266.65	P07195;Q5U077;A0A3B3IS95	P07195	LDHB	2	90.653	0	16997000	6	9	8	6	8	5	8	28.7	36.638
VNQIGSVTESLQACK	1632.81	A0A024R4F1;A0A2R8Y6G6;P06733;E2DRY6;A4QMW8	A0A024R4F1	HEL-S-17	2	90.367	0	11464000	23	3	3	2	3	2	3	10.4	47.168
AAELETDIR	1016.51	O94906	O94906	PRPF6	2	90.108	0	36747000	1	13	13	10	9	10	9	13.8	106.92
ALQFPPEGWLR	1312.69	Q96HS1;F5GXG4	Q96HS1	PGAM5	2	90.05	0	23124000	2	11	11	10	8	10	8	38.1	32.004
EDIIQGFR	976.498	P13010;Q53T09	P13010	XRCC5	2	89.752	0	17833000	4	9	9	6	8	6	8	13.8	82.704
VEHINLHPELDGQEYVVEFDFLGK	2826.39	P11387;B9EG90	P11387	TOP1	4	89.721	0	9973900	23	46	46	39	35	39	35	49.9	90.725
VYFAAEDTDCCTR	1606.64	O15162;C9J7K9;C9JE06;C9J0H3	O15162	PLSCR1	2	89.629	0	7941500	4	1	1	0	1	0	1	4.1	35.049
NALLSLAK	828.507	P04083;Q5TZZ9;Q5T3N1;B4DL19	P04083	ANXA1	2	89.355	0	75705000	6	15	15	11	13	11	13	48	38.714
VLPSIVNEVLK	1209.73	Q99623;J3KPX7;F5GY37;F5GWA7;B4DW05;F5H3X6	Q99623	PHB2	2	89.266	0	176470000	11	13	13	8	11	8	11	48.5	33.296
AAVIGDVIR	912.539	Q9NR30	Q9NR30	DDX21	2	89.247	0	129970000	8	15	15	11	11	11	11	25	87.343
IIQQVLQGLDYLHTK	1767.99	H3BLV9;Q96SB4;A8K8B2;A0A024RCU9	H3BLV9	SRPK1	3	88.73	0	13021000	7	6	5	3	5	2	4	11.8	76.039
TQASSSFQDSSQPAGK	1624.73	P46087	P46087	NOP2	2	88.385	0	12594000	7	8	8	5	6	5	6	11.7	89.301
ANGVEINR	871.451	O94906	O94906	PRPF6	2	88.294	0	26531000	1	13	13	10	9	10	9	13.8	106.92
VPADTEVVCAPPTAYIDFAR	2191.06	P60174;V9HWK1;Q53HE2	P60174	TPI1	3	88.264	0	54552000	8	10	10	8	8	8	8	56.3	30.791
DQEWYDAEIAR	1394.61	Q8IVM0	Q8IVM0	CCDC50	2	88.187	0	14522000	1	4	4	1	4	1	4	13.1	35.822
EQSIFGDHR	1087.5	A0A2Z6ATB6;Q16643;D6R9W4;B3KSQ7	A0A2Z6ATB6	DBN1	2	87.806	0	38442000	8	25	25	17	22	17	22	42.9	76.309
ELTPQVVSAAR	1169.64	P18206;V9HWK2;A0A024QZN4;A0A384NYN5;B3KXA2;B4E3Q9	P18206	VCL	2	87.184	0	20907000	6	6	6	2	6	2	6	6.8	123.8
EVDDLGPEVGDIK	1384.67	O43143;B4E0S6	O43143	DHX15	2	87.18	0	63673000	2	11	11	9	8	9	8	14.6	90.932
LGGHGPSFPLK	1108.6	P13010;Q53T09	P13010	XRCC5	2	86.879	0	12347000	4	9	9	6	8	6	8	13.8	82.704
ILSKPIEVQVGGR	1394.82	A0A0C4DG89;A8K6X3;Q7L014;D3DQA6	A0A0C4DG89	DDX46	3	86.772	0	25216000	6	11	11	4	10	4	10	10.1	117.46
MDDREDLVYQAK	1481.68	G9K388;G9K389;P62258;V9HW98;B4DJB0;I3L3T1;B4DJF2;I3L0W5	G9K388	YWHAE/FAM22A fusion	2	86.772	0	55649000	12	7	6	5	7	4	6	21.6	41.224
EESAADWALYTYEDGSDDLK	2276.96	A0A2Z6ATB6;Q16643;D6R9W4;D6RFI1	A0A2Z6ATB6	DBN1	2,3	86.727	0	76619000	8	25	25	17	22	17	22	42.9	76.309
LDTETEGVPSTAIR	1487.75	G3V5T9;A0A024RB77;P24941;A0A024RB10	G3V5T9	CDK2	2	86.291	0	17230000	9	3	2	2	2	1	1	11.3	39.178
DAESIHQYLLQR	1471.74	P55786;B7Z899;E9PLK3;B7Z4B2;B7Z1H4;B7Z1V9;H0YDG0	P55786	NPEPPS	2	85.973	0	11302000	15	14	14	12	11	12	11	17.3	103.28
TLHPDLGTDK	1095.56	P00338;V9HWB9;B4DJI1	P00338	LDHA	2,3	85.963	0	58045000	25	11	10	9	10	8	10	31.9	36.688
QITAQQINK	1042.58	A0A024R7L8;Q92900;A0A024R7L5	A0A024R7L8	UPF1	2	85.862	0	18830000	4	7	7	5	5	5	5	7.6	124.34
GTAVAICR	846.438	A0A0S2Z3L2;P16615;H7C5W9;Q93084;A8K9K1	A0A0S2Z3L2	ATP2A2	2	85.813	0	23141000	10	12	12	10	10	10	10	13.1	114.76
DVESYIHR	1017.49	Q9NR30;Q9BQ39;K0J110;A0A087WVC1;B4DW97;B4DED6	Q9NR30	DDX21	3	85.064	0	10004000	8	15	15	11	11	11	11	25	87.343
LFDYFPKPYPNSEAAR	1913.93	P08574;Q8TBT6	P08574	CYC1	3	84.874	0	30490000	2	3	3	2	1	2	1	10.8	35.422
VCSTNDLK	935.438	A0A024R3T8;P09874;B4E0E1;B2R5W3	A0A024R3T8	PARP1	2	84.743	0	118990000	9	31	31	28	21	28	21	30.9	113.08
IDEELVTNSGK	1203.6	A0A0B4J1V9;Q9NRZ9;Q6I7N8;F6XU50;A0A087WSW7;Q9NW36	A0A0B4J1V9	HELLS	2	84.605	0	11422000	6	2	2	2	1	2	1	2.4	102.71
GYELLFQPEVVR	1448.77	O60716;C9JZR2;Q68DU0;Q96FS1;A0A024R4Y7;A0A024R4Z0;Q7KZJ3	O60716	CTNND1	2	84.479	0	14263000	7	3	3	1	2	1	2	3.8	108.17
ALISPFDVIK	1101.64	Q5JPC1;Q8NBT6;Q9HC21;J3KRY6;J3QLV3;J3KS44;J3QL84;J3KSI7;J3KSB1	Q5JPC1	DKFZp667O1614	2	83.869	0	15048000	9	1	1	0	1	0	1	3.1	35.511
DPEIAELFFK	1207.61	A0A024QZ70;Q7L7X3;J3QS76	A0A024QZ70	TAOK1	2	83.862	0	11382000	11	17	17	15	12	15	12	18	116.07
DVDLEFLAK	1048.54	P55072;V9HW80;Q96IF9;Q0IIN5;Q9NTC4	P55072	VCP	2	83.783	0	10074000	9	12	12	6	10	6	10	19.1	89.321
LAGESESNLR	1074.53	P55072;V9HW80;Q96IF9;Q9HAP1	P55072	VCP	2	83.499	0	35936000	9	12	12	6	10	6	10	19.1	89.321
SGVNSELVK	931.497	P35659;B4DNW3;B4DFG0;H0Y8X0;D6RDA2	P35659	DEK	2	83.456	0	43374000	8	4	4	3	2	3	2	11.5	42.674
LGFVSGLINQGK	1231.69	Q9Y487;Q8TBM3;F5H5F3	Q9Y487	ATP6V0A2	2	83.182	0	10861000	3	2	1	1	2	0	1	2.3	98.081
AAMDNSEIAGEK	1234.55	C9J406;H7C463;Q16891;B9A067;B4DKR1;B4DS66;B4DT20;Q05DN3	Q16891	IMMT	2	83.137	0	24510000	7	24	1	16	21	0	1	43.1	83.677
GPSYGLSAEVK	1106.56	B4DUT8;Q15417;Q53GK7;Q6FHC3;Q6FHE4;Q99439;B2RWM5;B4DDF4;B4DN57;B4DHU5;A0A087X271;K7ES69	B4DUT8	CNN2	2	83.045	0	22264000	12	1	1	0	1	0	1	3.3	35.943
ELEEIVQPIISK	1396.78	P11021;V9HWB4	P11021	HSPA5	2	82.85	0	15285000	3	6	5	4	6	3	5	12.4	72.332
FIIPQIVK	956.606	P07195;Q5U077;A0A3B3IS95;A8MW50;C9J7H8	P07195	LDHB	2	82.671	0	178210000	6	9	8	6	8	5	8	28.7	36.638
STFSTNYR	974.446	A0A024RAY2;B2RA03;P05783;F8VZY9	A0A024RAY2	KRT18	2	82.241	0	31370000	5	4	2	3	2	1	1	8.8	48.057
IEGSGDQVDTLELSGGAR	1802.86	P50570;Q59G96;B4DJ53;K7EMQ3	P50570	DNM2	2	82.007	0	13190000	22	9	9	5	8	5	8	12.1	98.063
IICQGFTGK	1022.52	P53597;A8K4W7;B2R8A1;Q6IAL5;B7Z438;H7C233	P53597	SUCLG1	2	81.95	0	20609000	6	2	2	1	2	1	2	7.2	36.249
VPHNAAVQVYDYR	1530.76	Q14764;X5D2M8;B4DDR2;B4DXN0;X5D7K9;B4DP93;X5DNU0;X5D7S8	Q14764	MVP	3	81.709	0	16779000	20	8	8	7	5	7	5	10	99.326
LLVPLVPDLQDVAQLR	1788.05	A0A024RB16;A0A024RB17;B3KMV5;Q9BSJ8;B3KY56	A0A024RB16	FAM62A	2	81.632	0	7055400	6	4	4	4	2	4	2	4.7	124
DYFEEYGK	1049.43	P22626;A0A384NL58;A0A087WUI2;A0A024RA28;I6L957	P22626	HNRNPA2B1	2	81.548	0	67011000	5	9	8	7	6	6	6	26.9	37.429
DILVATDVAGR	1128.61	A0A024R0Z3;A8KA56;Q9BUQ8;B3KY11	A0A024R0Z3	DDX23	2	81.525	0	79980000	6	10	10	6	8	6	8	12.4	95.581
KLEEEEDGK	1075.5	P11387;B9EG90	P11387	TOP1	3	81.525	0	84974000	23	46	46	39	35	39	35	49.9	90.725
WALGVIAAEAPR	1252.69	Q6ZMU5	Q6ZMU5	TRIM72	2	81.431	0	7064500	1	5	5	4	2	4	2	13.4	52.73
VLTEIIASR	1000.59	P08758;V9HWE0;D6RBL5;E9PHT9	P08758	ANXA5	2	81.338	0	79962000	7	5	5	2	4	2	4	15.9	35.936
LANQAADYFGDAFK	1529.72	Q4W4Y1;Q8WUM4;B4DHD2;A0A3B3IT07;F8WDK9	Q4W4Y1	DRIP4	2	81.311	0	12863000	6	4	4	2	3	2	3	5.5	96.078
QGIVPPGLTENELWR	1707.89	Q9H9B4;D6RFI0;S4R2X2;D6RDG7	Q9H9B4	SFXN1	2	81.311	0	29957000	5	6	6	5	3	5	3	22.4	35.619
VAFITGGGTGLGK	1176.65	A0A024R9D7;Q16698;E5RFV2;Q7LDK6;E5RJG7;E5RJD2;E5RID6	A0A024R9D7	DECR1	2	81.239	0	6800500	7	1	1	0	1	0	1	3.9	36.067
LPEAAFLAR	986.555	P35606	P35606	COPB2	2	81.163	0	28297000	7	3	3	2	2	2	2	3.9	102.49
ALVFQPVAELK	1213.71	A0A2R8Y891;A0A024R0Y5;P08237;A0A0S2Z4A1;B4E162;A0A0S2Z4I1;Q96I60;F8VZI0;Q7KYX9;A0A0S2Z4A8;Q7Z683	A0A2R8Y891	PFKM	2	80.979	0	29678000	15	3	2	1	2	0	2	3.2	96.907
IVEPYIAWGYPNLK	1661.88	A0A024R814;P18124;A8MUD9;O95036	A0A024R814	RPL7	2	80.469	0	108520000	6	9	9	8	8	8	8	36.3	30.438
TVATPLNQVANPNSAIFGGAR	2097.1	A4D198;Q15056;Q75MT8	A4D198	LOC392647	2	80.156	0	16948000	3	1	1	0	1	0	1	7.1	32.604
EIEDPEDR	1001.43	P27824;Q6ZP56;D6RGY2;Q16094	P27824	CANX	2	79.906	0	60209000	13	10	10	8	8	8	8	20.9	67.567
KLFIGGLSFETTDESLR	1911.99	A0A024RAZ7;P09651;A0A024RB53;F8W6I7;Q6IPF2;A0A024QZ98;Q0VAC0;Q32P51;A0A024RC46;B4E0B5;F8VZ49;B4DP35;F8VTQ5;F8W646	A0A024RAZ7	HNRPA1	3	79.837	0	21338000	19	13	11	10	8	8	8	37.6	38.746
EDSLDSVLFLK	1264.66	Q13620;K4DI93;Q13619;A0A0A0MR50;B2RBV7;A6NE76;A0A087WWN2	Q13620	CUL4B	2	79.82	0	8438100	8	2	2	1	1	1	1	2.1	103.98
EVGVYEALKDDSWLK	1750.88	P40925;V9HWF2;B9A041;B8ZZ51	P40925	MDH1	2,3	79.771	0	17871000	7	5	5	3	5	3	5	18.6	36.426
SIYYITGESK	1159.58	A0A024RD80;P08238;B4DMA2;B4DGL0;A8K3W9;Q9H6X9;Q58FF8	A0A024RD80	HSP90AB1	2	79.693	0	580620000	11	40	19	30	35	16	17	48.9	83.263
DNTNEIYSGK	1139.51	P05556;H7C4N8	P05556	ITGB1	2	79.659	0	21611000	8	6	6	6	6	6	6	8.4	88.414
VDHLANTEINSQR	1495.74	Q96S99;K7ELB8;K7EIX0	Q96S99	PLEKHF1	2	79.633	0	8617600	3	1	1	0	1	0	1	4.7	31.194
LLVPTQFVGAIIGK	1454.89	O00425	O00425	IGF2BP3	2	78.763	0	13346000	1	3	3	2	1	2	1	7.1	63.704
VFHLPTTTFIGGQESALPLR	2183.17	E9PCR7;E9PDF2;Q02218;A0A0D9SFS3;B4DH65;B4DF00;A2VCT3;A2VCT2;A0A140VJQ5;C9J4G7	E9PCR7	OGDH	3	78.661	0	7200600	15	5	5	2	5	2	5	6.3	117.66
YNACILEYK	1172.55	Q16531;B7Z2A1;F5GY55;B4DSA8;F5H2L3;F5GZY8;F5GWI0;F5GYG8	Q16531	DDB1	2	78.098	0	7856400	9	3	3	2	2	2	2	2.5	126.97
AGCIVCNTLINEK	1490.72	A0A024R3X1;Q59E97;A0A024R3S4;O00214;F6V2D4;Q96QS7;E9PN19;Q5T3P9;B1ANM0;H7BXD8;E9PRN3;E9PJ77	A0A024R3X1	LGALS8	2	77.912	0	18528000	13	5	5	4	3	4	3	15.3	40.413
LTLILNPLTK	1124.72	I7GQD9;B9ECT5;B9ECU8;B9EDE3;B9EDF6;B9EDU9;B9EDW2;B9EED1;B9EEM2;B9EES4;A0A023I905;A0A023Q6C7;A0A023Q6X3;A0A023Q9G1;A0A023Q9X5;A0A023QGA7;A0A023QGC0;A0A023QHD1;A0A023QNG3;A0A023QQQ9;A0A023QT03;A0A023QTW4;A0A023QUC2;A0A023QVM5;A0A023QWK0;A0A059QAQ3;A0A059QD15;A0A059QH26;A0A059QLZ1;A0A059QM57;A0A059QNP1;A0A059QNU0;A0A059QP87;A0A059QPD2;A0A059QPY2;A0A059QQ89;A0A059QQI6;A0A059QQY2;A0A059QTU3;A0A059QUW1…	I7GQD9	ND4	2	77.744	0	19353000	605	1	1	0	1	0	1	2.2	51.975
AEQESLEFGK	1136.54	O94832;J3QRN6;J3KRL0	O94832	MYO1D	2	77.744	0	46647000	10	35	35	27	28	27	28	38.3	116.2
IGLIQGNR	869.508	A0A2R8Y891;A0A024R0Y5;P08237;A0A0S2Z4A1;B4E162;A0A0S2Z4I1;Q96I60;F8VZI0;Q7KYX9;A0A0S2Z4A8;F8VP00;P78457	A0A2R8Y891	PFKM	2	77.674	0	9979600	15	3	2	1	2	0	2	3.2	96.907
SIFQHIQSAQSQR	1528.77	Q9Y2W1;A0A3B3ITZ9	Q9Y2W1	THRAP3	3	77.527	0	27782000	6	10	10	9	8	9	8	11.5	108.66
IGLFGGAGVGK	974.555	P06576;V9HW31;Q0QEN7;H0YH81;F8W079	P06576	ATP5F1B	2	77.379	0	16713000	6	2	2	1	2	1	2	4.7	56.559
NYITMDELR	1153.54	H9KV75;B7Z565;B4DFY0;B3KUX9;H0YJW3;A0A024R694;P12814;A1L0V1	A0A024R694	ACTN1	2	77.192	0	29752000	15	49	6	43	43	5	5	61.3	103.06
AATASAGAGGIDGK	1145.57	Q02978;Q6IBH0;I3L1P8	Q02978	SLC25A11	2	77.192	0	10969000	3	8	8	6	8	6	8	27.4	34.061
LQEDLQKEK	1129.6	Q96FS4;B4E0W3;F6RY50	Q96FS4	SIPA1	2	76.827	0	20340000	5	5	5	4	4	4	4	7.3	112.15
ETIFELEDEVEQHR	1772.82	B2RMV2;Q69YQ0;Q59GT7;F8WAN1;C9J8U1	B2RMV2	CYTSA	3	76.588	0	9608500	6	7	7	4	5	4	5	8.5	124.57
TLGDFAAEYAK	1184.57	A0A024R3T8;P09874;B4E0E1;B2R5W3;Q6PJL0;Q05D33	A0A024R3T8	PARP1	2	76.522	0	153590000	9	31	31	28	21	28	21	30.9	113.08
IMSIVDPNR	1043.54	H9KV75;B7Z565;B4DFY0;B3KUX9;H0YJW3;A0A024R694;P12814;A1L0V1	A0A024R694	ACTN1	2	76.465	0	29943000	15	49	6	43	43	5	5	61.3	103.06
TIIPLISQCTPK	1369.76	A0A024R4K3;P40926;Q6FHZ0;Q75MT9;Q0QF37;G3XAL0;B3KTM1	A0A024R4K3	MDH2	2	76.24	0	43599000	7	11	11	7	11	7	11	45	35.503
TVDSQGPTPVCTPTFLER	2003.96	Q9BYG3;C9J808;H7BZL0	Q9BYG3	NIFK	2	75.97	0	5742800	5	3	3	3	2	3	2	14.7	34.222
ATFYLNVLEQK	1324.7	Q9Y678;Q8WUI6;B3KW21	Q9Y678	COPG1	2	75.819	0	6408900	9	10	10	7	7	7	7	15.4	97.717
HIEIFTDLSSR	1316.67	P13010;Q53TC2;C9JZ81	P13010	XRCC5	2	75.695	0	26974000	4	9	9	6	8	6	8	13.8	82.704
IDFVGELNDK	1148.57	P55786;B7Z899;E9PLK3;B7Z4B2;B3KU93;B3KTP2;A6NEC2;E9PP11;E9PPD4;E9PJY4	P55786	NPEPPS	2	75.474	0	21587000	15	14	14	12	11	12	11	17.3	103.28
ELSDIAHR	939.477	J3KPS3;P04075;V9HWN7;H3BQN4;H3BPS8;H3BUH7;H3BR04;H3BMQ8	J3KPS3	ALDOA	3	75.38	0	14667000	16	10	9	6	8	6	7	28.3	39.817
NLVDSYVAIINK	1347.74	P50570;B4DJ53;Q8N1K8;A0A024R7C9;B3KUU8;Q9UPH5	P50570	DNM2	2	74.76	0	11227000	22	9	9	5	8	5	8	12.1	98.063
IDPSLGIIAK	1025.61	A0A024R5F4;B2RAQ8;P50416;H3BUV7;H3BP22;H3BUJ0	A0A024R5F4	CPT1A	2	74.533	0	10927000	7	3	3	0	3	0	3	5	88.367
QDVYDLLK	992.518	A0A087WW66;B2R6D0;Q99460;Q05CW6;Q05BX4	A0A087WW66	PSMD1	2	74.464	0	28035000	8	8	8	5	5	5	5	9.7	105.85
IIEETLALK	1028.61	O15144;Q53R19;G5E9J0;C9JTV5;G5E9S7	O15144	ARPC2	2	74.173	0	148850000	8	9	9	7	8	7	8	28	34.333
LVENCVCLLR	1274.65	O60716;C9JZR2;Q68DU0;Q96FS1;A0A024R4Y7;A0A024R4Z0;Q7KZJ3	O60716	CTNND1	2	74.165	0	13994000	7	3	3	1	2	1	2	3.8	108.17
DAGTIAGLNVLR	1198.67	P11142;V9HW22;E9PKE3;B3KTV0;Q53GZ6;Q96IS6;Q53HF2;B4E1Q1;E9PN89;B4DTX2;E9PLF4;E9PI65;E9PK54;E9PQK7;E9PQQ4;A4D111	P11142	HSPA8	2	73.435	0	54501000	29	11	8	8	8	5	6	24.1	70.897
SLGEISALTSK	1104.6	P18206;V9HWK2;A0A024QZN4;A0A384NYN5;B3KXA2;B4E3Q9	P18206	VCL	2	72.958	0	11656000	6	6	6	2	6	2	6	6.8	123.8
LTLYDIAHTPGVAADLSHIETK	2364.23	A0A024R4K3;P40926;Q6FHZ0;Q75MT9;Q0QF37	A0A024R4K3	MDH2	4	72.771	0	34894000	7	11	11	7	11	7	11	45	35.503
TVESEAASYLDQISR	1667.8	A0A024R203;P61289;Q6FHK7;V9HWJ8;K9J957;K7ESG5;B3KQ25;K7ENH2;A0A087WTV2;J7FRP4	A0A024R203	PSME3	3	72.417	0	4694900	13	2	2	1	1	1	1	9.8	30.889
TAITVEHLAIK	1194.7	Q9NR30	Q9NR30	DDX21	3	72.096	0	29164000	8	15	15	11	11	11	11	25	87.343
GDINILLIGDPSVAK	1523.86	A0A0S2Z4T1;B2R7C5;P25205;Q53HJ4;A0A0S2Z492;J3KQ69;B4DUQ9;Q8NHX6;B4DS46	A0A0S2Z4T1	MCM3	2	71.98	0	17419000	10	11	11	9	8	9	8	13.7	90.98
QTASVTLQAIAAQNAAVQAVNAHSNILK	2831.53	C9J406;H7C463;Q16891;B9A067;B4DS66;B4DQY2;B4DT20;Q05DN3	Q16891	IMMT	3	71.882	0	23719000	7	24	1	16	21	0	1	43.1	83.677
AINQQTGAFVEISR	1532.79	A0A087WTP3;Q92945;A0A384P5V3;M0R3J3	A0A087WTP3	KHSRP	2	71.692	0	7187500	4	1	1	0	1	0	1	2	73.027
SFGLPSIGR	932.508	P05165;B2RDE0;A0A1B0GUX9	P05165	PCCA	2	71.614	0	6036900	9	9	9	8	4	8	4	13.6	80.058
AYTNFDAERDALNIETAIK	2154.06	A0A024R5Z7;P07355;V9HW65;H0YN42;A6NMY6;H0YMU9;H0YMD0;H0YKS4;B4DNH8;H0YMM1;H0YMW4;H0YKX9;H0YMT9;H0YLV6;H0YKZ7;H0YKL9;H0YKV8;H0YMD9;H0YKN4;H0YNB8	A0A024R5Z7	ANXA2	3	71.592	0	43613000	28	30	30	27	28	27	28	75.5	38.604
GPQLVCTGSDDGTVK	1532.71	A0MNP2;B2R9I9;Q96DI7	A0MNP2	WDR57	2	71.344	0	8849000	4	4	4	1	4	1	4	12.9	39.31
TENPLILIDEVDK	1497.79	E5KMI6;P36776;B3KXS5;Q2VPA0;B3KU28;K7EKE6;K7EJE8	E5KMI6	LONP1	2	71.344	0	10708000	10	5	5	4	4	4	4	5.9	106.5
TSFHALTSILK	1216.68	Q02978;Q6IBH0;I3L1P8	Q02978	SLC25A11	2,3	71.153	0	19056000	3	8	8	6	8	6	8	27.4	34.061
EGDLLFTVAK	1091.59	Q13347;Q53HU7;Q5U0F4;Q5TFK1	Q13347	EIF3I	2	70.942	0	23032000	4	2	2	1	1	1	1	5.8	36.501
ETQAQYQALER	1335.64	Q96SB3;Q96B17;B3KNT0	Q96SB3	PPP1R9B	2	70.685	0	70288000	7	9	9	7	7	7	7	13.7	89.333
EGHLSPDIVAEQK	1421.72	P15559;H3BRK3;Q3B792;B4DLR8;H3BNV2	P15559	NQO1	2	70.622	0	11513000	7	3	3	2	2	2	2	11.3	30.867
ANTFVAELK	991.534	A0A024R4K3;P40926;Q6FHZ0;Q75MT9;Q0QF37;G3XAL0;B3KTM1	A0A024R4K3	MDH2	2	70.552	0	90852000	7	11	11	7	11	7	11	45	35.503
DDVAQTDLLQIDPNFGSK	1974.95	J3KPF3;P08195;F5GZS6;B4E2Z3;A0A024R599;F5H0E2	J3KPF3	SLC3A2	2	70.335	0	6636600	10	8	8	5	7	5	7	17.4	68.1
GIEKPPFELPDFIK	1628.88	Q13435;E9PPJ0;Q7Z3K9	Q13435	SF3B2	3	70.26	0	13786000	8	5	5	4	5	4	5	6.4	100.23
GTYLATFHQR	1192.6	A0A024R821;P55884;A4D210;B4DV79;B4DXN6;Q96G38;Q86UM1;C9JQN7	A0A024R821	EIF3S9	3	70.1	0	6302200	10	10	10	6	8	6	8	15.5	92.48
TEEGLGPNIK	1056.55	Q8TCJ2	Q8TCJ2	STT3B	2	70.1	0	22275000	1	2	2	1	2	1	2	2.1	93.673
YWLEEAECR	1254.53	A0A024R821;P55884;A4D210;B4DV79;B4DXN6;Q96G38;Q86UM1;C9JZG1;C9JQN7	A0A024R821	EIF3S9	2	70.056	0	10058000	10	10	10	6	8	6	8	15.5	92.48
CSVLAAANPVYGR	1376.69	A0A0S2Z4T1;B2R7C5;P25205;Q53HJ4;A0A0S2Z492;J3KQ69;B4DUQ9;Q8NHX6;B4DS46	A0A0S2Z4T1	MCM3	2	69.864	0	12001000	10	11	11	9	8	9	8	13.7	90.98
EDINAIEMEEDKR	1590.72	P49756;H0YE46	P49756	RBM25	2	69.602	0	6676100	5	20	20	16	19	16	19	24.1	100.18
CESAPGCGVWQRPVIDNPNYK	2446.12	P27824	P27824	CANX	3	69.148	0	9454700	13	10	10	8	8	8	8	20.9	67.567
QQTLEAEEAKR	1301.66	A0A2Z6ATB6;Q16643;D6R9W4;B3KSQ7	A0A2Z6ATB6	DBN1	3	69.01	0	59225000	8	25	25	17	22	17	22	42.9	76.309
LVPTGLDFGQEGFTR	1635.83	P46087	P46087	NOP2	2	68.919	0	18949000	7	8	8	5	6	5	6	11.7	89.301
EQVANSAFVER	1248.61	A0A024RD80;P08238;B4DMA2;B4DGL0;Q58FF7;A8K3W9;Q9H6X9	A0A024RD80	HSP90AB1	2	68.44	0	904570000	11	40	19	30	35	16	17	48.9	83.263
AALEALLPYTER	1345.72	Q12788;J3KNP2;A0JLS5	Q12788	TBL3	2	68.44	0	8595000	3	2	2	1	1	1	1	3.1	89.034
VIGFKPEEIQTVYK	1649.9	O94832;J3QRN6;K7EIG7;Q7Z3N6;J3KRL0	O94832	MYO1D	3	68.044	0	155030000	10	35	35	27	28	27	28	38.3	116.2
ACLISLGYDIGNDPQGEAEFAR	2395.11	A0A024R694;P12814	A0A024R694	ACTN1	2	67.866	0	24885000	15	49	6	43	43	5	5	61.3	103.06
SDPTSYAGYIEDLKK	1685.81	P54709;D3DNF9;C9JA36;C9JXZ1	P54709	ATP1B3	3	67.605	0	24660000	8	3	3	2	3	2	3	14.3	31.512
SVHAWEISDQLLQIR	1793.94	C9J7E5;A0A024R794;B2R6H7;Q9Y5L0	C9J7E5	TNPO3	3	67.136	0	3878200	7	3	3	2	2	2	2	4.7	108.05
MGPNIYELR	1091.54	Q9BPW8;B4DQI7;A8K4I8;H7C2U6;C9JDV8	Q9BPW8	NIPSNAP1	2	67.113	0	9818900	6	3	3	1	3	1	3	16.5	33.31
SGYLLPDTK	992.518	P14625;V9HWP2;Q5CAQ5;B4DU71;B4DHT9;H0YIV0	P14625	HSP90B1	2	66.758	0	92705000	13	22	20	19	17	17	15	27.6	92.468
GSSASLVLK	860.497	A0A024RBH9;Q00325;A0A024RBE8;B2RE88;Q8NCF7	A0A024RBH9	SLC25A3	2	66.568	0	189260000	10	6	6	5	4	5	4	17.7	40.094
EPLIATAVK	940.559	O75381;K7EK59	O75381	PEX14	2	66.435	0	51995000	3	5	5	3	3	3	3	19.4	41.236
ADLLLSTQPGR	1169.64	J3KPF3;P08195;F5GZS6;B4E2Z3;F5GZI0	J3KPF3	SLC3A2	2	66.267	0	33499000	10	8	8	5	7	5	7	17.4	68.1
FTITPSTTQVVGILK	1603.92	A4D0V4;P47755;Q53GC7;Q53GE2;B4DE01	A4D0V4	CAPZA2	2	66.059	0	56610000	9	5	4	2	4	2	3	22.4	32.949
SEVATLTAAGK	1046.56	P36542;Q8TAS0;B4DL14;B4DFE6	P36542	ATP5F1C	2	65.842	0	131880000	4	6	6	5	6	5	6	22.5	32.996
IEQLSPFPFDLLLK	1658.93	E9PCR7;E9PDF2;Q02218;A0A0D9SFS3;B4DH65;B4DF00;B4DK55;E9PFG7;B4E3E9	E9PCR7	OGDH	2	65.472	0	9808000	15	5	5	2	5	2	5	6.3	117.66
DFPLSGYVELR	1294.66	O75489;Q9UF24;Q53FM7	O75489	NDUFS3	2	65.395	0	6477800	4	6	6	5	4	5	4	31.1	30.241
SAQSLEYCAELLGLDQDDLR	2295.07	A0A1Y0BRN3;A0A1Y0BRN0;A0A0A0MRM8;E7EW20;A0A0D9SGC1;Q9UM54	A0A1Y0BRN3	MYO6	2	65.25	0	20325000	8	42	42	39	35	39	35	37.3	148.6
VTPPEGYEVVTVFPK	1660.87	O00151;V9HW92	O00151	PDLIM1	2	64.675	0	18456000	2	2	2	0	2	0	2	7.6	36.071
LLLGAGAVAYGVR	1258.74	Q99623;J3KPX7;F5GY37;F5GWA7;B4DW05;F5H3X6;F5H0C5;A0A3G2KQ93;F5H2D2	Q99623	PHB2	2	64.55	0	99171000	11	13	13	8	11	8	11	48.5	33.296
SAEHYTETALDEIR	1633.76	H3BLV9;Q96SB4;A0A024RCU9;D6RBM8	H3BLV9	SRPK1	2,3	64.394	0	11364000	7	6	5	3	5	2	4	11.8	76.039
VWDVRPFAPK	1213.66	A0MNP2;B2R9I9;Q96DI7;Q9NSS8	A0MNP2	WDR57	2,3	63.816	0	28750000	4	4	4	1	4	1	4	12.9	39.31
SSGPYGGGGQYFAKPR	1627.77	A0A024RAZ7;P09651;A0A024RB53;F8W6I7;Q6IPF2;Q9BSM5;B4E0B5;B4DP35;H0YH80;Q3MI39	A0A024RAZ7	HNRPA1	3	63.709	0	15866000	19	13	11	10	8	8	8	37.6	38.746
GFEVVYMTEPIDEYCVQQLK	2447.14	A0A024RD80;P08238;B4DMA2;B4DGL0;Q58FF7;A8K3W9;Q9H6X9	A0A024RD80	HSP90AB1	2	63.337	0	7924400	11	40	19	30	35	16	17	48.9	83.263
VIHLSNLPHSGYSDSAVLK	2036.07	A8MXP9;A0A0R4J2E8;P43243;Q68D11;D6REM6;B4DRS1;B3KM87;B4DF66;Q5CZA7;Q9H4N1;H0Y8T4;D6RBK5	A8MXP9	MATR3	4	63.337	0	11147000	19	5	5	4	4	4	4	7.9	99.966
VFIMDNCEELIPEYLNFIR	2414.16	K9JA46;P07900;Q2VPJ6;Q8TBA7;O75322;Q86U12;Q96HX7	K9JA46	EL52	2,3	63.337	0	242320000	14	33	20	24	30	15	19	44.1	84.659
LQAQSLSTVGPR	1255.69	O43290;B4DDH9	O43290	SART1	2	63.091	0	16920000	5	5	5	4	4	4	4	9	90.254
LEDLKEQLAPLEK	1524.84	Q8NE86	Q8NE86	MCU	3	62.357	0	17629000	2	2	2	1	1	1	1	6.6	39.866
QAEETYENIPGQSK	1592.73	A0A024RDY0;O00410;B4E0R6;E7ETV3;E7EV12;E7EQT5;E7ETV8;E7EX05;E7EWK4;E7ESZ1;E7ESA1;C9JQT6;C9J875;C9JZD8;C9JXE0	A0A024RDY0	RANBP5	2	62.287	0	5712600	20	3	3	1	2	1	2	4	123.63
QVSDLISVLR	1128.65	B5BUE6;J3KTA4;P17844;B4DN41;B4DNG2	B5BUE6	DDX5	2	61.815	0	7688900	13	3	2	2	2	1	1	5.2	69.12
TLFTLEELR	1120.61	O94832;J3QRN6;K7EIG7;Q7Z3N6	O94832	MYO1D	2	61.78	0	46735000	10	35	35	27	28	27	28	38.3	116.2
NTGVILANDANAER	1456.73	P46087	P46087	NOP2	2	61.732	0	13125000	7	8	8	5	6	5	6	11.7	89.301
DRPASGSPFQLFLSK	1648.86	A0A087WTW0;A0A087WVR3;Q96T88;A0A087WWG9;B4E0F9	A0A087WTW0	UHRF1	3	61.165	0	5312600	5	4	4	2	2	2	2	7.2	96.619
AAVPSGASTGIYEALELR	1803.94	A0A024R4F1;A0A2R8Y6G6;P06733;A8K3B0;P09104;P13929;Q6FHV6;F5H0C8;E5RGZ4;B4DUJ6;K7EKN2;K7EPM1;K7EM90;A0A2R8YEM5;E5RG95;E5RI09;A0A2R8Y879;F5H1C3;A0A2R8YEG5;K7ERS8;A0A2R8Y798	A0A024R4F1	HEL-S-17	2	61.102	0	7113900	23	3	3	2	3	2	3	10.4	47.168
LLHVAVSDVNDDVR	1550.81	A0A087WW66;B2R6D0;Q99460;Q05CW6;Q05BX4;H7C378	A0A087WW66	PSMD1	3	61.042	0	13412000	8	8	8	5	5	5	5	9.7	105.85
LGSTEVASNVPK	1200.63	Q9Y5A9;B5BU99;S4R3V3	Q9Y5A9	YTHDF2	2	61.03	0	32861000	4	2	2	0	2	0	2	4	62.333
DLKPQNLLIDDKGTIK	1810.02	Q5H9N4;A0A024QZP7;P06493;I6L9I5;A0A087WZZ9;E5RIU6	Q5H9N4	DKFZp686L20222	3	60.541	0	11205000	10	7	6	6	7	5	6	23.1	34.778
IQELFHVEPGLQR	1564.84	A0A087WTW0;A0A087WVR3;Q96T88	A0A087WTW0	UHRF1	3	60.345	0	11545000	5	4	4	2	2	2	2	7.2	96.619
LLGSTIPLCSAQWER	1729.88	A0A024R5F4;B2RAQ8;P50416;H3BMD2	A0A024R5F4	CPT1A	2	59.607	0	7129600	7	3	3	0	3	0	3	5	88.367
KGPELPLVPVK	1175.73	A0MNP2;B2R9I9;Q96DI7	A0MNP2	WDR57	2	59.57	0	6916100	4	4	4	1	4	1	4	12.9	39.31
FASYLTFSPSEVK	1474.73	P54886;A0A2Z4QJH0	P54886	ALDH18A1	2	59.225	0	25387000	2	6	6	4	4	4	4	8.6	87.301
ASSTSPVEISEWLDQK	1775.86	A0A0S2Z3L0;P13804;A0A0S2Z3M4;H0YLU7;H0YKF0;H0YL12;H0YNX6;H0YK49	A0A0S2Z3L0	ETFA	2	58.09	0	17094000	8	5	5	4	2	4	2	21.6	35.079
YYTSASGDEMVSLK	1549.7	K9JA46;P07900;Q2VPJ6;Q8TBA7;O75322;Q86U12;Q96HX7	K9JA46	EL52	2	58.079	0	18595000	14	33	20	24	30	15	19	44.1	84.659
AAFDDAIAELDTLSEESYK	2086.96	G9K388;G9K389;P62258;V9HW98;B7ZA86;K7EM20	G9K388	YWHAE/FAM22A fusion	2	57.989	0	25447000	12	7	6	5	7	4	6	21.6	41.224
TSLSFLNRPDLPNLAYK	1948.04	Q9NUJ1	Q9NUJ1	ABHD10	3	57.52	0	9111800	1	5	5	3	5	3	5	23.5	33.932
STPLEENVVDREQIDFLAAR	2301.16	Q8IVT2	Q8IVT2	MISP	3	57.496	0	6676200	1	6	6	4	4	4	4	13.4	75.356
LGDVISIQPCPDVK	1539.8	P55072;V9HW80;Q9HAP1;C9IZA5;C9JUP7	P55072	VCP	2	57.328	0	22551000	9	12	12	6	10	6	10	19.1	89.321
SASSLLEQRPK	1214.66	Q9Y5A9;B5BU99;S4R3V3;S4R3J8	Q9Y5A9	YTHDF2	2	55.98	0	11545000	4	2	2	0	2	0	2	4	62.333
IEDSTGLNRPGPAPLSSR	1865.96	Q9BQ70;H3BQ53;H3BTU3;H3BSP8;Q9H7D3;H3BMJ8;H3BS87	Q9BQ70	TCF25	3	54.805	0	9893300	7	1	1	0	1	0	1	2.7	76.666
FASLEFSPGSK	1168.58	Q8N766;Q5TG59	Q8N766	EMC1	2	54.65	0	16122000	3	3	3	2	1	2	1	3.4	111.76
AMVSEFLK	923.479	P04083;Q5TZZ9;Q5T3N1;Q5T3N0	P04083	ANXA1	2	54.157	0	5659800	6	15	15	11	13	11	13	48	38.714
ETGDPGGQLVLAGDPR	1580.78	Q9HCE1;Q5JR04;B7Z700;B3KQ43	Q9HCE1	MOV10	2	54.004	0	11593000	4	4	4	2	4	2	4	5.2	113.67
LFIGGLPNYLNDDQVK	1804.94	P26368;B5BU25;K7ENG2	P26368	U2AF2	2	53.403	0	4390800	3	2	2	1	1	1	1	5.5	53.5
LNIIIVAEGAIDTQNKPITSEK	2366.31	Q01813;B1APP6;V9GY25	Q01813	PFKP	3	53.059	0	8333800	12	10	9	7	7	6	7	16.5	85.595
MFLVNSFLK	1097.59	A0A0C4DGQ5;K7ELJ7;P04632;K7EKD8;K7EM73;K7EMQ1;K7ES78	A0A0C4DGQ5	CAPNS1	2	52.79	0	3688500	11	2	2	1	2	1	2	5.9	33.786
IGDLQAFQGHGAGNLAGLK	1865.97	J3KPF3;P08195;F5GZS6;B4E2Z3;A0A024R599;H0YFS2	J3KPF3	SLC3A2	3	52.569	0	32670000	10	8	8	5	7	5	7	17.4	68.1
LAPPLVTLLSGEPEVQYVALR	2264.28	A0A140VJE8;A8K0G3;A8K916;Q68DI0;H0UID3;P63010;H0UID4;H0UID5;A0A087X253;B4DWG4;A0A087WZQ6;A0A087WU93;A0A087WYD1;B4E261	A0A140VJE8	AP2B1	3	52.298	0	7691800	25	5	5	3	3	3	3	6.9	105.69
AQQVSQGLDVLTAK	1456.79	P18206;V9HWK2;A0A024QZN4;A0A384NYN5;B3KXA2;B4E3Q9	P18206	VCL	2	51.771	0	16629000	6	6	6	2	6	2	6	6.8	123.8
LIVDEAINEDNSVVSLSQPK	2169.12	P55072;V9HW80	P55072	VCP	3	51.348	0	12848000	9	12	12	6	10	6	10	19.1	89.321
ESSETPDQFMTADETR	1842.76	P16070;A0A385KNS5;A8K309;B4DN59;H0Y2P0;B4E2X0;H0YD13;H0YE40	P16070	CD44	2	51.265	0	6862100	9	2	2	1	1	1	1	3.9	81.537
SLEELPVDIILASVG	1553.86	Q9Y678;Q8WUI6;B3KW21;H0Y8X7	Q9Y678	COPG1	2	50.562	0	4352400	9	10	10	7	7	7	7	15.4	97.717
SFHSFYQLLQGGSEQMLR	2127.02	O94832;J3QRN6;K7EIG7;Q7Z3N6;J3KRL0	O94832	MYO1D	3	48.907	0	7092800	10	35	35	27	28	27	28	38.3	116.2
VPFLEVNDPGEPSGLETLK	2040.04	A0A0A6YYL2;P0DMM9;P0DMN0;Q1ET61;Q1ET62;Q1ET63;Q1ET64;Q1ET65;Q2TAB3;H3BPL6	A0A0A6YYL2	SULT1A4	2	47.568	0	3193100	18	3	3	1	3	1	3	12	34.779
LAPITSDPTEATAVGAVEASFK	2174.11	P14618;V9HWB8;B4DNK4;Q8WUW7;Q9UK31;Q9UKK4	P14618	PKM	2,3	46.982	0	18306000	21	5	5	4	3	4	3	16.4	57.936
GIDIHGVPYVINVTLPDEK	2078.1	A3RJH1;Q92499;A0A087X2G1;F1T0B3;B4DP70	A3RJH1	DDX1	3	45.704	0	5153300	5	3	3	1	3	1	3	5.3	82.431
FTNMLGQPGSTALDLFK	1838.92	A0A3F2YNY6;O75400	A0A3F2YNY6	PRPF40A	2	44.391	0	26443000	8	13	13	8	12	8	12	14.3	112.4
IQFHNVKPEYLDAYNSLTEAVLPK	2788.44	Q9BPW8;B4DQI7;H7C2U6;F8WCR5	Q9BPW8	NIPSNAP1	4	44.258	0	7597300	6	3	3	1	3	1	3	16.5	33.31
YTPSGQAGAAASESLFVSNHAY	2227.02	J3KPS3;P04075;V9HWN7;A0A0M4FNU3;H3BR68	J3KPS3	ALDOA	2	42.711	0	9038000	16	10	9	6	8	6	7	28.3	39.817
EGTQASEGYFSQSQEEEFAQSEELCAK	3068.28	A0A2Z6ATB6;Q16643;B3KSQ7;B7Z2Z0	A0A2Z6ATB6	DBN1	3	40.428	0	16699000	8	25	25	17	22	17	22	42.9	76.309
AGSMKDPLLDDHGDFIR	1885.9	A0A1Y0BRN3;A0A1Y0BRN0;A0A0A0MRM8;E7EW20;A0A0D9SGC1;Q9UM54	A0A1Y0BRN3	MYO6	4	39.863	0	11081000	8	42	42	39	35	39	35	37.3	148.6
IFLLTNNNLLLADQK	1728.98	B0I1S9;O43795;E9PDF6;B3KQI2;H7C2Y7	B0I1S9	MYO1B	2	39.517	0	16191000	9	6	5	5	2	4	1	6.3	131.98
