# Supplementary material for: SLCO4A1-AS1 promotes colorectal tumourigenesis by regulating Cdk2/c-Myc signalling
Source: J Biomed Sci. 2022 Jan 17;29:4. doi: 10.1186/s12929-022-00789-z (PMC8762969; doi:10.1186/s12929-022-00789-z)
Supplement: Supplementary file 8 — Additional file 8: Table S6. A total of 754 regulated DEGs (|logFC|≧0.5) selected after both overexpression and knockdown of SLCO4A1-AS1 in two independent RNA sequencing data sets. [file 12929_2022_789_MOESM8_ESM.xlsx]

## Sheet: Total 7010
Supplementary table 6. A total of 7010 regulated genes detected after both overexpression and knockdown of SLCO4A1-AS1 in two independent RNA sequencing data sets
GeneID	oeCtrl	oeSLCO4A1-AS1	Foldchange	Log2(Foldchange)	siCtrl	siSLCO4A1-AS1	Foldchange	Log2(Foldchange)	Trend
NDUFA4L2	3.63184	0.129564	0.0356743	-4.80897	95.4807	104.488	1.09434	0.130056	negative
TFF1	4.45289	0.171385	0.0384886	-4.69943	1.77624	2.1139	1.1901	0.251084	negative
MUC5B	14.2151	0.874336	0.0615076	-4.02309	1.26006	1.40446	1.1146	0.15652	negative
PPFIA4	4.42277	0.48476	0.109605	-3.18961	4.15851	5.00255	1.20297	0.266598	negative
CYTB	588.089	854.191	1.45249	0.538524	2182.23	746.183	0.341936	-1.5482	positive
C10orf10	1.92464	0.253444	0.131684	-2.92485	6.91403	9.63148	1.39304	0.478232	negative
EDN1	4.07521	8.02743	1.96982	0.978063	7.85617	2.91379	0.370892	-1.43093	positive
ODC1	61.6502	123.285	1.99975	0.999819	80.3706	32.7969	0.408071	-1.29311	positive
NME1	70.0898	101.82	1.4527	0.538739	41.5616	17.2422	0.414858	-1.26931	positive
IFI27	10.2922	1.64169	0.159508	-2.6483	586.803	819.343	1.39628	0.481591	negative
CARD9	0.655853	1.10914	1.69115	0.758002	24.9435	10.3506	0.41496	-1.26896	positive
SCD	147.725	27.0321	0.182989	-2.45017	513.015	580.89	1.13231	0.179264	negative
ADAMTS6	0.581085	1.34675	2.31764	1.21266	6.75386	2.83484	0.419737	-1.25244	positive
RPL7	205.483	302.659	1.47291	0.558671	264.424	115.72	0.437631	-1.19221	positive
ABCA1	4.7066	0.919269	0.195315	-2.35613	4.18894	5.5512	1.32521	0.406216	negative
ELF3	0.786279	0.154066	0.195944	-2.35149	167.85	233.924	1.39365	0.478871	negative
AGMAT	1.6659	2.57209	1.54397	0.626644	6.75164	2.98859	0.442647	-1.17577	positive
NCOA5	14.6849	21.0453	1.43312	0.519164	12.5456	5.59382	0.44588	-1.16527	positive
FOSL1	98.4921	151.219	1.53535	0.618564	8.46417	3.77452	0.445941	-1.16508	positive
RRP9	20.8205	31.6916	1.52213	0.606094	19.4919	8.69827	0.44625	-1.16408	positive
VAMP5	0.954414	0.205629	0.21545	-2.21457	24.6611	34.1479	1.38469	0.46956	negative
SRM	43.4289	72.164	1.66166	0.732625	20.2304	9.0362	0.446663	-1.16274	positive
SCNN1A	1.84525	0.402685	0.218228	-2.19609	111.502	136.606	1.22514	0.292949	negative
PADI3	0.75786	0.16608	0.219144	-2.19005	1.31137	1.45828	1.11202	0.153187	negative
ITFG2	3.72249	5.90727	1.58691	0.666223	9.19172	4.14485	0.450933	-1.14902	positive
SREBF1	25.1913	5.63405	0.223651	-2.16068	85.4155	118.525	1.38763	0.472621	negative
MYC	22.7107	32.4902	1.43061	0.516635	59.6584	27.1486	0.455068	-1.13585	positive
SLC7A11	11.1852	20.1835	1.80448	0.851586	36.6931	16.7219	0.455724	-1.13377	positive
KLRC3	5.60063	1.29927	0.231987	-2.10788	2.5649	2.60402	1.01525	0.0218404	negative
AFP	0.271482	0.771771	2.8428	1.50731	4.25906	2.04525	0.480212	-1.05826	positive
PFKFB4	15.0595	3.54009	0.235074	-2.08882	14.3851	18.9098	1.31454	0.394559	negative
JUP	18.826	4.46516	0.23718	-2.07594	162.821	177.292	1.08887	0.122838	negative
HID1	4.28495	1.0248	0.239164	-2.06393	26.7234	33.0865	1.23811	0.308139	negative
C19orf66	4.68878	1.12521	0.239978	-2.05902	22.4149	28.5511	1.27375	0.349084	negative
RPSA	756.943	1160.61	1.53329	0.616628	455.062	218.56	0.480285	-1.05804	positive
KIAA0020	65.1877	106.097	1.62756	0.70271	16.5376	8.12523	0.491318	-1.02527	positive
RPP40	12.714	19.2464	1.51379	0.598168	6.05989	3.00408	0.495732	-1.01237	positive
NDRG1	64.2649	15.5704	0.242285	-2.04522	330.234	357.483	1.08251	0.114385	negative
ZNF467	1.21364	0.296141	0.244011	-2.03498	19.169	22.4668	1.17204	0.229017	negative
ARMC6	20.6533	34.0358	1.64796	0.720678	9.16622	4.54885	0.496262	-1.01083	positive
SLC7A2	3.53487	5.04049	1.42593	0.511907	3.71387	1.87668	0.505318	-0.984737	positive
LTV1	42.5537	63.9732	1.50335	0.588185	10.2635	5.29677	0.516079	-0.954337	positive
ND2	1887.03	2965.21	1.57136	0.652015	1317.38	687.657	0.52199	-0.937906	positive
AGT	0.725829	0.181552	0.25013	-1.99925	4.41412	5.26536	1.19284	0.254405	negative
GLDN	0.564232	0.14145	0.250694	-1.996	2.4423	2.67684	1.09603	0.132292	negative
SH3D21	2.47134	0.624883	0.252852	-1.98364	21.7457	26.2436	1.20684	0.271239	negative
SFXN2	3.42661	5.10365	1.48942	0.574749	5.20368	2.73506	0.5256	-0.927962	positive
TM7SF2	9.19074	2.3376	0.254343	-1.97515	36.9724	37.5132	1.01463	0.0209475	negative
RPL6	726.956	1094.23	1.50523	0.58998	400.412	210.785	0.526421	-0.92571	positive
HIST1H2AI	0.379573	0.998632	2.63094	1.39558	2.38432	1.25967	0.528316	-0.920527	positive
POLR3B	6.22689	8.96874	1.44032	0.526393	3.82432	2.02605	0.529781	-0.916532	positive
CD37	3.53136	0.907712	0.257043	-1.95992	8.08697	10.1268	1.25223	0.324501	negative
ORAI3	8.78937	2.26701	0.257926	-1.95497	16.3427	17.2252	1.054	0.0758786	negative
C1QBP	189.019	308.04	1.62968	0.704587	79.976	42.4158	0.530357	-0.914964	positive
SPAG1	12.0703	17.2025	1.42519	0.511158	8.93426	4.76437	0.53327	-0.907063	positive
NOP16	59.2738	88.2038	1.48807	0.573444	17.4503	9.43494	0.540674	-0.88717	positive
DKC1	42.01	62.3865	1.48504	0.5705	56.2552	30.7302	0.546264	-0.87233	positive
POLR1E	30.3961	51.9768	1.70998	0.773982	5.7106	3.14151	0.550119	-0.862185	positive
UBIAD1	7.10931	10.1059	1.4215	0.507414	7.66825	4.3163	0.56288	-0.829101	positive
MRTO4	21.213	39.0381	1.84029	0.879936	19.2469	10.8587	0.564176	-0.825783	positive
OLA1	39.7831	58.6762	1.4749	0.560622	29.424	16.7126	0.567993	-0.816056	positive
CCNG2	8.09237	2.19805	0.27162	-1.88034	10.914	12.5468	1.14961	0.201141	negative
MRPL3	69.9462	104.987	1.50096	0.58589	45.9674	26.1996	0.569961	-0.811065	positive
IRF9	48.7554	13.3909	0.274655	-1.86431	69.2338	69.7318	1.00719	0.0103406	negative
ANXA3	37.7287	65.6978	1.74132	0.800184	109.105	62.646	0.57418	-0.800425	positive
LRP1	7.52175	2.08406	0.27707	-1.85168	38.043	44.1912	1.16161	0.216127	negative
BCL3	9.43948	2.63606	0.27926	-1.84032	16.4239	17.7444	1.0804	0.111569	negative
C10orf54	1.95849	0.548767	0.280199	-1.83548	12.9277	16.1277	1.24753	0.319077	negative
IPO5	36.0763	53.938	1.49511	0.580252	42.5525	24.4336	0.574199	-0.800378	positive
NLE1	9.17025	14.4417	1.57485	0.655211	11.1027	6.44501	0.580492	-0.784651	positive
PAK1IP1	39.326	69.0524	1.7559	0.812208	12.7946	7.43875	0.581398	-0.782403	positive
PAQR8	3.93747	1.12296	0.285198	-1.80996	3.38592	4.67571	1.38092	0.465635	negative
EBNA1BP2	113.144	201.045	1.77689	0.829354	24.3361	14.1585	0.58179	-0.78143	positive
RAB17	4.14488	1.18931	0.286936	-1.8012	19.7802	23.6941	1.19787	0.260471	negative
PLXND1	47.0264	13.5405	0.287934	-1.79619	14.9692	19.7821	1.32152	0.402195	negative
VSIG8	1.01356	0.293188	0.289266	-1.78953	1.42014	1.50242	1.05794	0.0812534	negative
S100A5	2.08429	0.603535	0.289564	-1.78805	9.98878	11.4035	1.14163	0.191099	negative
NIFK	41.9959	69.3125	1.65046	0.722866	19.9197	11.616	0.583145	-0.778074	positive
TMEM8B	2.0313	0.5938	0.292326	-1.77435	7.4914	8.62887	1.15184	0.203936	negative
HBB	0.169819	1.39041	8.1876	3.03344	3.3793	1.97274	0.58377	-0.776528	positive
ZBED3	2.77968	4.15915	1.49627	0.581369	9.39715	5.50585	0.585906	-0.771258	positive
HKDC1	0.325108	0.518907	1.59611	0.674556	32.3271	18.9593	0.586484	-0.769836	positive
ANGPTL6	1.40402	0.414365	0.295127	-1.76059	7.79878	10.6594	1.3668	0.450801	negative
SHISA4	11.0465	3.26583	0.295644	-1.75807	7.72326	10.3569	1.341	0.423306	negative
WDR43	38.1513	62.438	1.63659	0.710692	22.3917	13.1926	0.589173	-0.763237	positive
NOP58	74.0341	126.877	1.71377	0.77717	40.6874	24.0248	0.590472	-0.760058	positive
PIP5KL1	1.50756	0.448025	0.297186	-1.75056	6.25085	7.33572	1.17356	0.230886	negative
SLC4A3	1.97126	0.587686	0.298127	-1.746	1.37121	1.53551	1.11982	0.163265	negative
LOC102723726	8.28903	2.47204	0.298231	-1.7455	13.3143	14.1339	1.06156	0.0861813	negative
DUS3L	14.2505	23.0535	1.61773	0.693973	7.27965	4.29992	0.590676	-0.759561	positive
SMIM14	9.42794	2.83923	0.30115	-1.73144	20.7189	25.9243	1.25124	0.323359	negative
GPATCH4	38.2697	58.511	1.52891	0.612504	9.79011	5.86016	0.59858	-0.740384	positive
PRR22	3.9934	6.91237	1.73095	0.791563	1.96026	1.17498	0.599401	-0.738407	positive
LOC102724378	0.708444	1.03712	1.46394	0.549855	3.08233	1.8477	0.599449	-0.73829	positive
GPRC5C	11.1372	3.36802	0.302412	-1.72541	24.968	28.031	1.12267	0.16694	negative
DKK1	53.0806	89.12	1.67896	0.747565	2.73499	1.64098	0.599996	-0.736975	positive
EIF3J	47.856	75.382	1.57519	0.655522	70.8872	42.8493	0.604471	-0.726255	positive
TAX1BP3	13.2783	19.2226	1.44767	0.533728	14.4483	8.74926	0.605557	-0.723664	positive
RASD2	0.599839	0.182695	0.304572	-1.71514	1.3083	1.51205	1.15574	0.208813	negative
MTHFD2	27.8611	44.87	1.61049	0.687498	176.017	107.603	0.611325	-0.709989	positive
PSAT1	46.8869	71.1059	1.51654	0.600784	174.603	107.347	0.61481	-0.701788	positive
MAK16	12.3902	17.9064	1.44521	0.531283	3.27607	2.02227	0.617287	-0.695987	positive
NPM1	975.006	1733.71	1.77815	0.830378	520.412	321.772	0.618303	-0.693615	positive
RSL1D1	44.6829	67.6767	1.5146	0.598936	33.4589	20.6893	0.618349	-0.693507	positive
PIGW	8.95091	15.2455	1.70324	0.768278	7.06527	4.42409	0.626175	-0.675363	positive
DENND6B	1.60298	0.502585	0.313533	-1.67331	9.73785	12.0284	1.23522	0.304765	negative
CGNL1	0.862289	0.272282	0.315766	-1.66307	6.06332	7.73735	1.27609	0.35173	negative
ACBD4	4.28398	1.35865	0.317147	-1.65678	12.7929	17.2322	1.34702	0.429771	negative
LHPP	2.63631	0.841135	0.319057	-1.64811	10.3798	13.4571	1.29646	0.374583	negative
PSMG1	33.0333	63.4728	1.92148	0.94222	23.479	14.7811	0.629546	-0.667617	positive
HPGD	5.13918	1.65477	0.321991	-1.63491	7.72473	9.36856	1.2128	0.278343	negative
FAM136A	66.8013	96.1216	1.43892	0.524984	42.0084	26.5116	0.631102	-0.664056	positive
SLC2A10	0.719073	0.232659	0.323555	-1.62792	3.12773	4.16254	1.33085	0.412351	negative
NPAS1	2.6458	0.856411	0.323686	-1.62733	2.06553	2.22204	1.07577	0.105371	negative
HSPA9	137.253	214.686	1.56416	0.645388	169.733	107.624	0.63408	-0.657263	positive
ITIH4	1.99044	0.645598	0.324349	-1.62438	1.33735	1.66773	1.24704	0.318504	negative
TRBV29OR9-2	0.1	0.20547	2.0547	1.03893	1.57344	1	0.635551	-0.653919	positive
RAB4B	4.03322	1.31109	0.325072	-1.62117	15.2935	18.3615	1.20061	0.263768	negative
CTPS1	23.8865	36.034	1.50855	0.593161	10.694	6.80571	0.636406	-0.65198	positive
LOXL4	1.32456	0.431075	0.325447	-1.6195	16.3604	16.8651	1.03085	0.0438376	negative
RAN	220.638	315.662	1.43068	0.5167	98.4221	63.3542	0.643698	-0.635544	positive
NIP7	47.6309	68.4053	1.43616	0.522212	11.4202	7.4043	0.648352	-0.625151	positive
DDX21	100.731	152.153	1.51049	0.595015	63.3339	41.1208	0.649269	-0.623111	positive
SNCG	16.8113	5.53056	0.328978	-1.60394	343.145	352.8	1.02813	0.0400291	negative
CD44	63.4562	94.6806	1.49206	0.577308	81.7925	53.1078	0.649299	-0.623046	positive
HSPD1	256.86	401.337	1.56247	0.643832	236.17	153.499	0.649951	-0.621597	positive
CACNA1H	1.13214	0.373573	0.329971	-1.59959	1.25498	1.50443	1.19877	0.261551	negative
RPF2	21.3732	30.6554	1.43429	0.520337	9.22366	6.06345	0.65738	-0.605201	positive
DNAH1	0.910121	0.300924	0.330642	-1.59666	2.69252	2.89972	1.07696	0.106959	negative
C12orf4	10.5374	15.6881	1.48881	0.574156	5.1001	3.37578	0.661905	-0.595303	positive
PIK3C2B	3.75123	1.2489	0.332931	-1.58671	14.3143	17.2848	1.20752	0.272045	negative
NCL	357.602	600.773	1.68	0.748463	170.308	112.925	0.663066	-0.592775	positive
MRPS18C	20.6471	33.7177	1.63304	0.707563	11.2206	7.51847	0.67006	-0.577637	positive
EMG1	52.1238	76.7318	1.47211	0.557882	24.1924	16.2233	0.670596	-0.576485	positive
NOP14	30.8715	45.8176	1.48414	0.569625	21.6415	14.5411	0.671909	-0.573661	positive
PES1	42.5783	61.2038	1.43744	0.523503	18.2974	12.3342	0.674093	-0.56898	positive
CCDC86	25.196	39.7359	1.57707	0.657248	12.9027	8.7061	0.674752	-0.56757	positive
PTK2B	2.10013	0.710162	0.338152	-1.56426	4.34979	4.90904	1.12857	0.174494	negative
C1S	1.32832	0.449841	0.338653	-1.56212	1.10869	1.47658	1.33182	0.413399	negative
PLA2G6	4.7762	1.62656	0.340555	-1.55404	5.63166	6.33048	1.12409	0.168754	negative
FAM83A	5.36837	1.83468	0.341757	-1.54896	8.84426	10.6454	1.20365	0.26742	negative
TRAPPC6A	1.17784	0.403145	0.342274	-1.54678	42.6285	54.1597	1.2705	0.345399	negative
C20orf112	3.46347	1.18808	0.343031	-1.54359	31.0222	38.4543	1.23957	0.309844	negative
CLN6	17.684	26.0574	1.4735	0.559247	37.4534	25.4171	0.678632	-0.559298	positive
CIRH1A	68.103	98.2191	1.44221	0.528284	22.942	15.6425	0.681829	-0.552519	positive
PLEKHA4	5.00511	1.71766	0.343182	-1.54295	12.3222	17.1368	1.39072	0.475836	negative
DHX9	85.4367	131.176	1.53536	0.618579	36.6083	24.9638	0.681916	-0.552334	positive
CCT2	197.69	289.222	1.46301	0.54894	52.4747	36.2262	0.690355	-0.534589	positive
GFM1	17.5801	25.6411	1.45853	0.544515	14.9527	10.3236	0.690421	-0.534452	positive
RCC1	29.829	46.8345	1.5701	0.650856	46.3667	32.1498	0.69338	-0.528281	positive
PDSS1	12.4937	22.3009	1.78497	0.835901	4.11762	2.86408	0.695567	-0.523739	positive
NUP88	36.9922	53.1694	1.43732	0.523377	20.7154	14.4234	0.696264	-0.522293	positive
C8orf33	20.0744	29.9741	1.49315	0.57836	13.6962	9.53949	0.696504	-0.521796	positive
LRP5	56.6872	19.6023	0.345798	-1.532	104.687	119.207	1.1387	0.187385	negative
KITLG	3.67329	5.22337	1.42199	0.507909	15.1242	10.5877	0.700045	-0.514481	positive
EIF4G2	261.113	389.55	1.49188	0.577133	253.28	177.966	0.702644	-0.509134	positive
SARDH	2.91561	1.68794	0.578933	-0.788533	1.50786	2.13365	1.41502	0.500825	negative
PMEL	1.36777	0.520236	0.380352	-1.39459	1.47081	2.08186	1.41545	0.501264	negative
SLC45A1	0.607199	0.212434	0.349859	-1.51515	1.29037	1.34114	1.03935	0.0556775	negative
BBC3	5.12756	1.79605	0.350274	-1.51345	44.1849	50.131	1.13457	0.182148	negative
GABARAPL2	35.8678	20.3597	0.567632	-0.816972	38.0475	53.8715	1.4159	0.501721	negative
ZFYVE28	8.83542	4.39062	0.496934	-1.00887	1.96914	2.79138	1.41757	0.503416	negative
THBS3	2.84137	1.0097	0.355357	-1.49266	5.23804	6.3502	1.21232	0.277774	negative
SLC16A13	2.82541	1.00416	0.355403	-1.49247	4.16801	4.20491	1.00885	0.0127174	negative
NHLRC4	0.570423	0.203097	0.356046	-1.48987	1.46711	1.77457	1.20957	0.274495	negative
MPZL2	3.17061	1.13118	0.356771	-1.48693	21.8241	23.0502	1.05618	0.0788533	negative
GSN	17.9807	6.42112	0.357112	-1.48555	113.433	126.44	1.11466	0.156606	negative
LOC727978	0.884854	0.3168	0.358025	-1.48187	1.85726	1.99097	1.07199	0.100296	negative
PTPN6	5.77142	2.06998	0.358661	-1.47931	15.5634	20.4736	1.3155	0.395612	negative
SAMD8	10.8817	7.56126	0.694863	-0.525199	7.0809	10.0441	1.41847	0.504341	negative
TRPM4	3.1411	1.12895	0.359412	-1.47629	16.2633	16.8329	1.03502	0.0496601	negative
TMOD4	0.82734	0.578206	0.698873	-0.516898	1.54889	2.1976	1.41883	0.504698	negative
C19orf26	2.48037	1.65228	0.666142	-0.586097	5.10549	7.25081	1.4202	0.506092	negative
NR4A1	1.48443	0.509865	0.343477	-1.54172	12.0466	17.1243	1.4215	0.507419	negative
ZDHHC24	7.53376	4.90021	0.650433	-0.620527	9.9605	14.1774	1.42336	0.509299	negative
PLEKHH3	8.05054	4.20631	0.522488	-0.936531	18.711	26.6341	1.42344	0.509386	negative
IL18R1	0.720798	0.46455	0.644495	-0.633759	1.53202	2.18094	1.42357	0.509513	negative
CACNB3	4.04041	1.46503	0.362594	-1.46357	22.2063	25.1323	1.13176	0.178571	negative
LZTS3	5.77082	2.09677	0.36334	-1.46061	13.7123	14.5462	1.06082	0.0851757	negative
POMT1	8.40688	5.91833	0.703987	-0.50638	8.92576	12.7385	1.42716	0.513145	negative
ANKRD24	0.581232	0.211715	0.364253	-1.45699	1.7569	2.19194	1.24762	0.319175	negative
TBX19	1.04476	0.734727	0.703253	-0.507885	3.17886	4.5388	1.42781	0.513804	negative
HR	5.62666	3.89847	0.692857	-0.52937	1.78181	2.5444	1.42799	0.513983	negative
FBXL8	7.37076	2.69183	0.365205	-1.45322	5.63354	6.21725	1.10361	0.142235	negative
NGEF	6.70265	2.44953	0.365456	-1.45223	12.8867	15.5348	1.2055	0.269627	negative
LRSAM1	9.21355	6.18567	0.671367	-0.574827	12.0703	17.2382	1.42815	0.514148	negative
CTIF	5.16906	3.2199	0.622919	-0.682884	6.41366	9.17142	1.42998	0.515999	negative
ZNF516	2.34968	1.31333	0.558943	-0.839228	5.97642	8.54637	1.43002	0.516031	negative
BOLA1	1.45735	0.536292	0.367993	-1.44225	5.507	6.78135	1.23141	0.300307	negative
TIAF1	3.23833	1.19282	0.368344	-1.44088	15.6255	19.4516	1.24486	0.315988	negative
HVCN1	0.72857	0.268368	0.368349	-1.44085	1.2197	1.40868	1.15494	0.20782	negative
PLD2	3.70054	2.56132	0.692148	-0.530847	6.80073	9.72642	1.4302	0.516218	negative
RAB7B	0.679855	0.251436	0.369838	-1.43503	2.81138	2.8581	1.01662	0.0237827	negative
GALNT6	3.1413	1.16257	0.370093	-1.43404	3.24924	3.8371	1.18092	0.239915	negative
RAB41	0.712136	0.263966	0.370668	-1.4318	1.21395	1.56857	1.29211	0.369731	negative
DHCR7	36.3608	15.4401	0.424636	-1.2357	91.8413	131.355	1.43024	0.516258	negative
CKB	11.7611	4.36373	0.371031	-1.43039	87.9118	91.4212	1.03992	0.0564717	negative
NUDT17	3.37899	2.06012	0.609686	-0.713862	3.30613	4.73271	1.4315	0.517524	negative
BNIP3L	42.1956	15.6739	0.371458	-1.42873	15.1525	15.7536	1.03967	0.0561287	negative
ING4	11.3313	5.7833	0.510385	-0.970342	13.7534	19.7109	1.43316	0.519198	negative
BHLHE40	77.8357	28.9263	0.371632	-1.42805	28.5578	39.2013	1.3727	0.457014	negative
APOBEC3C	26.7428	17.3959	0.650489	-0.620403	1.67774	2.40482	1.43336	0.519403	negative
ADAMTSL4	1.46142	0.545705	0.373408	-1.42118	1.50228	1.88516	1.25487	0.327533	negative
LAMA5	119.034	44.4851	0.373717	-1.41998	100.752	129.429	1.28463	0.361357	negative
ABCD1	8.08026	3.0236	0.374196	-1.41813	19.6264	24.8654	1.26694	0.341344	negative
TBC1D10A	8.11359	4.3292	0.533575	-0.906238	11.617	16.6609	1.43418	0.520227	negative
LOC102724248	0.729154	0.273791	0.375491	-1.41315	1.85899	2.50658	1.34835	0.431199	negative
C14orf159	10.3602	6.93031	0.668935	-0.580063	9.74567	13.981	1.43459	0.520634	negative
BTBD8	2.00819	0.75716	0.377037	-1.40722	1.76752	2.35037	1.32975	0.41116	negative
ZMYND12	0.789455	0.297868	0.377308	-1.40619	1.667	2.02918	1.21727	0.283649	negative
CDK18	3.03601	1.1456	0.377338	-1.40607	28.1612	34.7315	1.23331	0.302535	negative
RHPN1	4.20984	1.86923	0.444015	-1.17132	17.1209	24.5645	1.43477	0.520819	negative
TTLL3	2.81065	1.06247	0.378015	-1.40349	3.95612	5.11323	1.29248	0.370147	negative
RBPMS2	0.822603	0.311152	0.378252	-1.40258	1.32527	1.54914	1.16892	0.225176	negative
VMAC	2.0367	0.772988	0.37953	-1.39771	5.48228	7.27165	1.32639	0.407505	negative
SFXN3	25.6874	17.7403	0.690623	-0.534029	30.8111	44.2165	1.43508	0.521134	negative
PELI2	4.48907	1.70933	0.380775	-1.39299	5.93478	6.17422	1.04035	0.0570634	negative
P2RX4	5.88964	3.80502	0.646052	-0.630277	16.3058	23.4097	1.43567	0.521721	negative
PLA2R1	2.18718	0.835726	0.382103	-1.38797	12.5596	16.5774	1.31989	0.400419	negative
YPEL5	21.5942	9.92383	0.45956	-1.12167	26.6406	38.2527	1.43588	0.521935	negative
DYRK1B	4.74118	1.81519	0.382856	-1.38513	10.5965	13.5867	1.28218	0.358604	negative
TRIM47	18.7882	12.5208	0.666421	-0.585493	16.9005	24.2727	1.43621	0.522268	negative
GPR162	1.35074	0.518778	0.384069	-1.38056	1.53127	1.79868	1.17463	0.232208	negative
GPC2	0.548803	0.308066	0.561341	-0.83305	1.78433	2.56322	1.43651	0.522573	negative
SYT17	4.02385	1.54997	0.385196	-1.37633	1.58813	1.95769	1.2327	0.301826	negative
ULK1	10.2524	3.95382	0.385647	-1.37465	33.3547	45.6497	1.36861	0.452712	negative
KCNK6	0.428621	0.205629	0.479745	-1.05966	20.4831	29.4321	1.4369	0.522959	negative
EPOR	5.28112	1.36599	0.258656	-1.95089	6.81875	9.80249	1.43758	0.523641	negative
USP35	3.33262	1.80029	0.540201	-0.888432	4.94813	7.12106	1.43914	0.525211	negative
RRAS	22.1089	9.81827	0.444087	-1.17109	95.7585	137.84	1.43945	0.525519	negative
DNM1	3.62454	1.41337	0.389945	-1.35866	67.0544	93.6489	1.39661	0.481931	negative
FHIT	4.39046	2.70995	0.617236	-0.696106	1.31534	1.89385	1.43982	0.525887	negative
LOC101928352	0.835991	0.509448	0.609394	-0.714552	1.29682	1.86765	1.44018	0.526246	negative
RHOF	40.7013	20.6825	0.508154	-0.976663	38.5949	55.5914	1.44038	0.526453	negative
IDUA	5.1763	2.02387	0.390989	-1.3548	23.084	23.7472	1.02873	0.0408639	negative
MVP	47.4824	18.5673	0.391036	-1.35463	56.0079	63.2465	1.12924	0.175355	negative
NR4A2	1.54822	0.607278	0.392243	-1.35018	3.48765	3.65578	1.04821	0.067924	negative
GRB7	2.68916	1.28003	0.475998	-1.07097	44.5768	64.2085	1.4404	0.526471	negative
MOSPD3	13.7969	7.74908	0.561654	-0.832247	14.0478	20.2348	1.44043	0.526498	negative
ACSF2	5.78939	2.27996	0.393817	-1.3444	34.878	48.9797	1.40432	0.48987	negative
RAC3	19.8092	12.8895	0.650685	-0.619968	18.0418	25.9892	1.4405	0.526573	negative
GNAL	1.19334	0.658604	0.5519	-0.85752	1.35974	1.9591	1.44079	0.526864	negative
C11orf94	0.336892	0.1	0.296831	-1.75229	1.72449	2.4852	1.44112	0.527195	negative
TTLL1	1.38069	0.549077	0.397682	-1.33031	3.13641	3.72511	1.1877	0.24817	negative
IFITM10	2.25646	1.11321	0.493345	-1.01933	9.69051	13.97	1.44162	0.527687	negative
ABCA3	2.40972	1.00681	0.41781	-1.25908	1.91686	2.76529	1.44262	0.528687	negative
GLIPR1L1	1.29627	0.391821	0.302268	-1.7261	1.76531	2.54763	1.44316	0.529234	negative
PJA2	49.8208	33.714	0.676705	-0.563402	16.0991	23.2363	1.44333	0.529399	negative
CBX7	4.55464	2.49213	0.547162	-0.869961	6.00727	8.67277	1.44371	0.529783	negative
CTXN1	7.02107	3.49258	0.497443	-1.0074	11.6741	16.8622	1.44441	0.530478	negative
RNF207	3.24784	1.30285	0.401145	-1.31781	4.78927	4.98697	1.04128	0.0583568	negative
MKRN1	17.7713	12.1713	0.684886	-0.546064	43.1785	62.4344	1.44596	0.53203	negative
PLXNB3	7.09771	2.84826	0.401293	-1.31727	12.1512	12.3441	1.01587	0.0227176	negative
ZSWIM4	3.4727	1.39942	0.402978	-1.31123	4.7545	5.46723	1.14991	0.201517	negative
FBXL15	4.28191	2.21146	0.516465	-0.953259	7.82327	11.3122	1.44596	0.532032	negative
BAZ2A	33.6015	22.9247	0.682252	-0.551624	41.8541	60.5779	1.44736	0.533422	negative
MYO18A	13.1261	5.3152	0.404934	-1.30424	48.7701	59.7011	1.22413	0.29176	negative
TBC1D8B	1.40056	0.567222	0.404996	-1.30402	7.3774	9.40974	1.27548	0.351041	negative
ECHDC2	7.62017	3.0931	0.40591	-1.30077	18.0561	19.4585	1.07767	0.107912	negative
KBTBD11	0.565169	0.229791	0.406588	-1.29836	3.39363	3.81739	1.12487	0.169754	negative
SSPN	1.1606	0.471903	0.406601	-1.29832	4.44586	4.9091	1.1042	0.142997	negative
SBK3	0.92595	0.376548	0.406661	-1.2981	1.69165	2.34253	1.38476	0.46964	negative
LOC100129216	1.33117	0.59467	0.446727	-1.16253	4.0481	5.86003	1.4476	0.533664	negative
PAQR6	1.604	0.653324	0.40731	-1.2958	11.2444	11.7295	1.04315	0.0609398	negative
NPHP4	2.64328	1.78509	0.67533	-0.566336	4.51512	6.53653	1.4477	0.53376	negative
REC8	4.33208	1.7703	0.40865	-1.29106	8.42873	9.89658	1.17415	0.231615	negative
FAM115C	0.854718	0.349328	0.408706	-1.29087	1.49094	1.60753	1.0782	0.108623	negative
BTBD2	3.45562	1.41471	0.409394	-1.28844	46.7328	51.2405	1.09646	0.132849	negative
FAM211B	0.559838	0.293556	0.524358	-0.931377	6.24264	9.05403	1.45035	0.536404	negative
AGTRAP	23.8313	15.7401	0.660479	-0.598416	20.4535	29.6865	1.45141	0.537459	negative
TMPRSS3	0.537612	0.220881	0.410856	-1.28329	1.23899	1.3239	1.06853	0.0956283	negative
HDAC5	3.28843	1.28511	0.390798	-1.3555	11.1529	16.1984	1.45239	0.538426	negative
PLTP	2.59696	1.74875	0.673384	-0.570499	12.9917	18.9066	1.45528	0.541298	negative
ABCA7	5.44554	2.24778	0.412774	-1.27658	29.3729	31.9333	1.08717	0.120576	negative
ADAM8	24.7139	6.537	0.264507	-1.91862	49.2795	71.744	1.45586	0.541871	negative
QPRT	0.551679	0.228103	0.413471	-1.27414	35.0352	45.4947	1.29854	0.376895	negative
IFNL1	3.11248	1.28987	0.414417	-1.27085	1.93693	1.99592	1.03046	0.0432843	negative
SELENBP1	13.956	4.52152	0.323984	-1.62601	31.8914	46.4372	1.4561	0.542114	negative
LOC101927789	6.43531	2.67405	0.415528	-1.26698	3.17701	3.77689	1.18882	0.249533	negative
SH3PXD2B	3.98902	1.79353	0.449616	-1.15323	2.14912	3.12974	1.45629	0.5423	negative
FADS2	82.8535	34.5417	0.416901	-1.26222	1.26158	1.32641	1.05139	0.0722919	negative
DNAJC4	9.3515	3.89914	0.416953	-1.26204	29.4723	30.6174	1.03885	0.0549924	negative
MYO7A	0.995794	0.415224	0.416977	-1.26196	2.67293	3.74897	1.40257	0.488072	negative
NMRK1	2.63135	1.29751	0.493098	-1.02005	5.9946	8.7361	1.45733	0.543324	negative
SHANK3	4.90469	3.18974	0.650346	-0.620722	1.13526	1.6556	1.45835	0.544338	negative
PLIN3	69.9558	48.8649	0.698512	-0.517644	16.9945	24.7848	1.45841	0.544392	negative
TSC22D3	6.39883	3.36604	0.52604	-0.926755	87.7332	127.966	1.45858	0.544568	negative
KIAA1161	4.02282	1.68717	0.419399	-1.25361	15.8796	18.5906	1.17072	0.227391	negative
HIST1H4I	0.690629	0.289846	0.419684	-1.25262	2.54828	2.81034	1.10284	0.141222	negative
DDR1	5.94798	2.49639	0.419703	-1.25256	38.4193	43.9112	1.14295	0.192756	negative
TMEM53	2.84749	1.19608	0.420047	-1.25138	4.96722	6.21245	1.25069	0.322723	negative
FLVCR2	1.90615	0.801662	0.420565	-1.2496	1.87795	2.31652	1.23354	0.302801	negative
KIAA1467	3.94091	2.42603	0.615602	-0.699931	1.52694	2.22795	1.4591	0.545074	negative
SLC27A1	3.34278	1.02125	0.305509	-1.71071	5.77982	8.43863	1.46002	0.545983	negative
WNT2B	1.65716	0.569235	0.343501	-1.54161	1.86587	2.72572	1.46083	0.546793	negative
TMC8	2.65177	1.11732	0.42135	-1.24691	7.81023	7.9864	1.02256	0.0321803	negative
NPDC1	12.2852	7.915	0.644271	-0.63426	71.8581	105.013	1.46139	0.547343	negative
SMPDL3B	2.50351	1.05633	0.421938	-1.2449	7.03551	7.24214	1.02937	0.0417609	negative
MXI1	12.1539	5.13038	0.422116	-1.24429	24.0026	29.9375	1.24726	0.318764	negative
TMEM86A	0.514858	0.21766	0.422757	-1.2421	4.46511	6.03194	1.3509	0.433926	negative
TLE2	1.84503	0.840084	0.455323	-1.13504	1.76241	2.5758	1.46152	0.547473	negative
PDK3	2.74722	1.16362	0.423563	-1.23935	1.84875	2.44383	1.32188	0.40259	negative
C17orf100	1.19266	0.505249	0.42363	-1.23912	4.0112	4.98149	1.24189	0.312541	negative
DBNDD1	6.69281	3.10258	0.46357	-1.10914	15.3942	22.4991	1.46153	0.547484	negative
PRAF2	10.6591	4.93324	0.462821	-1.11147	5.90525	8.63494	1.46225	0.548188	negative
TUBA1A	41.3353	17.5473	0.424512	-1.23612	3.12857	3.36097	1.07428	0.103373	negative
CDC42BPG	1.53329	0.562126	0.366614	-1.44767	15.0085	21.9798	1.4645	0.550403	negative
JMY	3.7099	2.2006	0.59317	-0.753482	8.92349	13.0733	1.46504	0.550941	negative
TNFRSF10C	1.06541	0.452626	0.424839	-1.23501	1.56238	1.97821	1.26615	0.340445	negative
ARHGEF37	0.569201	0.242279	0.425647	-1.23227	1.55697	1.71538	1.10174	0.139787	negative
ZMYM3	17.8026	10.9843	0.617006	-0.696643	16.7121	24.4894	1.46537	0.551268	negative
LOC100505710	0.462209	0.197021	0.426259	-1.2302	1.24617	1.61678	1.29741	0.37563	negative
BCAM	7.15725	3.05836	0.427309	-1.22665	104.664	132.406	1.26506	0.339202	negative
PARP12	9.13345	5.91058	0.647136	-0.627859	38.4034	56.2933	1.46584	0.55173	negative
DTX3L	12.3072	7.42511	0.603313	-0.729021	47.7785	70.0434	1.466	0.551886	negative
PBXIP1	7.84667	1.88956	0.240811	-2.05403	19.9104	29.191	1.46612	0.552002	negative
DGAT2	5.22937	2.24679	0.429649	-1.21877	13.1545	17.8735	1.35874	0.442265	negative
PBX1	0.612524	0.263748	0.430593	-1.2156	5.54859	5.79197	1.04386	0.0619337	negative
RPS6KA2	9.34408	4.02374	0.430619	-1.21552	1.67735	1.93868	1.1558	0.208898	negative
SPTSSB	2.31755	0.9986	0.430886	-1.21462	1.69558	1.79219	1.05698	0.0799445	negative
TMEM91	2.04251	0.880479	0.431076	-1.21399	11.0782	13.5733	1.22524	0.293059	negative
C11orf42	0.711815	0.46873	0.6585	-0.602745	4.67541	6.86025	1.4673	0.553167	negative
PLCH2	1.4553	0.628434	0.431823	-1.21149	5.0153	5.92733	1.18185	0.241047	negative
MR1	3.00821	1.40477	0.466979	-1.09857	2.36049	3.46362	1.46733	0.553196	negative
BRSK1	4.27659	1.85156	0.432952	-1.20772	3.82622	4.27194	1.11649	0.15897	negative
FBXO32	4.2757	1.85272	0.433313	-1.20652	11.0017	12.6354	1.1485	0.199749	negative
RIPK4	5.10052	2.21346	0.433968	-1.20434	13.9407	18.5509	1.3307	0.412182	negative
CDRT4	2.37456	1.53411	0.646059	-0.630262	2.02434	2.97452	1.46938	0.55521	negative
ATP8A1	4.54993	1.15322	0.253459	-1.98017	2.12217	3.12059	1.47047	0.556275	negative
PTGES3L	1.23297	0.537706	0.436106	-1.19725	1.43788	1.48569	1.03325	0.0471878	negative
CRIP2	6.22112	2.71863	0.437001	-1.19429	87.8097	97.2329	1.10731	0.147064	negative
SIDT1	4.70483	2.93669	0.624186	-0.679953	4.20675	6.18604	1.4705	0.556309	negative
RALGDS	11.5335	5.0443	0.437361	-1.1931	27.4185	29.5417	1.07744	0.107605	negative
ACER2	1.10361	0.633866	0.574356	-0.799982	2.59335	3.81622	1.47154	0.557329	negative
EXD3	2.03512	0.892364	0.438483	-1.18941	6.27736	8.17806	1.30279	0.3816	negative
KIAA1462	5.87584	2.58117	0.439285	-1.18677	2.17447	3.06906	1.41141	0.497133	negative
NAT14	19.6223	8.63323	0.439972	-1.18452	22.7264	24.2748	1.06813	0.095091	negative
IZUMO4	0.570976	0.251386	0.440274	-1.18353	2.94795	3.27475	1.11086	0.151671	negative
TMEM61	2.72956	0.42016	0.153929	-2.69966	2.60144	3.83096	1.47263	0.558394	negative
EVA1B	1.67724	0.74135	0.442007	-1.17786	18.9829	22.2862	1.17401	0.231447	negative
NR1D1	8.36881	3.78302	0.452038	-1.14548	31.9381	47.0595	1.47346	0.559209	negative
SLC22A31	0.881576	0.215694	0.244669	-2.0311	1.12581	1.65908	1.47368	0.559427	negative
CCDC24	7.80765	3.46091	0.443272	-1.17374	8.62252	11.2391	1.30346	0.382342	negative
ALDH3B1	14.786	6.55942	0.443623	-1.17259	65.9112	67.1949	1.01948	0.0278286	negative
TJP3	0.351911	0.15623	0.443949	-1.17153	39.7045	48.5955	1.22393	0.291519	negative
ABHD4	28.9818	17.6334	0.608429	-0.71684	10.0633	14.8329	1.47397	0.559705	negative
BBS9	3.12324	1.56813	0.502084	-0.993999	1.93125	2.84847	1.47493	0.560648	negative
RARG	15.0758	6.70454	0.444723	-1.16902	55.6754	66.4223	1.19303	0.254628	negative
FAM214B	15.2466	9.03239	0.592418	-0.755312	16.3749	24.1536	1.47504	0.560753	negative
TUBG2	11.5419	6.64841	0.576025	-0.795797	13.2749	19.5815	1.47508	0.560793	negative
HYKK	0.701629	0.441262	0.628911	-0.669072	3.75222	5.53618	1.47544	0.561148	negative
CST3	134.461	90.1888	0.670744	-0.576165	52.761	77.9616	1.47764	0.563293	negative
SLC25A1	45.7046	24.0228	0.52561	-0.927936	106.644	157.707	1.47882	0.564444	negative
GLRX	52.723	27.3954	0.519611	-0.944497	14.1477	20.9281	1.47926	0.564872	negative
NUMBL	8.48292	5.44565	0.641955	-0.639455	8.76473	12.97	1.4798	0.565402	negative
PPM1M	2.87903	1.28686	0.446975	-1.16173	3.93776	5.33212	1.3541	0.437333	negative
RABAC1	53.826	24.0801	0.44737	-1.16046	104.215	146.178	1.40266	0.488168	negative
PARP10	14.2754	6.8288	0.47836	-1.06383	30.9404	45.8132	1.48069	0.566269	negative
CCDC65	1.37628	0.757924	0.550705	-0.860648	2.28355	3.38205	1.48105	0.566621	negative
FAM65C	2.85204	1.27894	0.44843	-1.15705	1.23461	1.56111	1.26445	0.338515	negative
SLC50A1	33.7001	19.8735	0.589716	-0.761907	64.8392	96.0948	1.48205	0.567592	negative
NAB2	19.5269	12.822	0.656632	-0.606843	9.94549	14.7465	1.48273	0.568257	negative
RHOB	59.8711	26.8232	0.448017	-1.15838	41.8047	62.0477	1.48423	0.569712	negative
PNPLA7	0.545243	0.30445	0.558374	-0.840696	2.6515	3.93706	1.48484	0.570311	negative
OTUD1	6.19336	3.93595	0.635512	-0.65401	5.79686	8.60922	1.48515	0.57061	negative
MVD	21.8189	10.6448	0.487868	-1.03544	24.8716	36.9602	1.48604	0.571474	negative
BDH2	8.048	4.98334	0.619202	-0.691519	4.16514	6.19262	1.48677	0.572186	negative
RNF39	0.804944	0.488441	0.606801	-0.720704	5.71666	8.50644	1.48801	0.573382	negative
CD276	29.9444	17.2273	0.57531	-0.797589	36.3518	54.1331	1.48915	0.574485	negative
GGN	0.875528	0.39676	0.453167	-1.14189	2.37145	2.74936	1.15936	0.213328	negative
C6orf1	22.3767	12.6455	0.56512	-0.823371	13.9984	20.8532	1.48968	0.575003	negative
DOC2A	5.21724	2.37086	0.454428	-1.13788	2.45155	3.42084	1.39537	0.480652	negative
FUT11	9.19048	4.17978	0.454794	-1.13671	21.9015	23.6463	1.07966	0.110581	negative
TCAP	0.780787	0.355297	0.455049	-1.1359	2.50701	3.46608	1.38256	0.467337	negative
B3GALT4	0.437002	0.198949	0.455258	-1.13524	2.79515	3.29343	1.17827	0.236665	negative
NPIPB15	3.24975	1.66685	0.512916	-0.963205	1.28833	1.91946	1.48988	0.575196	negative
GABRR2	2.36829	1.07888	0.455553	-1.13431	1.14682	1.46819	1.28023	0.356398	negative
PARK2	0.389732	0.177607	0.455717	-1.13379	1.43132	1.52327	1.06424	0.089819	negative
DGKA	11.2474	6.59977	0.586783	-0.769102	10.4926	15.6522	1.49173	0.57699	negative
ADIRF	3.28694	1.51113	0.459739	-1.12111	5.83069	8.70228	1.4925	0.577726	negative
LOX	15.5834	7.10803	0.456127	-1.13249	1.24344	1.37639	1.10692	0.146553	negative
FILIP1L	0.61736	0.415961	0.673774	-0.569663	4.29107	6.40601	1.49287	0.578089	negative
CEACAM1	3.1181	1.42741	0.457783	-1.12726	126.458	157.274	1.24368	0.314621	negative
SLFN5	4.69229	2.70355	0.57617	-0.795435	31.0095	46.3102	1.49342	0.578621	negative
TEX40	2.74354	1.28016	0.466608	-1.09972	1.87264	2.80061	1.49554	0.580666	negative
SEC31B	1.77738	0.815834	0.45901	-1.1234	3.94795	5.51551	1.39706	0.482389	negative
TMEM240	0.765185	0.351542	0.459421	-1.12211	1.54705	2.14482	1.38639	0.471335	negative
IFI35	12.9322	7.57386	0.585658	-0.771871	48.4178	72.4157	1.49564	0.580765	negative
ISG20	17.3958	7.99484	0.459584	-1.1216	14.8401	20.1528	1.35799	0.441476	negative
GRAMD1B	0.923959	0.424731	0.459686	-1.12128	46.5282	48.7173	1.04705	0.0663284	negative
LOC102723390	0.675844	0.470188	0.695705	-0.523453	1.15095	1.72206	1.4962	0.581304	negative
ABCA2	7.93652	2.72313	0.343114	-1.54324	43.0409	64.41	1.49648	0.581577	negative
CRAT	7.05099	3.24486	0.4602	-1.11967	32.2877	43.7861	1.35612	0.439487	negative
METRNL	3.53759	1.62917	0.46053	-1.11863	59.3323	68.6925	1.15776	0.211335	negative
PDIA4	125.001	84.1383	0.673101	-0.571106	112.766	168.816	1.49705	0.582123	negative
ABCB9	3.20775	1.9506	0.60809	-0.717644	4.18077	6.26132	1.49765	0.582698	negative
FOLR1	1.08669	0.393658	0.362256	-1.46492	5.69403	8.53529	1.49899	0.583991	negative
SUSD2	87.1149	40.1869	0.461309	-1.11619	1.43194	1.80349	1.25947	0.332821	negative
LOC102724867	0.66034	0.304671	0.461385	-1.11596	1.71218	2.41942	1.41306	0.498826	negative
F11R	6.72385	3.10315	0.461513	-1.11556	50.3872	54.7324	1.08624	0.119336	negative
RHBDF2	4.97194	2.29465	0.46152	-1.11553	10.9769	12.2311	1.11426	0.156082	negative
FOXO4	2.5673	0.844812	0.329066	-1.60355	13.0915	19.6245	1.49902	0.584024	negative
DNAJC12	4.86012	2.24438	0.461796	-1.11467	13.8248	14.1634	1.02449	0.034907	negative
LDLR	90.9871	42.0212	0.461837	-1.11455	29.7444	41.8068	1.40554	0.491123	negative
SLC27A3	1.80262	0.754981	0.418825	-1.25558	5.27333	7.91453	1.50086	0.585791	negative
ANKZF1	24.3978	11.2798	0.462329	-1.11301	32.152	43.3785	1.34917	0.432073	negative
PDK2	7.3655	4.17905	0.567382	-0.817609	15.1143	22.6911	1.5013	0.586211	negative
CTNNBIP1	6.57354	4.58522	0.697526	-0.51968	4.40104	6.61107	1.50216	0.587039	negative
NIPSNAP1	27.3751	12.6916	0.46362	-1.10899	64.8848	78.8792	1.21568	0.281765	negative
CELSR1	12.2038	5.66011	0.463799	-1.10843	4.05152	4.09038	1.00959	0.0137734	negative
SPIRE2	5.75868	2.67673	0.464818	-1.10526	22.1557	28.6498	1.29311	0.370847	negative
ZSWIM5	1.47004	0.683554	0.46499	-1.10473	2.32144	2.44984	1.05531	0.077669	negative
LLGL2	3.44219	1.60084	0.465063	-1.1045	41.4564	49.2764	1.18863	0.249304	negative
GPR173	2.77255	1.28944	0.465073	-1.10447	1.41317	1.83062	1.29541	0.373405	negative
HSD17B7	11.1489	5.18673	0.465222	-1.10401	7.53695	9.37834	1.24432	0.315352	negative
WDTC1	8.99731	4.18865	0.465544	-1.10301	22.366	30.2526	1.35261	0.435751	negative
ACADS	6.50664	3.54437	0.54473	-0.876386	6.10009	9.16358	1.5022	0.587082	negative
CALHM2	3.72037	1.73234	0.465635	-1.10273	6.12456	8.32637	1.3595	0.443081	negative
LRRC29	1.49837	0.697712	0.465647	-1.10269	1.85793	2.07776	1.11832	0.161331	negative
KLHDC8B	5.65244	2.63472	0.466122	-1.10122	1.64186	2.29432	1.39739	0.482733	negative
HOXA13	0.499861	0.239704	0.479541	-1.06027	24.3642	36.6059	1.50245	0.587313	negative
SLC25A35	2.86207	1.81509	0.634189	-0.657014	4.59282	6.90348	1.5031	0.587943	negative
TTYH3	37.8152	17.6389	0.46645	-1.10021	58.7378	73.1072	1.24464	0.315725	negative
SHKBP1	32.2001	21.8328	0.678036	-0.560567	49.8588	74.9619	1.50348	0.588308	negative
GALNT12	1.61814	0.754917	0.466533	-1.09995	22.1272	27.3611	1.23654	0.306309	negative
KRT15	1.8614	1.16756	0.627249	-0.672889	3.62171	5.45054	1.50496	0.589727	negative
S1PR2	0.77072	0.374387	0.485763	-1.04168	1.54345	2.32525	1.50652	0.591222	negative
PLEKHA7	1.98403	0.927471	0.467467	-1.09706	22.5149	28.8537	1.28154	0.357876	negative
FRK	1.50406	0.703233	0.467557	-1.09679	3.59951	4.56373	1.26788	0.342415	negative
NICN1	4.84041	2.01552	0.416395	-1.26397	4.40842	6.64212	1.50669	0.591381	negative
TBX6	1.28294	0.600307	0.467915	-1.09568	3.99216	4.81668	1.20653	0.270867	negative
TNFRSF14	1.67906	0.786832	0.468615	-1.09352	31.4438	33.2531	1.05754	0.0807102	negative
GCA	8.4457	5.77214	0.683441	-0.549111	9.4645	14.2697	1.50771	0.592355	negative
ALKBH7	17.8322	8.35924	0.468773	-1.09304	14.9737	16.189	1.08117	0.112587	negative
TSC22D4	21.1554	14.2046	0.671441	-0.574668	60.7945	91.7395	1.50901	0.593603	negative
TPCN1	19.9926	9.38916	0.469631	-1.0904	26.3916	33.9621	1.28685	0.363846	negative
CGREF1	0.507626	0.33657	0.663028	-0.592859	9.19224	13.8728	1.50918	0.593769	negative
LAMB2	74.0504	43.0646	0.581558	-0.782005	15.7358	23.7616	1.51003	0.594578	negative
HOOK2	5.96103	2.80476	0.470516	-1.08768	21.3685	21.9977	1.02945	0.0418688	negative
LOC100506870	1.93834	0.912486	0.470756	-1.08695	1.36143	1.38419	1.01672	0.0239162	negative
COL18A1	25.1852	14.0701	0.558665	-0.839944	15.1687	22.9208	1.51105	0.595555	negative
MAP4K2	9.07672	4.58991	0.505679	-0.983706	18.6456	28.1866	1.5117	0.596174	negative
AFMID	8.76617	5.61479	0.640506	-0.642715	12.4244	18.7969	1.5129	0.597314	negative
KIAA1522	8.90268	4.20141	0.471926	-1.08337	117.845	150.049	1.27328	0.348545	negative
FAM213A	12.754	7.92065	0.621034	-0.687256	9.33162	14.1193	1.51306	0.597469	negative
ARHGEF40	14.962	7.0666	0.472304	-1.08221	10.8935	11.8636	1.08905	0.123072	negative
LRRC23	2.77096	1.30974	0.472668	-1.0811	3.92797	4.58594	1.16751	0.223434	negative
PLD1	4.13333	1.95372	0.472674	-1.08108	6.36891	7.57951	1.19008	0.251058	negative
WFDC2	0.94942	0.286157	0.301401	-1.73024	81.7002	123.755	1.51474	0.599075	negative
CAPN5	6.49729	3.71369	0.571575	-0.806985	56.7693	86.1231	1.51707	0.60129	negative
DNAH7	0.438537	0.207683	0.473581	-1.07832	1.28965	1.42253	1.10303	0.141477	negative
TMEM52	0.60185	0.319968	0.531641	-0.911476	2.79394	4.24171	1.51819	0.602348	negative
WDR60	10.3526	4.90748	0.474034	-1.07694	13.0832	14.8973	1.13866	0.187338	negative
SCIN	9.56571	4.53618	0.474212	-1.0764	2.01184	2.44448	1.21505	0.281016	negative
CCDC146	1.59491	0.658488	0.412868	-1.27625	1.83646	2.79044	1.51946	0.603563	negative
CAPS	1.28518	0.644219	0.501267	-0.996348	12.0325	18.2874	1.51984	0.603917	negative
ALPK1	1.77668	1.12994	0.635983	-0.65294	5.59249	8.50217	1.52028	0.604341	negative
BAHCC1	3.54281	1.68329	0.475129	-1.07361	5.45219	7.30031	1.33897	0.421122	negative
SEMA4F	4.27957	2.92376	0.68319	-0.549642	1.45026	2.2065	1.52145	0.605447	negative
IFT140	3.37418	1.60521	0.475733	-1.07178	7.81315	9.32775	1.19385	0.255625	negative
UNC93B1	13.178	6.27205	0.475949	-1.07112	89.37	100.412	1.12355	0.168066	negative
HRCT1	0.928124	0.654551	0.705241	-0.503813	2.88944	4.39721	1.52182	0.605795	negative
KRT19	113.511	54.2268	0.477722	-1.06576	438.417	497.005	1.13364	0.180958	negative
CXCL10	3.51457	1.80409	0.513316	-0.96208	3.38693	5.15637	1.52243	0.606377	negative
TSPAN13	11.6126	7.61549	0.655795	-0.608682	38.1267	58.0515	1.52259	0.606532	negative
FBP2	0.682754	0.308128	0.451301	-1.14784	2.01842	3.07488	1.52341	0.607303	negative
FDFT1	98.698	45.0529	0.456473	-1.1314	59.053	90.0208	1.52441	0.608247	negative
SLC40A1	2.35421	1.12647	0.478495	-1.06343	85.6328	94.4512	1.10298	0.141406	negative
PYROXD2	5.39592	2.58248	0.478598	-1.06311	6.718	7.38193	1.09883	0.135967	negative
SGSH	16.7268	11.2404	0.672001	-0.573464	7.98143	12.1755	1.52548	0.609264	negative
CXCL16	0.456711	0.250866	0.549287	-0.864368	12.5984	19.2575	1.52858	0.612188	negative
PRRT2	0.543159	0.222413	0.409481	-1.28813	2.87566	4.39583	1.52863	0.61224	negative
SREBF2	43.3684	20.8294	0.480289	-1.05803	64.9265	71.744	1.105	0.144051	negative
CLSTN3	11.9699	4.67158	0.390277	-1.35743	13.0718	19.9921	1.52941	0.612976	negative
SLC6A8	2.31904	1.11473	0.480686	-1.05683	110.291	133.855	1.21365	0.279353	negative
NME3	28.5911	13.7468	0.480807	-1.05647	55.6875	59.8515	1.07477	0.104034	negative
MFNG	0.756933	0.363948	0.480819	-1.05643	3.36787	3.83158	1.13769	0.186104	negative
MT1A	2.63851	1.25298	0.474881	-1.07436	2.06086	3.15279	1.52985	0.613386	negative
PLEKHG6	0.490735	0.200924	0.409434	-1.2883	22.9854	35.1796	1.53052	0.614023	negative
C10orf95	1.05208	0.506444	0.481373	-1.05477	4.48372	5.18668	1.15678	0.210115	negative
TCF7L1	1.31324	0.701809	0.534411	-0.90398	1.47117	2.25209	1.53082	0.614301	negative
CAMK1D	1.17572	0.566789	0.482078	-1.05266	1.55458	1.85428	1.19278	0.25433	negative
LOC101929959	1.06035	0.511581	0.482464	-1.05151	3.08856	3.76518	1.21907	0.285781	negative
FBXO46	7.40879	3.57692	0.482794	-1.05052	27.2099	27.4957	1.0105	0.0150739	negative
AFAP1L2	4.8418	2.33892	0.48307	-1.0497	13.7885	17.3622	1.25918	0.33249	negative
ATXN1	6.89268	3.3361	0.484006	-1.0469	13.8081	15.4104	1.11604	0.158386	negative
LYRM9	0.337967	0.163741	0.48449	-1.04546	1.36966	1.92095	1.4025	0.487999	negative
TMCC3	5.10206	2.47219	0.484547	-1.04529	5.80073	6.73309	1.16073	0.215034	negative
NRBP2	7.68378	4.11874	0.536031	-0.899613	11.4017	17.4541	1.53083	0.614318	negative
CXXC5	13.4227	6.50752	0.484813	-1.0445	73.5592	96.8557	1.3167	0.396931	negative
CCDC28B	2.99273	1.45245	0.485327	-1.04297	5.87152	7.33848	1.24984	0.321746	negative
G6PD	51.8693	25.1952	0.485744	-1.04173	77.8121	98.1853	1.26183	0.335512	negative
KCNN4	14.4289	6.53214	0.452714	-1.14333	1.32072	2.02276	1.53155	0.614993	negative
PRSS16	1.44247	0.700683	0.485752	-1.04171	7.54511	7.92887	1.05086	0.071575	negative
THAP8	2.51883	1.69731	0.673849	-0.569504	5.91773	9.07462	1.53346	0.616793	negative
LIPE	0.684588	0.37633	0.549718	-0.863237	22.965	35.2395	1.53449	0.617756	negative
PDE2A	4.03926	1.96349	0.486102	-1.04067	1.42474	1.74776	1.22673	0.294815	negative
CSF2	10.5116	5.11097	0.486221	-1.04032	1.24325	1.31028	1.05392	0.0757589	negative
SLC1A7	0.404257	0.210022	0.519526	-0.944731	4.64229	7.12536	1.53488	0.618127	negative
DDO	3.93615	2.54556	0.646713	-0.628802	1.02235	1.5701	1.53578	0.618968	negative
VPS39	12.6081	6.14374	0.487284	-1.03717	19.1925	25.7254	1.34039	0.422651	negative
FLT3LG	3.77182	2.13051	0.56485	-0.824061	16.7317	25.6984	1.53591	0.619089	negative
MOB3C	1.79187	1.05536	0.58897	-0.763734	7.29967	11.225	1.53774	0.620811	negative
ANO8	8.56341	2.89145	0.337652	-1.56639	4.86324	7.48238	1.53856	0.62158	negative
CEBPD	12.5726	6.13608	0.488051	-1.0349	13.8829	17.2577	1.24309	0.313927	negative
IRF2BPL	36.4678	15.2233	0.417445	-1.26034	16.122	24.8183	1.5394	0.622371	negative
LGALSL	5.67324	2.7706	0.488362	-1.03398	7.36681	9.86271	1.3388	0.420944	negative
FHDC1	1.87021	0.913606	0.488505	-1.03356	2.86645	3.84854	1.34262	0.425048	negative
PPARA	3.50988	1.7147	0.488536	-1.03346	17.8057	21.2816	1.19522	0.257272	negative
CTSK	2.58717	1.26425	0.488662	-1.03309	3.19439	4.4652	1.39782	0.483183	negative
HSH2D	1.54088	0.753148	0.488779	-1.03274	15.0431	17.8061	1.18367	0.243269	negative
CYP39A1	2.58576	1.26401	0.488835	-1.03258	2.39075	2.96832	1.24159	0.312184	negative
COL7A1	2.37375	1.16104	0.489116	-1.03175	1.23742	1.57114	1.2697	0.344484	negative
SLC20A1	169.235	106.14	0.627177	-0.673055	12.2911	18.931	1.54022	0.623134	negative
BCAN	2.00193	0.980569	0.489812	-1.0297	16.0893	16.6357	1.03396	0.0481871	negative
TMEM120A	13.6487	6.68977	0.490138	-1.02874	21.8998	26.5413	1.21194	0.277316	negative
PPP2R5B	7.01497	3.43851	0.490167	-1.02866	14.1932	17.1411	1.2077	0.272258	negative
KLC4	7.04345	3.4627	0.49162	-1.02438	20.5424	22.8525	1.11246	0.15375	negative
IQSEC2	4.9793	2.44794	0.491624	-1.02437	8.27862	11.1024	1.3411	0.423415	negative
FAM117A	3.15446	1.70658	0.541004	-0.886288	3.36166	5.1782	1.54037	0.623277	negative
TMEM107	3.88987	2.69061	0.691697	-0.531789	3.42994	5.28585	1.54109	0.623952	negative
TMEM180	2.11053	1.23334	0.584375	-0.775033	3.46477	5.34803	1.54354	0.626246	negative
NUPR1	6.61764	3.75849	0.567951	-0.816163	32.0301	49.4743	1.54462	0.627251	negative
LOC101927509	0.815883	0.402772	0.493664	-1.0184	2.31693	2.70606	1.16795	0.223983	negative
MAGED1	12.5876	6.98681	0.555056	-0.849295	39.8335	61.5588	1.5454	0.627981	negative
TP53INP2	7.17953	4.17935	0.58212	-0.780612	11.9831	18.5268	1.54607	0.628607	negative
KIAA1217	5.46961	2.70143	0.493898	-1.01772	9.75319	9.97424	1.02266	0.032333	negative
MEF2B	1.42535	0.705127	0.494703	-1.01537	2.44762	3.26619	1.33443	0.416228	negative
IFI27L2	21.1578	10.4785	0.495257	-1.01375	20.627	27.2089	1.31909	0.399544	negative
AGRN	73.0987	36.2095	0.495351	-1.01348	351.262	399.392	1.13702	0.185259	negative
SRC	9.41939	4.66845	0.495621	-1.01269	73.0733	75.3808	1.03158	0.0448511	negative
SDR16C5	6.77759	3.3612	0.495929	-1.01179	3.43959	3.72687	1.08352	0.115727	negative
PNRC1	23.5823	7.57547	0.321236	-1.6383	21.8054	33.7162	1.54624	0.628762	negative
RGS14	5.08209	2.52169	0.496192	-1.01103	10.4069	10.6109	1.0196	0.028004	negative
MARCH9	4.8001	2.38261	0.496366	-1.01052	10.8772	13.9947	1.28661	0.363572	negative
CHST7	4.23393	2.10167	0.496389	-1.01046	1.84903	1.91069	1.03335	0.0473274	negative
PHF21A	5.78137	2.86997	0.496417	-1.01037	10.1562	14.3006	1.40807	0.493719	negative
BZRAP1	0.36685	0.182124	0.496453	-1.01027	2.38912	3.13578	1.31252	0.392343	negative
STMN3	0.70273	0.349089	0.496761	-1.00938	1.60191	1.79176	1.11852	0.161586	negative
ARC	2.38318	1.18415	0.496877	-1.00904	7.6847	9.75806	1.2698	0.344606	negative
PLD3	34.9217	21.7111	0.621709	-0.685688	60.9439	94.2682	1.5468	0.62929	negative
P4HA2	26.8981	17.9408	0.666992	-0.584259	49.0068	75.903	1.54882	0.631173	negative
SMCO4	7.30979	4.85004	0.6635	-0.591831	15.9868	24.7709	1.54946	0.631763	negative
ADCY6	10.2312	5.09597	0.498082	-1.00555	25.243	29.629	1.17375	0.231123	negative
HSPG2	10.7811	5.37641	0.49869	-1.00379	57.5788	57.9604	1.00663	0.00952841	negative
IL17RC	8.90791	4.44838	0.499374	-1.00181	12.3191	15.3128	1.24302	0.31385	negative
TMEM187	2.22371	1.1113	0.499749	-1.00072	8.17081	10.3513	1.26687	0.341266	negative
DOCK6	8.00564	4.00121	0.499799	-1.00058	12.9267	15.0544	1.1646	0.219837	negative
SLC25A23	21.095	10.5623	0.500703	-0.997974	24.5594	33.2281	1.35297	0.436129	negative
CCDC40	0.852509	0.426864	0.500715	-0.997938	3.40803	4.23027	1.24126	0.311808	negative
FA2H	0.603614	0.302346	0.500893	-0.997425	28.5194	33.4013	1.17118	0.227957	negative
EML6	8.14784	5.35057	0.656685	-0.606726	1.3307	2.06232	1.5498	0.632083	negative
SERINC2	9.27682	4.64955	0.501201	-0.996538	87.6159	93.5102	1.06727	0.0939316	negative
SLC44A2	13.5191	6.77622	0.501234	-0.996443	45.5594	49.6316	1.08938	0.123512	negative
FLYWCH1	4.88916	3.11826	0.63779	-0.648846	6.93672	10.7585	1.55095	0.633157	negative
C17orf103	0.857811	0.430159	0.501461	-0.995792	3.01844	4.24374	1.40594	0.491532	negative
TRIM62	1.96615	1.03267	0.525227	-0.928988	3.84369	5.96215	1.55115	0.633342	negative
XYLT2	8.76739	5.32129	0.606941	-0.720372	13.4386	20.8991	1.55516	0.63706	negative
ZFYVE1	7.4947	4.18135	0.557909	-0.841899	4.4348	6.89684	1.55516	0.637066	negative
HPS3	26.6912	18.7063	0.700842	-0.512839	14.2222	22.1369	1.5565	0.638303	negative
MCTP2	1.08658	0.545945	0.502444	-0.992965	7.60271	7.88828	1.03756	0.0531972	negative
RAB40B	2.11413	1.21497	0.574691	-0.799141	15.6662	24.3845	1.5565	0.638307	negative
ARID3A	2.26035	1.21755	0.538657	-0.89256	5.28276	8.22368	1.5567	0.638492	negative
TXNIP	44.1317	17.9993	0.407854	-1.29388	305.739	475.956	1.55674	0.638525	negative
LGALS3BP	148.277	91.2451	0.61537	-0.700474	536.551	835.454	1.55708	0.638845	negative
TMEM145	2.50496	1.26349	0.504393	-0.987379	3.44456	4.65839	1.35239	0.435511	negative
PER3	1.51395	0.763732	0.504462	-0.987182	5.39159	6.66608	1.23639	0.30613	negative
HAGHL	6.09548	3.07572	0.50459	-0.986817	17.6631	18.1624	1.02827	0.0402185	negative
WIPI1	14.0479	7.09145	0.504804	-0.986205	14.5574	20.0846	1.37968	0.464337	negative
HCN3	2.11948	1.17885	0.556197	-0.846332	9.85272	15.351	1.55804	0.639735	negative
ITFG3	25.4561	12.8784	0.505908	-0.983052	24.7371	34.1473	1.38041	0.465099	negative
AGMO	1.31849	0.667621	0.506354	-0.981781	1.50921	1.54127	1.02124	0.030328	negative
PLXNA1	37.7133	19.112	0.50677	-0.980596	40.1411	40.2363	1.00237	0.00341855	negative
OSBPL7	5.95782	3.02039	0.506962	-0.98005	9.70159	12.5424	1.29282	0.370522	negative
IGSF3	14.1	7.15414	0.507386	-0.978843	16.5087	18.9618	1.1486	0.199874	negative
LIN37	7.01704	4.77269	0.680158	-0.556058	15.579	24.2983	1.55969	0.641258	negative
HYAL1	0.82072	0.417156	0.50828	-0.976305	2.37949	2.84091	1.19391	0.255698	negative
APOBEC3F	1.3296	0.676377	0.508708	-0.975089	1.3907	1.93442	1.39097	0.476094	negative
ARVCF	1.54477	0.786367	0.509051	-0.974117	28.5911	30.244	1.05781	0.0810808	negative
TNKS1BP1	17.9884	9.15958	0.509194	-0.973713	67.5694	72.8481	1.07812	0.108521	negative
FKBP11	15.2155	7.75835	0.509896	-0.971725	16.4545	17.4894	1.06289	0.0879937	negative
CCDC17	1.9448	1.27035	0.653201	-0.614401	2.15142	3.35766	1.56067	0.642165	negative
PLXNA3	8.42444	4.29773	0.510151	-0.971005	36.9171	44.3612	1.20165	0.265011	negative
PRSS54	0.462209	0.235829	0.510222	-0.970803	1.5275	1.7065	1.11718	0.159867	negative
PLA2G4B	1.61814	1.10164	0.680804	-0.554689	5.07742	7.92425	1.56068	0.642179	negative
LSS	31.9192	16.3167	0.511189	-0.968072	19.6692	21.0157	1.06846	0.0955339	negative
CCDC69	9.73113	5.13212	0.527393	-0.923051	1.74157	2.71985	1.56172	0.643136	negative
PIK3CD	3.89635	2.01478	0.517093	-0.951505	1.32467	2.06909	1.56197	0.643368	negative
CXADR	2.68083	1.37248	0.51196	-0.965897	9.42182	10.0051	1.06191	0.0866619	negative
MYADM	52.7922	27.0411	0.512217	-0.965172	61.6073	67.283	1.09213	0.12714	negative
NAT8L	0.412668	0.237591	0.575743	-0.796503	1.08457	1.69492	1.56276	0.644097	negative
ASIC1	1.36939	0.610027	0.445473	-1.16659	7.75082	12.1145	1.56299	0.644312	negative
FAM8A1	10.1585	6.6654	0.65614	-0.607923	10.2318	16.0148	1.5652	0.646343	negative
SYT12	1.56821	0.295011	0.18812	-2.41028	1.27567	1.99742	1.56578	0.646883	negative
TMEM25	4.53976	2.33501	0.514347	-0.959187	4.09452	6.41541	1.56683	0.647849	negative
MAPRE3	9.75284	3.79997	0.389627	-1.35983	23.1385	36.2986	1.56876	0.649621	negative
ANKRD34A	0.571653	0.294364	0.514934	-0.95754	2.19413	2.36479	1.07778	0.108067	negative
LPIN3	4.3959	2.26706	0.515721	-0.955338	9.3509	10.9797	1.17419	0.231662	negative
SCRN2	7.65451	3.9492	0.515931	-0.95475	7.97598	8.93539	1.12029	0.163869	negative
INPP5J	0.8216	0.359937	0.438093	-1.19069	2.91335	4.57074	1.5689	0.64975	negative
UBAP1L	0.494701	0.332593	0.672311	-0.572799	1.85073	2.90635	1.57038	0.651116	negative
LAMP3	0.72793	0.404856	0.556175	-0.84639	20.1926	31.7109	1.57042	0.651154	negative
ZNF554	1.18735	0.612862	0.516162	-0.954105	1.81587	1.82333	1.00411	0.00591458	negative
B3GNT4	0.594023	0.403577	0.679396	-0.557675	1.22854	1.93121	1.57196	0.652568	negative
WBP1	15.5385	8.02604	0.516528	-0.953083	29.167	35.3552	1.21217	0.277587	negative
PRSS27	0.937061	0.484367	0.5169	-0.952042	2.46285	2.54108	1.03176	0.0451095	negative
LTBP1	33.644	17.3958	0.517054	-0.951614	1.34082	1.52366	1.13636	0.184426	negative
BATF2	0.876097	0.52671	0.601201	-0.734082	6.21109	9.76409	1.57204	0.652638	negative
OTUB2	2.40213	1.24261	0.517294	-0.950943	3.50464	3.70427	1.05696	0.0799229	negative
EBP	17.8168	11.1191	0.62408	-0.680198	28.5951	44.999	1.57366	0.654122	negative
CACNA2D4	12.8283	6.64051	0.517645	-0.949966	1.48605	1.49006	1.0027	0.00388907	negative
MARCH2	10.4119	5.39054	0.517729	-0.94973	4.47315	5.33389	1.19242	0.253898	negative
CYP27B1	1.36533	0.707248	0.518006	-0.948959	3.5952	3.59537	1.00005	6.97886e-05	negative
EPHB3	1.18749	0.616004	0.518747	-0.946898	5.70599	6.26684	1.09829	0.135262	negative
CD82	14.6754	7.61813	0.519108	-0.945892	101.856	128.495	1.26154	0.335182	negative
MTHFR	3.54151	1.83888	0.519238	-0.945533	8.0346	8.85226	1.10177	0.139819	negative
LGR4	32.5363	21.5933	0.663668	-0.591467	24.1751	38.0443	1.5737	0.654158	negative
KCNQ4	0.430545	0.245661	0.570583	-0.809492	3.00318	4.72877	1.57459	0.654973	negative
FUZ	1.75625	0.913341	0.520052	-0.943271	3.45226	4.39721	1.27372	0.349047	negative
SIRT4	0.505495	0.262923	0.52013	-0.943056	1.60741	2.04919	1.27484	0.350315	negative
PPIC	28.1061	14.6203	0.520182	-0.942911	46.2667	51.0054	1.10242	0.140677	negative
PRPF40B	3.21147	1.67059	0.520194	-0.942878	5.38739	6.43048	1.19362	0.25534	negative
PRKD2	12.8078	7.60027	0.59341	-0.752899	44.5467	70.1624	1.57503	0.655378	negative
LZTS2	18.7556	9.76123	0.520444	-0.942184	69.8412	84.4803	1.2096	0.274536	negative
MYLIP	6.9576	3.6213	0.520481	-0.942082	11.8282	12.8139	1.08334	0.115482	negative
MC1R	2.90658	1.84531	0.634873	-0.655461	6.45936	10.1762	1.57543	0.655742	negative
PDZD7	0.723473	0.363242	0.50208	-0.99401	4.96129	7.81664	1.57553	0.655833	negative
DCST2	3.5979	1.87743	0.521815	-0.938391	17.481	20.3024	1.1614	0.215865	negative
SOX12	12.8141	6.69	0.522081	-0.937656	12.8803	14.3343	1.11288	0.154302	negative
HDAC11	6.6455	3.47013	0.522177	-0.937388	5.96037	7.07264	1.18661	0.246848	negative
FABP6	5.22271	2.72755	0.522247	-0.937195	2.19049	2.29076	1.04577	0.064571	negative
CARD14	2.20369	1.44565	0.656014	-0.608201	2.18889	3.44973	1.57602	0.656283	negative
SIDT2	5.09631	2.66309	0.522553	-0.93635	20.685	23.903	1.15557	0.208604	negative
TMEM110	6.85732	4.5179	0.658843	-0.601994	4.02057	6.3413	1.57721	0.657379	negative
CD99	26.8057	14.014	0.522798	-0.935673	1.12202	1.38909	1.23804	0.308052	negative
SKOR1	0.602952	0.315552	0.523345	-0.934165	1.36623	1.70073	1.24483	0.315948	negative
RNF213	20.7165	11.756	0.567473	-0.817377	34.0158	53.6593	1.57748	0.657622	negative
LAMA3	0.682421	0.357411	0.52374	-0.933079	7.55054	9.47383	1.25472	0.327368	negative
TRIM69	2.9017	1.37319	0.473238	-1.07936	5.28846	8.34919	1.57876	0.658791	negative
FAM162A	48.5006	25.4143	0.524001	-0.932359	80.2074	83.1842	1.03711	0.0525748	negative
TRADD	9.08109	4.75952	0.524113	-0.932051	11.8001	15.1831	1.28669	0.363669	negative
GPR137B	7.29167	5.08788	0.697766	-0.519186	5.58216	8.81295	1.57877	0.658803	negative
C15orf65	1.43677	0.753859	0.52469	-0.930463	11.0556	13.8751	1.25503	0.327718	negative
MANBA	5.92138	3.39894	0.574012	-0.800847	9.85853	15.5658	1.57892	0.658939	negative
RSPH3	3.59376	2.44144	0.679354	-0.557765	5.46465	8.63812	1.58073	0.660587	negative
EMILIN3	0.522561	0.274369	0.525046	-0.929484	1.61872	1.98651	1.22721	0.295386	negative
PQLC3	8.75408	4.19505	0.479211	-1.06127	6.03462	9.53914	1.58074	0.660596	negative
GCHFR	3.47147	1.82406	0.525442	-0.928395	119.108	164.549	1.38152	0.466252	negative
MAPK8IP1	2.9774	2.09442	0.703439	-0.507503	1.97711	3.12794	1.58207	0.661817	negative
KDELR3	18.3111	9.08364	0.496074	-1.01137	19.4324	30.7771	1.5838	0.663394	negative
AGO4	3.85724	2.02992	0.526262	-0.926147	7.82579	9.83087	1.25621	0.329083	negative
UPK3B	0.981738	0.51679	0.526404	-0.925759	28.918	34.6503	1.19823	0.260899	negative
CHRNA3	0.587385	0.396384	0.674829	-0.567405	2.45029	3.88133	1.58403	0.6636	negative
C20orf96	10.2724	5.63534	0.548592	-0.866195	11.7084	18.5575	1.58498	0.664462	negative
LOC101929012	1.30333	0.687086	0.527179	-0.923637	3.17804	3.99377	1.25668	0.329613	negative
HSD3B7	3.72743	1.96555	0.52732	-0.923251	4.28236	5.89662	1.37696	0.461483	negative
KIAA1107	3.58233	1.80366	0.503488	-0.989971	2.52562	4.00724	1.58663	0.66597	negative
B3GNT5	8.4583	5.91886	0.699769	-0.515049	13.3672	21.219	1.5874	0.666666	negative
CPT1C	1.59263	0.88022	0.552683	-0.855476	1.39255	2.21141	1.58803	0.667239	negative
RHOV	5.0987	1.12996	0.221617	-2.17386	4.00151	6.35718	1.5887	0.667842	negative
MAPK3	25.3895	13.405	0.527975	-0.921459	47.277	63.3153	1.33924	0.421417	negative
C15orf62	1.97891	1.04542	0.52828	-0.920625	6.47776	7.14071	1.10234	0.140572	negative
MSS51	0.929757	0.491367	0.52849	-0.920053	1.81961	2.55815	1.40587	0.491465	negative
PEX11A	4.21243	2.22625	0.528495	-0.920038	9.09223	9.28345	1.02103	0.0300257	negative
RRNAD1	5.05045	2.66949	0.528565	-0.919848	16.3168	22.2013	1.36064	0.44429	negative
MFAP4	1.03609	0.54775	0.52867	-0.91956	1.54531	1.86946	1.20977	0.27473	negative
LMTK3	1.35879	0.327079	0.240713	-2.05461	10.0314	15.937	1.58871	0.667853	negative
CDK2AP2	25.1973	13.3239	0.528782	-0.919255	63.7753	66.5363	1.04329	0.0611446	negative
MEX3B	0.669547	0.418382	0.624874	-0.678364	1.87633	2.98378	1.59022	0.669222	negative
HBP1	9.20388	4.48089	0.486848	-1.03846	16.17	25.7592	1.59303	0.671772	negative
TMEM135	5.15417	2.72638	0.528966	-0.918754	6.64872	8.77262	1.31944	0.399931	negative
CD99L2	33.8515	17.9093	0.529055	-0.918511	4.50806	5.56903	1.23535	0.304922	negative
C9orf16	20.574	10.8877	0.529195	-0.918128	129.446	148.664	1.14847	0.199711	negative
ZNF775	2.84727	1.87537	0.658658	-0.6024	5.36467	8.5481	1.5934	0.672113	negative
TIMP1	101.078	53.6861	0.531133	-0.912854	53.2819	68.2575	1.28106	0.357341	negative
LPIN1	17.5917	9.34507	0.531221	-0.912617	8.35812	11.6158	1.38976	0.474836	negative
C2orf72	2.12605	1.12981	0.531414	-0.912091	1.67189	2.08829	1.24906	0.320846	negative
SESN3	4.50629	2.39482	0.531439	-0.912024	1.41657	1.77382	1.2522	0.32446	negative
HYAL4	1.64152	0.872383	0.531449	-0.911997	1.7765	2.23808	1.25983	0.333228	negative
TMEM191B	0.919088	0.442264	0.481199	-1.0553	1.34355	2.14118	1.59368	0.67236	negative
KCNMB4	0.960256	0.434491	0.452474	-1.14409	2.45489	3.91257	1.59379	0.672458	negative
TMEM38A	4.20665	2.28572	0.543358	-0.880024	6.42921	10.251	1.59445	0.673055	negative
GATSL3	3.52215	1.26927	0.360369	-1.47245	3.3781	5.39243	1.59629	0.674723	negative
IDH2	6.58158	3.50474	0.532508	-0.909126	51.2674	62.0339	1.21001	0.275014	negative
RPRM	0.456546	0.243256	0.532818	-0.908285	1.46733	1.91071	1.30217	0.380919	negative
EFCAB4A	6.83159	3.6409	0.532951	-0.907926	31.5044	35.0939	1.11394	0.155668	negative
MMP19	3.51803	1.8754	0.533082	-0.907569	2.86242	3.08229	1.07681	0.106768	negative
FGFR4	2.76226	1.47283	0.533198	-0.907257	32.2742	33.5293	1.03889	0.0550411	negative
EDA	2.93046	1.56312	0.533405	-0.906696	1.24588	1.69184	1.35795	0.441427	negative
FAHD2B	5.29286	3.17997	0.600803	-0.735035	3.48484	5.56485	1.59687	0.67525	negative
TCTEX1D2	2.41728	1.28968	0.533526	-0.906369	12.3054	17.3219	1.40767	0.493307	negative
FCHSD1	11.5123	6.12432	0.531982	-0.91055	15.8609	25.3291	1.59696	0.675328	negative
FAM229A	3.41394	1.25564	0.367799	-1.44301	5.37092	8.579	1.59731	0.675641	negative
CLIP3	0.833501	0.404875	0.485752	-1.04171	3.7516	6.00397	1.60037	0.67841	negative
TAPBP	8.44537	4.84679	0.573898	-0.801133	13.0049	20.8327	1.60191	0.679796	negative
SEMA4G	0.874806	0.467568	0.534482	-0.903786	30.7892	37.3253	1.21228	0.277729	negative
ATG2A	11.2375	6.00778	0.534618	-0.903419	17.9531	24.0846	1.34153	0.42388	negative
RNF44	19.4117	10.3836	0.534915	-0.90262	35.9355	36.3659	1.01198	0.0171772	negative
KCTD11	4.50498	2.41002	0.534969	-0.902473	8.28576	8.39248	1.01288	0.0184632	negative
CTSD	462.632	247.655	0.535317	-0.901534	405.269	510.003	1.25843	0.331624	negative
OVGP1	1.62057	0.867598	0.535367	-0.901399	4.30465	5.91601	1.37433	0.458727	negative
SLC16A3	203.638	109.032	0.535422	-0.901251	136.526	172.33	1.26225	0.336003	negative
KDM7A	1.84293	0.987797	0.535993	-0.899714	4.81576	5.88314	1.22164	0.288824	negative
RNF112	0.736372	0.208803	0.283556	-1.81829	1.16564	1.86775	1.60234	0.680183	negative
LOC101928451	7.2513	5.08538	0.701305	-0.511885	16.825	26.9825	1.60372	0.681423	negative
GRAMD1C	2.35447	1.32332	0.562047	-0.831237	3.35583	5.38769	1.60547	0.682995	negative
KRBA2	2.37811	1.27597	0.536548	-0.89822	1.52732	1.77772	1.16395	0.219029	negative
HFE	5.62099	3.0165	0.536649	-0.89795	8.22966	8.37062	1.01713	0.0245015	negative
SLC37A2	1.65202	0.886803	0.536799	-0.897545	1.16383	1.27573	1.09615	0.132444	negative
NEIL1	5.09978	2.73893	0.537069	-0.89682	4.65949	4.70141	1.009	0.0129213	negative
OCLM	1.97879	1.25218	0.6328	-0.660178	1.73444	2.79098	1.60915	0.686302	negative
FUCA1	5.40314	2.90402	0.537469	-0.895746	30.8361	43.0238	1.39524	0.480515	negative
OBSL1	9.19397	4.94527	0.537881	-0.89464	1.60016	1.88331	1.17695	0.235057	negative
LAMTOR2	37.0676	19.9558	0.538361	-0.893353	37.4524	42.9368	1.14644	0.197157	negative
NDNF	1.60712	0.577095	0.359086	-1.4776	2.7426	4.41478	1.6097	0.686796	negative
EML2	12.2113	6.58034	0.538874	-0.89198	36.1433	48.5255	1.34259	0.425014	negative
ASPHD1	5.31642	2.8674	0.539347	-0.890714	13.214	17.758	1.34388	0.426403	negative
THRA	8.74468	4.71724	0.539441	-0.890462	29.3906	38.9111	1.32393	0.404825	negative
ATP8B3	2.51934	1.71563	0.680986	-0.554304	3.59514	5.78871	1.61015	0.687193	negative
FNDC4	1.04161	0.562402	0.539934	-0.889146	1.34283	1.58306	1.1789	0.237443	negative
BBS12	1.95931	1.37919	0.703918	-0.506521	2.70257	4.35339	1.61084	0.68781	negative
FASN	85.7303	39.6232	0.462184	-1.11346	119.98	193.306	1.61115	0.688094	negative
THRB	1.53647	0.83122	0.540992	-0.88632	2.36021	2.8339	1.2007	0.263872	negative
POFUT2	13.6388	8.81667	0.646441	-0.62941	11.69	18.84	1.61164	0.688528	negative
MAFA	0.615711	0.351608	0.57106	-0.808286	1.22531	1.97511	1.61192	0.688784	negative
CDCP1	31.0873	16.8309	0.541409	-0.885208	17.6998	21.4869	1.21396	0.279727	negative
NAMPT	117.818	63.7971	0.54149	-0.884994	36.3403	37.9055	1.04307	0.060834	negative
EFEMP2	1.45262	0.371733	0.255905	-1.96632	3.0499	4.91625	1.61194	0.688798	negative
TGFB1	55.1097	29.8914	0.542399	-0.882573	19.6593	21.5807	1.09773	0.13453	negative
NAV1	4.31574	2.69575	0.624631	-0.678923	2.908	4.69282	1.61376	0.690428	negative
SLC2A6	2.35105	1.2776	0.543417	-0.879869	6.47847	7.18826	1.10956	0.149989	negative
ACAD11	4.59848	2.50004	0.543666	-0.879207	3.78162	4.35633	1.15197	0.204107	negative
SSBP2	3.71203	2.0193	0.543987	-0.878356	3.18967	3.64576	1.14299	0.192812	negative
LIN7B	5.89179	3.84917	0.653311	-0.614158	14.0271	22.6676	1.61599	0.692415	negative
SLC39A11	4.72238	2.57235	0.544714	-0.876429	6.60836	9.12185	1.38035	0.465033	negative
C9orf89	27.2668	14.0741	0.516161	-0.954106	18.5084	29.993	1.62051	0.696446	negative
FBXL20	1.69147	0.92213	0.545164	-0.875237	3.23678	4.0913	1.264	0.337998	negative
PIAS3	16.2452	8.86223	0.545529	-0.874273	25.8596	29.8519	1.15438	0.207124	negative
PPP1R3B	3.47499	1.89574	0.545539	-0.874246	6.63735	8.59167	1.29444	0.372331	negative
ROBO3	6.83737	4.53454	0.663199	-0.592486	2.28309	3.70102	1.62106	0.696934	negative
C7orf31	2.94595	1.60841	0.545972	-0.873101	1.22222	1.25309	1.02525	0.03598	negative
PIGS	21.6718	14.0362	0.647668	-0.626674	19.7033	31.9447	1.62129	0.697141	negative
HHLA3	0.537065	0.178048	0.33152	-1.59283	5.24343	8.51018	1.62302	0.698678	negative
KDM5B	15.2805	8.36454	0.547398	-0.869338	20.1822	21.4154	1.06111	0.0855675	negative
TPP1	38.5365	24.9227	0.646729	-0.628768	36.8344	59.7906	1.62323	0.698866	negative
WFS1	15.0851	8.26286	0.54775	-0.86841	23.7676	26.5451	1.11686	0.159446	negative
CYBA	119.794	65.6311	0.547865	-0.868108	369.281	377.309	1.02174	0.0310289	negative
CD24	9.48066	5.19557	0.548018	-0.867705	241.013	249.149	1.03376	0.0478944	negative
LOC100505767	1.14704	0.628867	0.54825	-0.867093	1.41824	1.50015	1.05775	0.0810017	negative
MAMSTR	0.466738	0.256019	0.548528	-0.866364	3.01699	3.88537	1.28783	0.364941	negative
SNX21	12.2072	6.69632	0.548557	-0.866286	5.2341	7.21556	1.37857	0.463168	negative
YPEL2	1.24446	0.321524	0.258365	-1.95252	12.1171	19.7266	1.62799	0.703094	negative
ATHL1	5.51025	2.49591	0.452958	-1.14255	45.3332	73.8464	1.62897	0.703961	negative
ZCCHC24	12.0965	5.43978	0.4497	-1.15297	1.37161	2.23441	1.62904	0.70402	negative
B3GNT1	11.6495	6.259	0.537276	-0.896266	12.365	20.1799	1.63202	0.706657	negative
SUFU	4.46359	2.91086	0.652134	-0.616759	4.75117	7.75635	1.63252	0.707097	negative
TNIP1	72.7757	39.9897	0.549492	-0.86383	70.0659	87.1291	1.24353	0.314444	negative
LMCD1	8.79869	4.11656	0.467861	-1.09585	2.03264	3.32129	1.63397	0.708386	negative
RAB43	3.64429	2.00386	0.549862	-0.862859	9.68164	12.5531	1.29659	0.374719	negative
AMT	3.43456	1.37599	0.40063	-1.31966	4.4514	7.27738	1.63485	0.709159	negative
LMBRD1	10.2123	5.62388	0.550694	-0.860676	24.5135	31.3147	1.27745	0.353263	negative
ODF3B	3.05105	0.749012	0.245494	-2.02624	12.2103	19.9994	1.63792	0.711863	negative
TMEM63B	10.4502	5.76144	0.551324	-0.859028	17.9911	23.8439	1.32531	0.406335	negative
PLEKHB1	0.448918	0.24757	0.551481	-0.858618	27.4929	37.8686	1.37739	0.461942	negative
TRIB2	21.9533	12.1073	0.551503	-0.858559	2.57685	3.37606	1.31015	0.389732	negative
ATP2A1	1.2866	0.844942	0.656723	-0.606642	2.95491	4.84028	1.63805	0.711976	negative
LPIN2	30.7135	16.9588	0.55216	-0.856841	49.994	50.4263	1.00865	0.0124236	negative
PPM1N	0.590584	0.404626	0.685128	-0.545554	11.1128	18.2117	1.6388	0.712643	negative
KIFC2	8.69285	4.49778	0.517411	-0.950618	12.1143	19.878	1.64087	0.714463	negative
SLC25A27	4.08035	2.40831	0.590222	-0.76067	8.33877	13.6884	1.64153	0.715042	negative
LRP8	10.1295	5.60537	0.553369	-0.853687	15.348	16.6713	1.08622	0.119316	negative
BCORL1	3.23924	1.79357	0.5537	-0.852822	9.15208	11.5307	1.25989	0.333303	negative
MKNK2	30.4925	16.886	0.553774	-0.85263	161.149	189.086	1.17336	0.23064	negative
TMEM42	13.2165	7.31923	0.553797	-0.852572	7.75111	7.82155	1.00909	0.0130519	negative
AIF1L	5.08615	2.8178	0.554014	-0.852006	2.08651	2.14337	1.02725	0.0387906	negative
RTN4R	3.4708	2.29624	0.661588	-0.595995	25.5584	41.9658	1.64196	0.715415	negative
SCXB	1.46978	0.692697	0.471293	-1.0853	9.39684	15.4453	1.64367	0.716919	negative
LHB	1.60424	0.77154	0.480938	-1.05608	2.09534	3.44505	1.64415	0.717339	negative
LRTOMT	2.10845	1.1729	0.556288	-0.846096	3.79202	4.70448	1.24062	0.311066	negative
S100A6	866.04	481.774	0.556296	-0.846076	1008.89	1077.91	1.06841	0.0954658	negative
LRRC37B	2.80007	1.97965	0.706998	-0.500222	3.7126	6.10965	1.64565	0.718659	negative
NFKB2	22.0172	12.2527	0.556505	-0.845533	18.6309	21.7137	1.16547	0.220912	negative
FAM174B	5.43452	3.02457	0.556547	-0.845424	14.8968	16.1191	1.08205	0.113769	negative
NPB	7.5379	4.19846	0.55698	-0.844302	8.18013	8.59933	1.05125	0.0720996	negative
RDM1	0.774715	0.5217	0.673408	-0.570447	3.58755	5.90907	1.64711	0.719933	negative
RTN2	5.25768	1.77319	0.337256	-1.56808	13.7192	22.6107	1.64811	0.720815	negative
KLHL3	0.594602	0.331427	0.557393	-0.843234	2.52632	3.04112	1.20377	0.267563	negative
HIC1	0.598396	0.333624	0.557531	-0.842875	1.47179	1.54007	1.04639	0.0654266	negative
OAS3	23.6515	13.7204	0.580106	-0.785612	130.28	214.784	1.64864	0.721272	negative
CCDC113	0.680322	0.3798	0.558265	-0.840979	1.69543	2.38604	1.40733	0.492964	negative
PCP2	0.494939	0.276313	0.558277	-0.840946	2.72549	3.62893	1.33148	0.413027	negative
SLC9A5	3.16589	1.82081	0.575134	-0.798029	2.23724	3.69007	1.64938	0.721926	negative
ACPL2	2.09874	1.24869	0.594974	-0.749102	5.81946	9.60085	1.64978	0.722278	negative
MVK	16.7351	9.35054	0.55874	-0.839752	10.1747	12.4561	1.22422	0.291867	negative
SQLE	11.915	8.27818	0.694773	-0.525387	95.7425	157.99	1.65016	0.722604	negative
KIAA0040	4.15496	2.32439	0.559425	-0.837983	7.20471	8.57136	1.18969	0.250585	negative
EHD2	31.4409	17.5922	0.559531	-0.837709	25.5726	26.9952	1.05563	0.0781041	negative
CXXC4	2.91295	1.63004	0.559582	-0.837579	1.90376	2.61567	1.37395	0.458326	negative
C6orf226	9.04717	5.06283	0.559603	-0.837524	5.70467	5.85382	1.02614	0.0372328	negative
ARSA	2.79431	1.56509	0.5601	-0.836242	7.51414	7.8161	1.04019	0.0568421	negative
ZBTB46	3.0525	1.9034	0.623555	-0.681412	5.82602	9.6151	1.65037	0.722792	negative
LGR6	0.479178	0.272662	0.569021	-0.813445	2.22591	3.67663	1.65174	0.72399	negative
MARK4	6.48551	2.99386	0.461623	-1.11521	14.5923	24.1123	1.6524	0.724566	negative
CRELD1	8.25445	3.09627	0.375104	-1.41464	10.1936	16.8558	1.65357	0.725581	negative
SDC4	76.4401	42.9636	0.562056	-0.831214	65.3823	73.6851	1.12699	0.172474	negative
DLG4	2.3748	1.3349	0.56211	-0.831075	1.45055	1.66204	1.1458	0.196351	negative
A4GALT	6.76073	3.74021	0.553226	-0.854059	7.19565	11.9014	1.65397	0.725937	negative
CACNB1	3.73248	2.09917	0.562406	-0.830316	7.60329	7.83463	1.03043	0.0432422	negative
NES	2.19175	1.00995	0.460796	-1.1178	1.41915	2.34759	1.65422	0.726149	negative
PRICKLE3	3.74839	2.10907	0.562661	-0.829661	16.1631	18.8294	1.16496	0.220282	negative
MXD4	17.674	9.25456	0.523625	-0.933395	13.0813	21.648	1.65488	0.726729	negative
CCDC106	9.78244	5.51528	0.563794	-0.826759	13.0647	13.2758	1.01615	0.0231203	negative
STAG3	0.319531	0.180186	0.563909	-0.826466	2.0812	2.54319	1.22198	0.28922	negative
FGFRL1	27.3027	15.4049	0.564226	-0.825655	31.6359	39.8088	1.25835	0.331528	negative
MMP11	1.12452	0.177668	0.157994	-2.66206	1.30404	2.15808	1.65492	0.726758	negative
ATG16L2	6.55643	3.68827	0.562542	-0.829966	7.46931	12.3653	1.65548	0.727252	negative
NTHL1	20.622	11.6536	0.565104	-0.823412	25.3391	28.9641	1.14306	0.192903	negative
LPAR5	3.77411	1.76074	0.466531	-1.09995	1.42806	2.36503	1.65612	0.727806	negative
PFKL	47.0407	26.6029	0.56553	-0.822325	32.2319	33.5394	1.04057	0.0573682	negative
ZER1	8.29244	4.6903	0.565612	-0.822114	18.2392	24.805	1.35999	0.443592	negative
TSC22D1	41.2113	23.3116	0.56566	-0.821992	55.992	65.2454	1.16526	0.220655	negative
LRRC27	0.872389	0.493806	0.56604	-0.821025	2.18227	2.52141	1.15541	0.208402	negative
CTSO	2.94622	1.66867	0.566379	-0.82016	4.5157	5.42219	1.20074	0.263927	negative
APH1B	3.23753	1.83388	0.566444	-0.819995	7.92227	9.74261	1.22978	0.298395	negative
IFNGR2	30.5037	17.2892	0.566789	-0.819116	29.6475	34.4214	1.16102	0.215398	negative
SEZ6L2	10.999	4.9086	0.446277	-1.16399	21.2819	35.2728	1.65741	0.728933	negative
IRF5	1.74875	0.91623	0.523935	-0.932541	11.059	18.3307	1.65753	0.729037	negative
RCOR2	0.586747	0.180925	0.308353	-1.69735	2.77462	4.60122	1.65833	0.729728	negative
MGST3	20.903	14.181	0.678417	-0.559755	13.5459	22.487	1.66006	0.731236	negative
HSF4	11.463	5.84569	0.50996	-0.971543	19.7288	32.7562	1.66032	0.731466	negative
CSPG5	2.51452	1.44908	0.576285	-0.795145	1.32966	2.20893	1.66128	0.732293	negative
OCEL1	12.9195	5.02539	0.388976	-1.36225	15.2472	25.335	1.66162	0.732588	negative
CD27	1.15955	0.658752	0.568109	-0.815761	1.83904	2.01489	1.09562	0.131746	negative
RHBDF1	14.7582	8.38723	0.56831	-0.81525	121.145	141.912	1.17142	0.228261	negative
PHLDB3	2.2495	1.27894	0.568545	-0.814653	11.4794	14.7854	1.28799	0.365125	negative
NT5M	1.18868	0.676113	0.568793	-0.814025	1.27843	1.40694	1.10053	0.138193	negative
RORA	0.759691	0.432119	0.568808	-0.813986	1.90286	2.32329	1.22095	0.287999	negative
PELI3	3.98644	2.71108	0.680074	-0.556236	5.3424	8.87796	1.66179	0.73274	negative
NDUFA3	49.8563	28.3758	0.569152	-0.813114	101.548	115.39	1.13631	0.18436	negative
DPP4	0.570686	0.325138	0.569732	-0.811644	26.49	32.7894	1.23781	0.307785	negative
CROCC	3.35041	1.9099	0.570049	-0.810842	4.06399	4.7235	1.16228	0.216957	negative
TRAPPC9	2.70925	1.54453	0.570097	-0.810721	12.5522	15.5224	1.23663	0.306413	negative
PCYOX1L	6.18225	3.44556	0.557332	-0.843392	2.8564	4.74765	1.66211	0.733016	negative
WBP2	40.2318	25.0862	0.623541	-0.681444	70.2505	116.835	1.66312	0.733895	negative
ELOVL3	0.592122	0.22358	0.377592	-1.4051	1.32251	2.19987	1.6634	0.734136	negative
FANK1	1.80829	1.03243	0.570942	-0.808585	4.68953	5.71519	1.21871	0.285358	negative
ANKRA2	4.95186	3.24784	0.655882	-0.608493	9.40964	15.6554	1.66376	0.734449	negative
IGFBP6	71.5416	29.4407	0.411518	-1.28097	104.74	174.666	1.66761	0.737784	negative
GALNS	3.58488	2.05157	0.572284	-0.805197	11.4725	14.8357	1.29315	0.370892	negative
LOC101927850	0.474017	0.271743	0.573278	-0.802693	1.7937	2.2804	1.27134	0.346348	negative
SAT1	129.172	74.0826	0.573519	-0.802087	102.138	129.426	1.26717	0.341612	negative
CHRNE	0.721841	0.414095	0.573665	-0.801719	1.86939	2.33668	1.24997	0.321897	negative
TCN2	4.63519	2.65953	0.573771	-0.801454	17.3491	19.221	1.1079	0.147821	negative
HSD11B1L	1.74577	0.669177	0.383314	-1.3834	2.18323	3.64123	1.66782	0.737963	negative
EVL	2.55062	1.46403	0.573989	-0.800904	2.36536	2.67582	1.13125	0.177919	negative
PLEKHO1	8.00236	5.58027	0.697328	-0.520092	1.14189	1.90492	1.66822	0.738309	negative
SDC3	24.9618	11.7866	0.472186	-1.08257	2.40205	4.0084	1.66874	0.738761	negative
SLC17A5	6.99652	4.01771	0.574243	-0.800266	8.98498	12.6223	1.40482	0.490388	negative
RBL2	15.0565	8.64677	0.574289	-0.800151	21.6275	29.5897	1.36815	0.452231	negative
MAN1A1	10.1246	5.81502	0.574346	-0.800007	31.9052	43.8688	1.37497	0.459403	negative
SRRM3	1.67131	0.983866	0.58868	-0.764444	1.2746	2.12828	1.66976	0.739639	negative
UNC119	14.6336	8.82189	0.602853	-0.730121	18.4646	30.8381	1.67012	0.739949	negative
SYNGAP1	4.18703	2.29729	0.548667	-0.865997	8.61911	14.4046	1.67124	0.740922	negative
IL22RA1	1.47229	0.847015	0.575306	-0.797598	25.6397	30.7477	1.19922	0.262099	negative
HEXDC	10.1251	6.63883	0.655678	-0.60894	13.8348	23.1478	1.67316	0.742576	negative
LOC101929469	0.610321	0.351341	0.575665	-0.796698	1.66169	2.05503	1.23671	0.306507	negative
TCEA2	18.5557	8.32424	0.448607	-1.15648	1.34819	2.25644	1.67368	0.743023	negative
APOD	0.525462	0.255405	0.486058	-1.0408	1.33797	2.23942	1.67374	0.743078	negative
DPYD	32.3296	22.3984	0.692813	-0.529463	2.33943	3.91598	1.6739	0.743217	negative
CLCN6	6.47419	3.7305	0.576211	-0.795331	6.23466	7.21971	1.158	0.211631	negative
CMTM8	6.26374	3.76225	0.600639	-0.735431	8.21383	13.7512	1.67415	0.743426	negative
HS1BP3	9.48518	5.47858	0.577594	-0.791872	14.7633	19.2452	1.30358	0.382479	negative
PNPLA2	54.4948	31.4766	0.577608	-0.791838	179.581	195.663	1.08956	0.123741	negative
POLR3GL	16.0033	10.4889	0.65542	-0.609507	9.79353	16.4024	1.67482	0.744008	negative
P4HA1	40.8819	23.6376	0.578193	-0.790376	54.9135	74.2416	1.35197	0.435067	negative
VAMP8	95.5673	55.2716	0.578353	-0.789978	79.8425	85.4346	1.07004	0.0976624	negative
SH3BP2	21.0066	12.1529	0.578526	-0.789545	39.4645	42.087	1.06645	0.0928165	negative
PLIN1	0.483132	0.242097	0.501098	-0.996835	2.3005	3.85373	1.67517	0.74431	negative
LOC101060376	1.79161	1.03784	0.579277	-0.787676	12.5157	15.5793	1.24478	0.315893	negative
ATP2B4	19.4936	9.69543	0.497366	-1.00762	6.97696	11.6905	1.67558	0.744662	negative
SLC26A6	13.8793	8.9479	0.644693	-0.633316	16.2428	27.2214	1.6759	0.74494	negative
CTHRC1	1.26186	0.731584	0.579765	-0.78646	1.23888	1.61893	1.30677	0.386006	negative
C11orf91	6.34379	3.67827	0.579823	-0.786316	1.29605	1.40461	1.08376	0.116041	negative
RAB27B	13.3249	8.16948	0.613098	-0.705812	4.86653	8.15625	1.67599	0.745011	negative
ETNK2	4.68835	3.2892	0.701568	-0.511344	1.83405	3.07644	1.6774	0.746225	negative
EPHX1	22.7521	13.2059	0.580427	-0.784813	75.59	92.423	1.22269	0.290058	negative
SHANK2	1.42257	0.826129	0.580729	-0.784064	1.50964	1.93849	1.28407	0.360729	negative
PNPLA6	21.117	12.2731	0.581196	-0.782903	14.8717	18.3239	1.23214	0.301162	negative
GPR37	1.69245	0.983792	0.581282	-0.78269	4.43368	6.07577	1.37037	0.454565	negative
CDON	4.16585	2.13823	0.513275	-0.962196	4.64216	7.7901	1.67812	0.746847	negative
MEGF6	4.58875	2.07821	0.452893	-1.14276	3.45913	5.81318	1.68054	0.748921	negative
GCNT1	4.62137	3.22178	0.69715	-0.52046	1.36439	2.29452	1.68171	0.749933	negative
EFNA1	7.53389	4.65139	0.617395	-0.695733	35.5203	59.7561	1.68231	0.750444	negative
IGSF9	1.93732	1.17692	0.607501	-0.719042	9.21614	15.5307	1.68516	0.752886	negative
SRCIN1	0.676554	0.393925	0.582252	-0.780285	8.26439	11.6585	1.41069	0.4964	negative
STARD10	5.42041	3.15635	0.582308	-0.780145	170.054	187.815	1.10444	0.143318	negative
KANK3	0.996238	0.58013	0.582321	-0.780113	1.5743	1.99893	1.26973	0.344521	negative
CLIC2	1.75481	1.20814	0.688473	-0.538529	1.17012	1.97194	1.68525	0.752967	negative
RBM47	3.3731	1.96504	0.582562	-0.779516	42.6749	45.9978	1.07786	0.108176	negative
RNASET2	40.2401	23.4488	0.582722	-0.779119	142.978	145.001	1.01414	0.0202606	negative
EDEM2	12.7665	7.44105	0.582858	-0.778783	19.0819	19.7914	1.03718	0.0526679	negative
NINJ1	26.4058	15.3988	0.583161	-0.778033	34.8381	43.4494	1.24718	0.31867	negative
IL10RB	17.596	10.2729	0.58382	-0.776405	13.2889	14.9424	1.12443	0.169198	negative
ISYNA1	2.0949	1.42484	0.680146	-0.556083	5.56677	9.38403	1.68572	0.753367	negative
SIRT5	5.5898	3.26543	0.584176	-0.775526	4.70295	5.36103	1.13993	0.188943	negative
CCL5	4.4973	1.89355	0.421042	-1.24796	4.55129	7.68341	1.68818	0.755473	negative
KIAA0195	10.9386	6.39282	0.584426	-0.774909	19.9976	24.3699	1.21864	0.285276	negative
HPCAL1	66.8245	39.0599	0.584515	-0.774689	31.9254	35.4656	1.11089	0.151714	negative
CLYBL	0.617138	0.287672	0.466139	-1.10117	1.80172	3.04527	1.69021	0.757199	negative
OBSCN	2.08964	1.22201	0.584793	-0.774002	4.09278	4.16422	1.01745	0.0249632	negative
SLC22A23	3.97474	2.32562	0.5851	-0.773244	9.50363	11.0751	1.16536	0.220771	negative
PTPRU	5.79071	1.99914	0.345232	-1.53436	1.13586	1.92066	1.69092	0.757812	negative
GM2A	11.4471	7.0672	0.617378	-0.695774	4.43615	7.51839	1.6948	0.761118	negative
MOV10	20.1814	11.8226	0.585818	-0.771476	37.6888	41.4751	1.10046	0.138112	negative
MDFI	3.20838	1.88106	0.586294	-0.770303	1.87388	2.31804	1.23703	0.306876	negative
IRAK2	6.34919	3.72454	0.586616	-0.769512	5.64588	5.72191	1.01347	0.0192985	negative
MEGF9	5.29411	3.32937	0.628882	-0.669138	2.88802	4.90266	1.69759	0.763485	negative
ZSCAN2	1.57183	0.922367	0.58681	-0.769035	4.5468	5.69396	1.2523	0.324581	negative
TBC1D17	17.8074	10.4499	0.586829	-0.768989	69.0416	70.6474	1.02326	0.0331701	negative
SERGEF	4.33564	2.54638	0.587314	-0.767797	7.31503	8.4503	1.1552	0.20814	negative
LIPH	7.99686	4.69959	0.587679	-0.766899	17.6255	23.7181	1.34567	0.42832	negative
BBS1	4.06861	2.3928	0.588113	-0.765834	12.7859	12.8534	1.00528	0.0075971	negative
UPK3BL	2.08666	1.40855	0.675027	-0.566983	3.4474	5.85513	1.69842	0.764191	negative
KLHL17	12.2597	8.00071	0.652603	-0.615723	10.9567	18.6216	1.69957	0.765173	negative
CREBRF	6.81945	3.19805	0.468961	-1.09246	5.90486	10.0413	1.70051	0.765972	negative
LOC101929185	1.35983	0.800873	0.588949	-0.763784	1.67744	1.87762	1.11933	0.162641	negative
RENBP	0.575394	0.362636	0.630239	-0.66603	1.4154	2.40746	1.7009	0.766301	negative
LTBP4	30.6903	13.7527	0.448111	-1.15807	15.0145	25.594	1.70463	0.769455	negative
IQCD	0.974547	0.518313	0.53185	-0.910909	2.23725	3.81403	1.70479	0.769593	negative
ABTB1	7.10393	3.00972	0.42367	-1.23899	9.82357	16.7503	1.70512	0.76987	negative
PARP14	8.67992	4.55709	0.525015	-0.929569	85.618	146.003	1.70529	0.770016	negative
SUV420H2	4.9647	2.92919	0.590005	-0.761202	30.2427	39.5825	1.30883	0.388273	negative
PIM1	18.2667	12.8962	0.705997	-0.502267	12.8703	21.9496	1.70544	0.770148	negative
DUSP16	8.23612	4.863	0.590448	-0.760119	17.0944	19.3104	1.12964	0.175859	negative
L3MBTL1	3.43707	2.03033	0.590715	-0.759467	4.56267	5.43222	1.19058	0.251665	negative
WDR59	7.70063	4.55136	0.591038	-0.758677	14.068	16.0928	1.14393	0.193998	negative
ZNF517	2.84028	1.67881	0.591072	-0.758594	3.84625	3.92941	1.02162	0.0308623	negative
CEP68	3.17183	2.13707	0.673766	-0.569681	3.43009	5.85111	1.70582	0.770462	negative
TMEM219	22.3643	13.2352	0.591801	-0.756816	43.0079	50.5719	1.17588	0.233735	negative
PARD6B	1.85205	1.09695	0.592289	-0.755626	6.42865	8.11192	1.26184	0.335527	negative
DCUN1D3	5.35759	3.17375	0.592384	-0.755396	6.32648	7.45452	1.1783	0.236712	negative
MAPK8IP2	0.489773	0.329689	0.673147	-0.571007	1.14759	1.95938	1.70739	0.771792	negative
FAM195A	24.0666	14.2644	0.592706	-0.75461	50.858	56.0717	1.10251	0.140797	negative
NUCB1	76.9042	45.5851	0.592751	-0.754502	68.1265	88.7393	1.30257	0.381356	negative
RASA4B	0.532295	0.315617	0.592935	-0.754054	4.21731	5.486	1.30083	0.379433	negative
PPOX	4.35199	2.68247	0.616376	-0.698116	6.01147	10.2649	1.70755	0.771926	negative
RAB6B	1.64046	0.78841	0.480604	-1.05708	1.5082	2.57681	1.70853	0.772754	negative
TRAF1	6.0323	3.58058	0.593568	-0.752514	3.00824	3.27153	1.08752	0.121044	negative
APOL6	9.92417	6.71625	0.676757	-0.56329	15.8673	27.1675	1.71217	0.775826	negative
EGF	1.73119	1.02821	0.593934	-0.751626	1.40919	1.81554	1.28836	0.365531	negative
SEMA3F	1.34251	0.599227	0.446347	-1.16376	11.1534	19.1285	1.71504	0.778243	negative
SPRED3	3.12286	1.85781	0.594906	-0.749265	3.39304	3.7117	1.09392	0.129501	negative
PDGFA	6.21487	3.6134	0.581413	-0.782365	6.316	10.8418	1.71656	0.77952	negative
MAST1	2.09756	0.635063	0.302763	-1.72374	1.31031	2.26165	1.72605	0.787474	negative
SPEG	1.71891	0.566491	0.329564	-1.60137	3.42198	5.90974	1.72699	0.788262	negative
CA11	2.95405	0.752879	0.254863	-1.9722	6.89793	11.9132	1.72707	0.788326	negative
BTG2	1.212	0.72162	0.595395	-0.748081	18.7999	22.0612	1.17347	0.230787	negative
PTHLH	1.60234	0.954358	0.595603	-0.747578	1.5251	1.90165	1.2469	0.318346	negative
CLU	20.8661	9.51656	0.456078	-1.13265	2.54294	4.39539	1.72847	0.789494	negative
MORN4	6.00092	4.2328	0.705358	-0.503573	2.49799	4.31871	1.72887	0.789833	negative
PLEKHH2	5.10922	3.04447	0.595878	-0.746911	10.5615	13.7584	1.3027	0.381499	negative
SNX33	7.3326	4.36934	0.595878	-0.746911	17.2072	20.5695	1.1954	0.257493	negative
CSAD	6.13882	3.6603	0.596255	-0.745999	7.87491	10.8194	1.3739	0.458282	negative
ST6GALNAC6	13.6231	8.12351	0.596304	-0.745881	13.8304	18.0645	1.30614	0.385311	negative
FAM210B	10.6161	7.3813	0.695294	-0.524305	4.44901	7.70348	1.7315	0.792026	negative
C19orf68	5.42953	3.24181	0.597069	-0.74403	9.57911	13.0052	1.35766	0.441125	negative
DLEU7	0.884959	0.528927	0.597685	-0.742543	3.08513	3.14352	1.01892	0.0270452	negative
C7orf63	2.00418	1.19811	0.597806	-0.742251	3.05538	3.59054	1.17515	0.23285	negative
GRAMD4	6.9959	4.18354	0.597998	-0.741787	10.0342	11.7355	1.16955	0.225949	negative
DHRS1	12.3556	6.62596	0.536274	-0.898957	9.07686	15.7296	1.73293	0.793217	negative
FYCO1	7.33184	4.39008	0.59877	-0.739926	5.39806	5.85639	1.08491	0.117573	negative
ERO1LB	5.28875	3.50514	0.662754	-0.593455	1.52896	2.65065	1.73363	0.793796	negative
C3orf18	8.41427	5.03937	0.598908	-0.739594	1.55124	2.14936	1.38557	0.470485	negative
GLI4	15.4608	9.2792	0.600178	-0.736538	11.2373	12.1993	1.08561	0.1185	negative
VEGFB	18.5754	11.1521	0.600369	-0.736078	34.5784	39.965	1.15578	0.208867	negative
GNE	15.7189	9.43887	0.60048	-0.735813	18.6437	19.6668	1.05487	0.0770719	negative
GPA33	0.522512	0.313772	0.600507	-0.735746	5.23887	5.97088	1.13973	0.188688	negative
STAT5A	3.91352	2.35046	0.6006	-0.735524	5.46905	6.78355	1.24035	0.310749	negative
SLC27A2	1.50753	0.687562	0.456085	-1.13262	11.8136	20.4828	1.73384	0.793969	negative
C6orf57	7.25955	4.44838	0.612763	-0.706599	6.52859	11.3229	1.73435	0.794397	negative
GRIN2D	0.323124	0.162064	0.501555	-0.99552	18.562	32.2059	1.73505	0.794975	negative
NARF	18.5092	12.8249	0.692894	-0.529294	15.2868	26.58	1.73876	0.798056	negative
VSIG10L	0.65912	0.396344	0.601323	-0.733788	39.4923	54.667	1.38424	0.469098	negative
PRX	1.2907	0.77615	0.601342	-0.733743	3.23347	4.20724	1.30115	0.379793	negative
VAT1	84.2327	50.6557	0.601378	-0.733657	89.1935	90.7062	1.01696	0.0242614	negative
IQSEC1	11.636	6.99786	0.601399	-0.733607	5.32155	6.97559	1.31082	0.39047	negative
FN3K	1.1675	0.786255	0.673451	-0.570355	5.21086	9.07378	1.74132	0.800183	negative
NME4	33.6645	20.2491	0.601497	-0.733371	29.8669	35.474	1.18774	0.248215	negative
SEMA6C	1.0087	0.346049	0.343064	-1.54345	1.19851	2.08714	1.74145	0.800287	negative
MAN2B2	19.0477	11.4594	0.601617	-0.733083	20.9957	27.8005	1.3241	0.405015	negative
MX1	12.3945	3.8202	0.308218	-1.69798	55.2273	96.258	1.74294	0.801525	negative
MIEN1	24.8514	14.9543	0.601748	-0.732768	46.9933	56.2187	1.19631	0.258594	negative
MAST3	2.34419	1.41104	0.601933	-0.732326	6.2032	7.97267	1.28525	0.362049	negative
LMBR1L	5.39534	2.28106	0.422784	-1.24201	11.2772	19.6665	1.74391	0.802329	negative
GP1BA	1.13106	0.52129	0.460885	-1.11752	2.20635	3.84867	1.74436	0.802698	negative
HPSE	2.60852	1.7081	0.654816	-0.610839	1.68139	2.93728	1.74693	0.804822	negative
INSIG2	13.2813	8.01357	0.60337	-0.728884	21.8032	24.8104	1.13793	0.186407	negative
BRWD3	4.75661	2.87008	0.603388	-0.728843	9.3439	10.9101	1.16762	0.223567	negative
ZNF688	4.4968	2.71645	0.604085	-0.727175	3.7205	4.01321	1.07867	0.109259	negative
PAQR5	6.75655	4.08292	0.604291	-0.726684	25.0471	26.7206	1.06681	0.0933086	negative
KDM4C	3.3343	2.02131	0.606217	-0.722094	10.7623	10.7754	1.00121	0.00174886	negative
ABCC6	0.586862	0.251001	0.427701	-1.22533	1.58962	2.78503	1.75201	0.809012	negative
DIXDC1	2.35019	1.41345	0.601419	-0.733559	2.57554	4.51288	1.75221	0.809172	negative
SKAP2	17.8314	10.8284	0.607267	-0.719598	24.4185	26.2099	1.07336	0.10214	negative
KIAA1407	1.05415	0.640197	0.607312	-0.71949	5.02658	5.77358	1.14861	0.19989	negative
SPINT2	157.9	95.8949	0.607316	-0.719481	787.58	920.212	1.16841	0.224541	negative
AMDHD1	2.33034	1.41541	0.607384	-0.719319	1.28607	1.3421	1.04356	0.0615156	negative
GATSL2	1.95422	1.16429	0.595783	-0.747141	2.85168	4.99805	1.75267	0.809553	negative
TFAP2E	1.53758	0.934317	0.607653	-0.718681	2.8668	3.58706	1.25124	0.323362	negative
SLC26A11	7.67697	5.22483	0.680585	-0.555153	2.66158	4.66827	1.75394	0.810603	negative
ZNF160	9.1463	5.56243	0.608162	-0.717473	9.15311	10.9868	1.20034	0.263443	negative
RNF122	1.92111	1.13188	0.589183	-0.763212	4.18257	7.34306	1.75563	0.811989	negative
AHNAK2	15.8579	9.65071	0.608573	-0.716497	2.25725	2.42285	1.07336	0.102137	negative
SLC2A12	3.08975	0.83392	0.269899	-1.88951	4.60832	8.09099	1.75574	0.812075	negative
GLI2	1.63673	0.997626	0.609522	-0.71425	1.35545	1.80064	1.32844	0.409737	negative
PITPNM1	20.857	12.7158	0.609668	-0.713905	44.4776	59.3429	1.33422	0.415996	negative
PML	9.40325	6.40306	0.680941	-0.554397	16.9583	29.8156	1.75817	0.814072	negative
NUDT7	0.496677	0.302847	0.609747	-0.713717	2.57553	2.70823	1.05152	0.0724793	negative
C16orf45	8.52017	5.19829	0.610116	-0.712845	1.154	1.46379	1.26846	0.343074	negative
SAMD11	0.767406	0.265019	0.345344	-1.53389	1.31402	2.31133	1.75897	0.814734	negative
BBS2	18.3188	11.1831	0.610472	-0.712003	16.0103	19.6315	1.22618	0.294169	negative
NR3C2	1.04112	0.635934	0.610817	-0.711189	2.56053	3.12683	1.22116	0.288257	negative
ANXA2R	10.8368	6.6194	0.610829	-0.71116	9.44664	10.1869	1.07836	0.108843	negative
SESTD1	3.2207	2.10349	0.653115	-0.614591	2.89346	5.09142	1.75963	0.815271	negative
PPP1R13L	16.0141	9.79653	0.611745	-0.708998	38.3916	51.5851	1.34366	0.426166	negative
PNKD	10.4863	6.41601	0.611849	-0.708752	30.4587	38.7797	1.27319	0.348444	negative
GGT1	8.1224	4.97106	0.612019	-0.708351	11.2937	12.1771	1.07822	0.108648	negative
RBAK-RBAKDN	0.96598	0.59121	0.612031	-0.708322	1.44512	1.63874	1.13399	0.181403	negative
AGPAT4	4.11619	2.52048	0.612335	-0.707607	1.69799	2.1361	1.25801	0.331147	negative
RALGPS1	1.06177	0.693251	0.652917	-0.615027	5.88853	10.3704	1.76112	0.81649	negative
LPHN1	4.42311	2.79653	0.632254	-0.661423	3.65684	6.44543	1.76257	0.817679	negative
ICAM1	11.8816	3.58402	0.301644	-1.72908	9.50647	16.758	1.7628	0.817866	negative
JAG2	0.991359	0.358822	0.36195	-1.46614	7.55168	13.3143	1.76309	0.81811	negative
TOM1	7.99899	4.90779	0.613551	-0.704745	14.0936	19.7616	1.40217	0.487662	negative
SLC25A45	1.03324	0.634038	0.613643	-0.704527	4.10123	4.11263	1.00278	0.00400409	negative
IFT81	11.9985	7.36306	0.613665	-0.704477	8.40039	8.4279	1.00327	0.00471657	negative
FAM173A	10.9264	6.70543	0.613691	-0.704416	10.1348	12.1731	1.20112	0.26438	negative
PARD6A	2.92967	1.79855	0.613906	-0.70391	7.46445	10.1672	1.36209	0.445822	negative
C2orf82	3.49169	2.14411	0.614061	-0.703546	3.08804	3.5775	1.1585	0.212259	negative
CTDSP2	40.3239	24.762	0.614078	-0.703507	53.4326	66.9637	1.25324	0.32566	negative
MARVELD2	1.31966	0.810832	0.614427	-0.702687	7.64037	8.28255	1.08405	0.116433	negative
KYNU	42.2651	25.9917	0.614967	-0.70142	2.91172	3.70175	1.27133	0.346338	negative
SPTLC3	9.44377	5.80896	0.615111	-0.701081	1.52643	2.06108	1.35026	0.433241	negative
SNPH	6.66029	3.42154	0.513723	-0.960937	1.15733	2.04706	1.76878	0.822752	negative
TSKU	13.148	8.47027	0.644224	-0.634365	56.3306	99.6561	1.76913	0.82304	negative
PRR7	10.3769	6.38865	0.615659	-0.699797	18.831	19.1034	1.01447	0.0207202	negative
IRF7	7.17488	1.86378	0.259765	-1.94472	71.7397	127.092	1.77157	0.825025	negative
TBKBP1	2.25678	0.694704	0.30783	-1.6998	1.6282	2.88542	1.77216	0.825505	negative
NAGS	4.50862	2.77819	0.616194	-0.698543	7.28528	7.96512	1.09332	0.128711	negative
MEF2D	10.0755	6.20886	0.616236	-0.698446	12.2371	15.4882	1.26568	0.339909	negative
USP27X	1.00684	0.620512	0.616295	-0.698306	2.82535	3.1659	1.12053	0.164184	negative
MYZAP	2.01376	1.21311	0.602412	-0.731179	7.60935	13.4935	1.77328	0.826424	negative
MRAS	3.16679	1.95213	0.616437	-0.697975	1.59088	2.08809	1.31254	0.392359	negative
SLPI	10.9533	3.9893	0.36421	-1.45716	20.6081	36.5552	1.77383	0.826866	negative
OBFC1	5.69562	3.51301	0.616792	-0.697144	5.04118	5.25492	1.0424	0.0599095	negative
BST2	9.96507	1.5476	0.155303	-2.68685	162.496	288.436	1.77503	0.827844	negative
RAB20	5.25558	3.24209	0.616885	-0.696926	61.4626	62.0951	1.01029	0.014771	negative
ITM2C	69.043	48.1669	0.697636	-0.519454	60.4176	107.358	1.77693	0.829386	negative
PPFIA3	1.90651	1.04062	0.545826	-0.873488	6.88729	12.249	1.77849	0.83065	negative
SCD5	7.00177	4.32183	0.617248	-0.696078	1.22154	1.4121	1.156	0.209147	negative
ABCB8	5.38909	3.32658	0.617281	-0.696001	9.48507	10.7224	1.13045	0.176891	negative
ACSL1	7.41637	4.00239	0.53967	-0.889851	18.9974	33.8058	1.7795	0.831473	negative
REEP6	4.77943	1.43017	0.299234	-1.74066	25.8394	46.0158	1.78084	0.832559	negative
CYSTM1	36.7943	22.7167	0.617398	-0.695726	134.794	167.486	1.24254	0.313287	negative
LNX1	2.68669	1.65895	0.617471	-0.695557	9.45138	9.73542	1.03005	0.0427188	negative
AHCYL2	6.37829	3.93925	0.617604	-0.695247	7.2697	9.56688	1.31599	0.396153	negative
TUBGCP6	8.80421	5.4376	0.617614	-0.695222	6.5921	7.99786	1.21325	0.278875	negative
B3GAT3	22.8189	14.0973	0.617789	-0.694814	27.857	33.5061	1.20279	0.266387	negative
TMEM44	6.06796	3.7532	0.618528	-0.693089	18.485	22.6184	1.22361	0.29114	negative
PPP1R3D	1.70148	1.05252	0.618589	-0.692946	10.1015	12.7184	1.25906	0.332349	negative
PPM1K	5.71089	3.93726	0.68943	-0.536524	4.69159	8.35525	1.7809	0.832605	negative
B4GALT1	36.1144	22.3489	0.618837	-0.692369	47.986	51.568	1.07465	0.103863	negative
FGFR3	2.8247	1.67091	0.591535	-0.757465	20.861	37.1691	1.78175	0.833293	negative
ANKRD37	4.16572	2.58059	0.619482	-0.690866	4.25659	4.77633	1.1221	0.166205	negative
FHOD1	21.4967	13.3261	0.619912	-0.689865	9.51094	12.7954	1.34534	0.427968	negative
FBLIM1	6.91797	4.29081	0.620241	-0.6891	7.63627	8.19727	1.07346	0.102274	negative
FAM13A	8.59313	5.33659	0.621029	-0.687266	10.9925	11.4664	1.04311	0.0608909	negative
GAMT	14.5535	9.70929	0.667142	-0.583934	1.60449	2.85881	1.78176	0.8333	negative
SYCE2	0.747025	0.463954	0.621069	-0.687175	1.33922	1.76624	1.31885	0.399283	negative
PCDH1	0.683352	0.424532	0.621249	-0.686757	48.821	50.4149	1.03265	0.046349	negative
SOD3	18.423	11.4473	0.621359	-0.6865	1.74933	1.83634	1.04974	0.0700281	negative
CEBPB	68.7491	47.2675	0.687536	-0.540493	112.022	199.741	1.78306	0.834352	negative
GRAMD3	17.9966	11.1898	0.62177	-0.685546	5.99034	7.36138	1.22887	0.297337	negative
LOC102723542	0.633636	0.335158	0.528944	-0.918814	1.63175	2.91866	1.78866	0.838882	negative
ARRDC2	22.7831	14.2014	0.62333	-0.681932	10.9254	13.5014	1.23578	0.305427	negative
ACOXL	5.31237	3.3117	0.623395	-0.681781	1.98173	2.79626	1.41102	0.49674	negative
AC022007.5	1.02159	0.636913	0.623451	-0.681651	1.54357	1.86669	1.20934	0.274214	negative
COL9A3	1.03217	0.354402	0.343355	-1.54223	27.5569	49.3471	1.79074	0.840552	negative
BNIP3	113.355	53.7668	0.474322	-1.07606	1.82158	3.26266	1.79112	0.84086	negative
PARP3	13.6118	8.49261	0.623915	-0.680578	7.94243	8.39556	1.05705	0.0800466	negative
DHRS9	0.542559	0.25942	0.478142	-1.06449	1.60007	2.87102	1.79432	0.843434	negative
BLVRB	33.9521	22.8305	0.672433	-0.572538	61.0971	109.769	1.79662	0.845289	negative
LOC101928291	8.86133	5.53117	0.624191	-0.67994	6.16211	7.76593	1.26027	0.333733	negative
ARL8A	19.3357	12.0746	0.62447	-0.679297	32.4889	39.6732	1.22113	0.288219	negative
RALGPS2	7.97651	4.98121	0.624485	-0.679262	11.359	13.4338	1.18266	0.242029	negative
MACROD1	15.1904	9.4881	0.624611	-0.67897	60.6714	63.8795	1.05288	0.0743374	negative
GLS2	1.16014	0.655026	0.564611	-0.82467	3.47027	6.23669	1.79718	0.845734	negative
RHBDL1	9.46762	5.91382	0.624637	-0.678911	15.7904	19.5802	1.24	0.310344	negative
FBXO41	6.48646	4.05303	0.624845	-0.678429	20.7472	22.755	1.09677	0.133264	negative
PLA2G15	11.1751	7.38743	0.661061	-0.597144	6.53999	11.7564	1.79762	0.846086	negative
GSTK1	43.0222	26.8852	0.624914	-0.678271	161.022	167.736	1.0417	0.0589413	negative
HDAC4	6.57433	4.11067	0.625261	-0.677468	5.25985	5.27452	1.00279	0.00401669	negative
C3orf35	0.517874	0.323863	0.625369	-0.67722	1.52742	2.05658	1.34644	0.429145	negative
GOLGA6L9	2.10903	1.31893	0.625374	-0.677208	7.00286	8.38272	1.19704	0.259475	negative
CSF1	48.3692	30.2611	0.625627	-0.676626	2.67773	3.43056	1.28114	0.357432	negative
MORN3	0.401945	0.251647	0.626074	-0.675594	1.3298	1.84136	1.38469	0.469561	negative
IQCH	1.66721	1.04453	0.626514	-0.674582	2.35141	2.95364	1.25611	0.328968	negative
ABCC10	6.05378	3.79448	0.626795	-0.673934	5.70305	6.40719	1.12347	0.167958	negative
PHF11	3.50055	2.19453	0.626911	-0.673668	11.3471	16.0069	1.41065	0.496364	negative
HDAC6	8.15548	5.11387	0.627047	-0.673354	16.3278	21.4109	1.31132	0.391014	negative
DCAKD	8.02053	5.03021	0.627167	-0.673079	10.0367	12.5211	1.24753	0.319078	negative
BAIAP3	3.79746	1.00786	0.265405	-1.91373	12.7812	22.9846	1.79831	0.846645	negative
IL17RE	2.182	1.11622	0.511558	-0.967029	8.0075	14.4077	1.79928	0.847416	negative
HOGA1	0.609851	0.382555	0.627292	-0.672791	1.29189	1.39191	1.07743	0.10759	negative
SPSB3	15.6088	9.8022	0.627993	-0.67118	50.0994	50.929	1.01656	0.0236937	negative
CA14	0.555276	0.348778	0.628115	-0.670899	1.30234	1.71042	1.31334	0.393241	negative
PSORS1C1	0.990497	0.622182	0.628151	-0.670817	1.92533	2.2742	1.1812	0.240253	negative
FAM168A	13.4303	8.43686	0.628194	-0.670718	11.6182	13.5705	1.16804	0.224086	negative
VPS9D1	5.06051	3.17904	0.628206	-0.67069	7.47397	8.61997	1.15333	0.205808	negative
RAPGEF5	2.09103	1.3141	0.628449	-0.670132	4.89908	6.2179	1.2692	0.343915	negative
TSSK3	6.60454	3.88683	0.588509	-0.764863	6.56769	11.8193	1.79961	0.847688	negative
USP20	4.6437	2.91998	0.628804	-0.669318	6.69358	8.13857	1.21588	0.281998	negative
TAS2R5	0.936125	0.588648	0.628813	-0.669297	3.68997	4.38885	1.1894	0.250234	negative
LOC102723872	1.31087	0.285338	0.217671	-2.19978	2.96497	5.33805	1.80037	0.848296	negative
TCEA3	16.1645	7.90894	0.489279	-1.03127	14.5293	26.2319	1.80544	0.852353	negative
C1orf162	1.16942	0.735177	0.62867	-0.669624	2.7064	4.88681	1.80565	0.852517	negative
WWTR1	44.157	27.7961	0.629483	-0.667761	1.24649	1.30965	1.05067	0.0713079	negative
ZNF579	9.39369	5.91579	0.629762	-0.667121	42.9783	43.2995	1.00747	0.0107435	negative
ALDOC	39.5285	4.44146	0.112361	-3.15379	49.9429	90.3123	1.80831	0.854642	negative
FAM219A	10.1299	6.70939	0.662336	-0.594365	5.38207	9.7377	1.80929	0.85542	negative
FKBP8	123.587	77.9026	0.630348	-0.665781	112.472	114.184	1.01523	0.0218055	negative
FIG4	4.99851	3.15405	0.630997	-0.664294	9.36387	9.4525	1.00947	0.0135922	negative
CST1	10.3365	6.52355	0.631115	-0.664024	1	1.24037	1.24037	0.310769	negative
KIAA1147	9.02582	5.69846	0.631351	-0.663485	23.4351	27.4656	1.17199	0.228956	negative
OPTN	19.8816	12.559	0.631692	-0.662707	33.3832	37.1432	1.11263	0.15398	negative
FABP3	0.817154	0.516208	0.631714	-0.662655	1.73109	2.44323	1.41138	0.497108	negative
RRAGA	46.2141	29.205	0.631949	-0.66212	25.4588	32.5893	1.28008	0.356235	negative
DZANK1	2.30883	1.45954	0.632159	-0.661642	2.02664	2.14584	1.05882	0.0824564	negative
BCAS4	10.4399	7.26194	0.695597	-0.523676	6.2658	11.3404	1.80989	0.855898	negative
SPATA24	2.35938	1.49195	0.632347	-0.661211	9.59898	11.1081	1.15721	0.210656	negative
NAPSA	0.916358	0.35231	0.384468	-1.37907	3.33206	6.0307	1.8099	0.855911	negative
CCDC28A	13.1009	8.29346	0.633043	-0.659624	16.4704	22.9802	1.39525	0.480519	negative
ACVR2B	2.75747	1.74623	0.633272	-0.659104	2.09748	2.92059	1.39243	0.477604	negative
PAPLN	0.718162	0.454814	0.633304	-0.659031	1.27008	1.72063	1.35475	0.438023	negative
SH3BP1	4.49441	2.3769	0.528858	-0.919049	13.8242	25.0406	1.81136	0.857072	negative
VPS37D	3.80348	1.41295	0.37149	-1.42861	3.16534	5.74247	1.81417	0.859311	negative
AKR1C4	1.27333	0.807145	0.633885	-0.657706	1.60875	2.22604	1.38371	0.468542	negative
RAET1L	2.27988	1.06343	0.466443	-1.10023	6.85721	12.465	1.81779	0.862185	negative
HELZ2	10.6618	3.13038	0.293609	-1.76803	55.0446	100.133	1.81912	0.863242	negative
MAP3K5	7.59369	4.81715	0.634362	-0.656622	8.35166	8.6437	1.03497	0.0495863	negative
HIVEP2	8.28899	5.25937	0.634501	-0.656305	9.7922	10.0788	1.02927	0.041615	negative
MYO5C	9.8439	6.24816	0.634724	-0.655798	12.3669	12.3929	1.0021	0.00303254	negative
LPCAT4	41.0553	27.7802	0.676654	-0.56351	62.6449	114.061	1.82075	0.864536	negative
C4orf3	22.7063	14.4215	0.635132	-0.654871	20.0051	22.0452	1.10198	0.140097	negative
GPRIN3	0.626415	0.251077	0.400815	-1.31899	4.56076	8.30799	1.82162	0.865225	negative
PIK3IP1	0.912981	0.270424	0.296199	-1.75536	3.87242	7.05732	1.82246	0.865884	negative
C2orf68	13.3298	8.47482	0.635779	-0.653402	15.945	18.0044	1.12916	0.175245	negative
HIP1	5.76566	3.66628	0.635882	-0.653169	7.49805	9.54444	1.27292	0.348145	negative
PLOD1	44.5996	26.5425	0.595129	-0.748725	20.7569	37.8454	1.82326	0.866523	negative
SMPDL3A	6.42135	4.08896	0.636775	-0.651144	3.6432	4.02576	1.105	0.144052	negative
PCED1B	4.13128	2.63128	0.636917	-0.650822	15.254	17.1442	1.12391	0.168531	negative
RNF24	9.54337	5.90504	0.618758	-0.692553	7.35871	13.43	1.82504	0.867932	negative
POLI	2.3883	1.52378	0.638017	-0.648334	2.71959	3.09506	1.13806	0.186578	negative
ZNF514	5.2496	3.34987	0.638119	-0.648103	7.12463	8.04776	1.12957	0.175771	negative
FAM160B2	16.4685	10.5105	0.638221	-0.647872	6.71175	9.16497	1.36551	0.449441	negative
HSPB1	458.312	323.163	0.705116	-0.504067	270.806	494.324	1.82538	0.8682	negative
PTK7	13.4073	8.55777	0.638291	-0.647714	28.7248	34.6745	1.20713	0.271575	negative
CCS	10.3678	6.61825	0.638348	-0.647586	13.7403	17.0221	1.23884	0.308995	negative
C19orf71	13.3404	8.51647	0.638396	-0.647477	9.34616	9.90227	1.0595	0.0833844	negative
KCNMB3	0.880841	0.562343	0.638416	-0.647431	2.74166	2.97538	1.08525	0.118024	negative
OSBPL2	12.558	8.01767	0.638452	-0.647351	32.5432	43.762	1.34474	0.427323	negative
ATG9B	1.09311	0.698532	0.63903	-0.646045	3.23622	4.21962	1.30387	0.382804	negative
JMJD7	2.43593	1.55722	0.639272	-0.645499	9.75544	11.0632	1.13406	0.181496	negative
SWT1	3.26484	2.08715	0.639282	-0.645476	2.91301	3.08615	1.05943	0.0832937	negative
CHPF	50.1484	32.0746	0.639593	-0.644775	42.6639	54.727	1.28275	0.359236	negative
KIF13B	5.31527	3.40141	0.639932	-0.64401	8.49789	8.55088	1.00624	0.00896856	negative
MAGED2	25.1462	16.1021	0.64034	-0.64309	40.3903	48.8111	1.20848	0.273199	negative
BCL9	5.00676	3.20606	0.640346	-0.643075	7.85885	9.53071	1.21274	0.278267	negative
C11orf49	7.00103	4.48359	0.640419	-0.642913	19.3967	22.7018	1.1704	0.226997	negative
TEX19	0.581977	0.381677	0.655828	-0.608611	1.38287	2.52615	1.82675	0.869278	negative
ETFB	38.6666	24.7742	0.640713	-0.64225	124.086	133.458	1.07553	0.105052	negative
LY6E	180.204	95.0417	0.527412	-0.922996	502.97	920.148	1.82943	0.871393	negative
CD83	7.20805	4.6213	0.64113	-0.64131	1.23118	1.58977	1.29125	0.368773	negative
C7orf61	1.23184	0.414835	0.336759	-1.57021	2.33136	4.27514	1.83376	0.874802	negative
SEMA6B	10.5222	3.08471	0.293163	-1.77023	1.4941	2.74555	1.83759	0.877819	negative
ENO2	48.8933	18.6827	0.382111	-1.38794	39.0333	71.8202	1.83997	0.879686	negative
CHAD	0.383641	0.224324	0.584723	-0.774174	4.74023	8.72393	1.8404	0.880022	negative
PPAP2A	11.4642	7.3632	0.642279	-0.638727	18.0529	19.4384	1.07675	0.106678	negative
ATP2A3	0.547355	0.215035	0.392862	-1.34791	14.1108	25.9931	1.84207	0.88133	negative
TLE3	8.20226	5.27195	0.642743	-0.637686	16.8082	21.4674	1.2772	0.352983	negative
TLR3	6.06456	3.89973	0.643037	-0.637027	5.10668	6.60675	1.29375	0.371555	negative
CAMK2N1	6.77403	4.35761	0.643282	-0.636478	59.4803	83.7279	1.40766	0.493296	negative
PER1	3.79403	2.07647	0.547299	-0.869598	10.4484	19.2589	1.84325	0.882251	negative
PLSCR4	4.92516	3.15894	0.641388	-0.64073	5.21624	9.62049	1.84434	0.883101	negative
PTCH1	2.68949	1.73153	0.643813	-0.635287	6.55004	7.46675	1.13996	0.188977	negative
DGAT1	7.45294	4.80049	0.644107	-0.634628	20.7985	26.3163	1.2653	0.339477	negative
MMP15	2.02041	1.06549	0.527362	-0.923135	28.4169	52.4259	1.84489	0.883531	negative
SDF2L1	25.0537	16.0936	0.642362	-0.638542	12.5796	23.2254	1.84627	0.884613	negative
RNF223	0.56745	0.319118	0.562373	-0.830401	6.44612	11.9087	1.84742	0.885514	negative
FAM221A	0.905437	0.583563	0.644509	-0.633726	13.2476	13.4856	1.01797	0.0256918	negative
SLC25A29	12.2829	7.91868	0.644691	-0.633321	32.3365	45.1748	1.39702	0.482352	negative
BCL6	4.94714	2.8662	0.579364	-0.787458	11.9535	22.0883	1.84784	0.885843	negative
OXCT2	0.483391	0.311808	0.645043	-0.632534	1.29313	1.80123	1.39292	0.478111	negative
ADAMTS7	0.720967	0.311113	0.431522	-1.21249	1.76521	3.2627	1.84834	0.886229	negative
DNASE2	18.1442	11.7139	0.645601	-0.631286	22.4158	27.5347	1.22836	0.296734	negative
GOLGA8A	1.44616	0.934177	0.645972	-0.630455	12.3707	15.3042	1.23714	0.307009	negative
STARD5	0.830656	0.393569	0.473805	-1.07763	1.63845	3.03595	1.85294	0.889815	negative
STARD4	27.5862	12.6309	0.457869	-1.12699	14.8831	27.6053	1.85481	0.891273	negative
GGT7	0.563554	0.219733	0.389905	-1.35881	9.02877	16.7538	1.85561	0.891891	negative
FAM160A1	1.77538	1.23846	0.697573	-0.519583	2.89234	5.3672	1.85566	0.89193	negative
GALT	16.1205	10.424	0.646627	-0.628994	16.3307	22.4535	1.37493	0.459353	negative
CD9	106.147	68.6421	0.646673	-0.628891	105.621	147.335	1.39494	0.480202	negative
ABHD8	14.6131	7.61164	0.520879	-0.940981	4.78254	8.89574	1.86004	0.895336	negative
C11orf54	9.89002	6.39606	0.646718	-0.62879	26.8226	29.7575	1.10942	0.149808	negative
CCDC114	0.615791	0.274517	0.445795	-1.16555	2.24536	4.17704	1.8603	0.895538	negative
ACSL3	72.3095	46.7703	0.646808	-0.628591	80.7446	109.145	1.35173	0.434804	negative
C11orf35	3.2457	1.34717	0.415061	-1.2686	13.4967	25.1484	1.8633	0.897859	negative
IGFBP4	309.076	200.133	0.64752	-0.627003	78.9019	108.544	1.37568	0.460144	negative
CP	2.25091	1.4576	0.647558	-0.626918	2.11401	2.78713	1.31841	0.398797	negative
ZNF385A	16.073	9.5643	0.595054	-0.748908	7.62556	14.2471	1.86833	0.901748	negative
NXPH4	22.244	6.11583	0.274943	-1.8628	23.2075	43.362	1.86845	0.901845	negative
PLBD2	26.1356	16.9291	0.647739	-0.626516	11.9907	13.7076	1.14319	0.193065	negative
TRAPPC1	69.7957	45.2134	0.647797	-0.626387	29.8647	36.5397	1.22351	0.291025	negative
TMEM178A	0.851773	0.391638	0.459791	-1.12095	1.24917	2.33633	1.87031	0.903275	negative
TNK2	9.08266	5.88616	0.648066	-0.625788	39.3236	44.8245	1.13989	0.188893	negative
PHEX	0.496753	0.322036	0.648283	-0.625305	1.21668	1.42445	1.17077	0.227456	negative
CASZ1	1.04394	0.677715	0.649191	-0.623286	14.8924	16.2845	1.09348	0.128924	negative
MLPH	36.1047	23.4641	0.649892	-0.621729	44.8699	51.378	1.14505	0.195405	negative
SOCS1	0.8548	0.562126	0.65761	-0.604695	1.4711	2.75269	1.87117	0.90394	negative
INPPL1	37.6603	24.4793	0.650002	-0.621483	50.4691	55.2926	1.09557	0.131685	negative
RILP	10.4657	6.80288	0.650019	-0.621446	9.78049	11.602	1.18623	0.24639	negative
ANKLE1	1.00999	0.656619	0.650126	-0.621209	1.56966	2.17321	1.38451	0.469376	negative
PCED1A	28.0152	18.2155	0.6502	-0.621045	20.9249	23.1512	1.1064	0.14587	negative
TOM1L2	6.75181	4.39057	0.650281	-0.620866	6.33669	8.16881	1.28913	0.366397	negative
ICAM5	3.60875	1.45713	0.403776	-1.30837	1.66153	3.10956	1.8715	0.904195	negative
ENGASE	2.74945	1.93249	0.702865	-0.508681	8.93749	16.7276	1.87162	0.904288	negative
GPC1	17.1629	8.61836	0.502151	-0.993806	7.1752	13.4397	1.87308	0.905409	negative
LPPR2	14.0102	9.77987	0.698051	-0.518595	4.77314	8.94743	1.87454	0.906534	negative
SRPX2	2.91398	1.89617	0.650714	-0.619904	1.10463	1.25025	1.13182	0.178646	negative
DOPEY2	3.00329	1.95468	0.650846	-0.619612	5.02371	5.32661	1.06029	0.0844649	negative
PARM1	2.33116	1.51765	0.651027	-0.619211	4.34756	4.62661	1.06419	0.0897501	negative
KIAA0513	2.45628	1.32916	0.541128	-0.885959	1.83045	3.43667	1.8775	0.908814	negative
MPV17	22.9526	14.9486	0.651282	-0.618645	20.1119	24.1174	1.19916	0.262023	negative
LEPREL2	7.19904	4.68736	0.651109	-0.61903	3.77284	7.08478	1.87784	0.909071	negative
HLA-DMA	0.364182	0.237364	0.651774	-0.617556	2.36469	3.15427	1.33391	0.415657	negative
EPN2	17.8267	11.6207	0.651873	-0.617337	12.6113	14.0729	1.11589	0.158199	negative
FDXR	4.35769	2.82314	0.647852	-0.626264	5.89724	11.0783	1.87855	0.90962	negative
PLXNB2	31.7347	20.6976	0.652208	-0.616595	107.856	124.204	1.15158	0.203609	negative
ZNF284	7.85949	5.12645	0.652262	-0.616476	3.31774	3.89574	1.17421	0.231696	negative
TTC21A	1.39425	0.702555	0.503896	-0.988803	1.93346	3.63323	1.87914	0.910069	negative
CLMN	0.710178	0.463611	0.65281	-0.615264	7.95224	9.20985	1.15815	0.211817	negative
IL2RG	0.470394	0.191582	0.407279	-1.29591	2.49378	4.69171	1.88137	0.911781	negative
TRIM5	11.7702	7.87493	0.669056	-0.579802	15.2681	28.759	1.8836	0.913492	negative
DLX4	0.839315	0.414521	0.493881	-1.01777	1.81702	3.42362	1.88419	0.913947	negative
FBXO36	1.95656	1.23135	0.629343	-0.668081	2.52764	4.77215	1.88799	0.916852	negative
EVI5L	12.1193	7.92003	0.653506	-0.613728	4.4511	5.74143	1.28989	0.367248	negative
SLC9A3R1	28.0887	18.3576	0.65356	-0.613608	128.682	144.202	1.12061	0.164283	negative
FAM171B	6.64079	4.3408	0.653657	-0.613393	1.23057	1.4679	1.19286	0.254422	negative
GRIPAP1	11.2355	7.34657	0.65387	-0.612924	22.0969	24.8235	1.12339	0.167862	negative
POLR2J3	2.80564	1.83517	0.6541	-0.612417	6.02392	6.36441	1.05652	0.0793246	negative
MAPK8IP3	20.7207	13.5553	0.654193	-0.612213	18.7492	25.3161	1.35025	0.433229	negative
CALCOCO1	13.057	5.49622	0.420941	-1.24831	39.7175	75.0276	1.88903	0.917647	negative
MUC1	4.78454	2.3357	0.488177	-1.03452	4.26223	8.05674	1.89027	0.918589	negative
CITED4	0.404693	0.20882	0.515995	-0.954571	2.44954	4.6319	1.89093	0.919095	negative
PCMTD1	9.83568	6.44394	0.65516	-0.610081	14.4332	19.6506	1.36149	0.445184	negative
CCDC88B	1.02388	0.414095	0.404438	-1.30601	4.21362	7.98045	1.89396	0.92141	negative
NR2F6	42.7163	27.9987	0.655456	-0.609429	109.095	132.575	1.21523	0.281234	negative
TCIRG1	16.7893	10.9127	0.649978	-0.621537	32.0096	60.6564	1.89494	0.922154	negative
TAZ	10.5467	6.91623	0.655772	-0.608735	30.4721	31.7577	1.04219	0.0596143	negative
IFI27L1	11.4832	7.43737	0.647675	-0.626658	9.72327	18.4708	1.89965	0.925732	negative
ACSS2	27.6248	11.0611	0.400404	-1.32047	31.2742	59.4128	1.89974	0.925801	negative
ABCB6	7.35546	3.88214	0.52779	-0.921963	14.8439	28.2386	1.90237	0.927799	negative
HSD17B3	1.36578	0.458994	0.336068	-1.57318	1.09759	2.08923	1.90347	0.928632	negative
ADAMTSL5	4.0316	2.64468	0.655988	-0.608258	5.01024	5.98741	1.19503	0.257052	negative
CDH3	2.90065	1.28276	0.442233	-1.17712	3.06317	5.84185	1.90713	0.931401	negative
TRANK1	7.00651	3.97825	0.567793	-0.816562	3.31218	6.32128	1.9085	0.932438	negative
PROCA1	0.74106	0.486355	0.656297	-0.607579	2.78051	3.29666	1.18563	0.245656	negative
CTSB	68.4409	44.926	0.656419	-0.60731	36.6486	40.8802	1.11547	0.157646	negative
C4orf48	41.1823	24.7505	0.600999	-0.734567	32.4699	62.1455	1.91394	0.936545	negative
GAA	13.9935	5.98925	0.428004	-1.22431	7.18136	13.7755	1.91823	0.939776	negative
RAB3A	1.26473	0.427583	0.338082	-1.56456	3.28993	6.31447	1.91934	0.940607	negative
DHRS7	23.7846	15.6224	0.656829	-0.606411	13.6592	14.3807	1.05282	0.074259	negative
LOC101929571	3.7088	2.43607	0.656835	-0.606398	4.67894	5.67873	1.21368	0.279387	negative
LGMN	44.952	29.5375	0.657091	-0.605836	28.3043	36.9201	1.3044	0.383384	negative
MPP2	3.46068	2.04014	0.58952	-0.762386	1.20092	2.30609	1.92026	0.941304	negative
GLIPR2	2.54968	1.47371	0.577996	-0.790869	1.18479	2.2768	1.92168	0.942368	negative
C16orf86	0.597797	0.393346	0.657993	-0.603855	1.92795	2.29462	1.19019	0.251188	negative
PHYH	11.2624	7.41102	0.658033	-0.603767	6.52265	6.68101	1.02428	0.0346086	negative
ALG1L	1.66211	1.09376	0.658055	-0.603721	10.3273	10.7484	1.04077	0.0576503	negative
DHCR24	94.8757	62.4354	0.658076	-0.603674	76.3927	95.4656	1.24967	0.321547	negative
TTC18	1.62082	1.06673	0.658143	-0.603526	1.3471	1.50599	1.11795	0.16086	negative
ST3GAL5	14.1461	6.89418	0.487356	-1.03695	3.63642	7.00859	1.92733	0.946603	negative
SCAP	22.7391	14.974	0.658516	-0.60271	21.7963	22.7957	1.04585	0.0646755	negative
PARP9	5.53681	2.85767	0.516122	-0.954216	38.635	74.491	1.92807	0.94716	negative
HCN2	1.21575	0.800782	0.658674	-0.602363	1.42584	1.64324	1.15247	0.204733	negative
NLGN2	10.5516	4.14434	0.392771	-1.34824	8.12688	15.6794	1.92933	0.948097	negative
ACAD10	6.14463	4.05085	0.65925	-0.601102	5.48211	6.08556	1.11008	0.150661	negative
HMGCS1	37.1984	17.055	0.458487	-1.12505	23.1087	44.5974	1.9299	0.948525	negative
SCNN1D	1.86028	1.22702	0.659586	-0.600366	1.61275	2.05676	1.27531	0.350847	negative
TMED4	58.4324	38.555	0.659822	-0.599851	102.232	113.849	1.11364	0.155278	negative
SLC25A42	2.43689	1.54864	0.635499	-0.654037	2.09684	4.05118	1.93204	0.950128	negative
YEATS2	16.4012	10.8259	0.660067	-0.599315	19.4985	22.0131	1.12896	0.175	negative
DHX58	7.99958	5.28033	0.660076	-0.599296	17.1549	18.8468	1.09863	0.135704	negative
CCL28	2.64221	1.46191	0.553289	-0.853894	4.78776	9.26442	1.93502	0.952349	negative
PHLDA3	0.772408	0.337746	0.437263	-1.19343	14.8662	28.7674	1.93508	0.952394	negative
ATAT1	5.18801	3.42756	0.660669	-0.598	5.80688	6.78332	1.16815	0.22423	negative
DMTN	5.80565	3.83633	0.660793	-0.597729	11.2054	11.9138	1.06322	0.088446	negative
RHBDD2	30.4013	20.092	0.660891	-0.597515	30.9548	37.8992	1.22434	0.292001	negative
SLC29A4	0.780316	0.257932	0.330547	-1.59707	45.0166	87.1269	1.93544	0.95266	negative
MYO1E	12.7073	8.40271	0.661249	-0.596735	12.7338	16.563	1.30071	0.379297	negative
MDK	12.4018	5.83413	0.470428	-1.08796	275.091	533.765	1.94032	0.956295	negative
PAN2	10.8314	7.16746	0.661731	-0.595682	13.7824	17.9463	1.30211	0.380856	negative
WBSCR27	3.05759	2.02395	0.661944	-0.595218	13.1423	16.1089	1.22572	0.293635	negative
AQP1	0.753963	0.150049	0.199013	-2.32907	5.8572	11.3694	1.94111	0.956879	negative
SYTL3	0.804944	0.533188	0.662391	-0.594245	1.93001	2.63692	1.36627	0.450242	negative
BTBD9	2.88602	1.91253	0.662687	-0.5936	4.0232	4.16917	1.03628	0.0514159	negative
IFITM2	63.3248	29.833	0.471111	-1.08586	73.0395	141.889	1.94263	0.958012	negative
SEPTIN6	6.52059	4.42196	0.678154	-0.560316	2.58553	5.0319	1.94618	0.960644	negative
PLEKHG5	0.738233	0.266516	0.361019	-1.46985	9.78543	19.0497	1.94675	0.961065	negative
RAB27A	11.232	7.45126	0.663398	-0.592054	2.86593	3.37658	1.17818	0.236559	negative
SLC25A37	41.3033	27.4033	0.663466	-0.591905	13.6428	13.8111	1.01233	0.0176863	negative
GSTM2	1.19414	0.43268	0.362336	-1.4646	1	1.9476	1.9476	0.961694	negative
KIAA0430	11.3026	7.49996	0.66356	-0.591701	9.26321	10.2831	1.1101	0.15069	negative
APOL1	10.9651	5.10572	0.465635	-1.10273	29.8995	58.2603	1.94854	0.962392	negative
B3GAT2	1.68933	1.12172	0.664002	-0.590741	3.24185	3.37247	1.04029	0.056985	negative
GPR157	2.56833	1.70732	0.664756	-0.589104	3.88198	4.9133	1.26567	0.3399	negative
JAK3	0.459232	0.157734	0.343474	-1.54173	1.72545	3.369	1.95253	0.965346	negative
FAM78A	3.02043	2.00956	0.665321	-0.587878	2.50396	3.47534	1.38794	0.472942	negative
TGFBR3	8.3832	5.57905	0.665503	-0.587483	3.34475	4.13558	1.23644	0.306192	negative
FKBP9	25.9233	17.2535	0.66556	-0.58736	22.257	23.4777	1.05485	0.0770349	negative
FAM43A	4.56099	3.03703	0.665872	-0.586683	1.82575	2.35534	1.29007	0.367445	negative
CCDC85B	97.5528	64.9836	0.666138	-0.586107	33.4251	36.3893	1.08868	0.122584	negative
PSCA	2.44142	1.50367	0.615898	-0.699236	19.316	37.7638	1.95505	0.967206	negative
IMPA2	18.1002	10.7941	0.596356	-0.745755	14.2935	28.0593	1.96308	0.973119	negative
ABHD17C	13.9898	9.32685	0.666689	-0.584913	18.0403	19.7582	1.09523	0.131235	negative
NFKBIZ	10.1305	6.75574	0.666874	-0.584515	27.1772	31.8499	1.17194	0.228893	negative
C8orf31	1.19926	0.64767	0.540058	-0.888813	2.11422	4.15494	1.96523	0.9747	negative
C1orf192	13.3292	8.8916	0.667078	-0.584073	16.3154	20.5201	1.25771	0.330804	negative
MAFB	0.756951	0.27597	0.364581	-1.45569	3.51004	6.90448	1.96707	0.976045	negative
LCA5	2.42472	1.61829	0.667412	-0.583349	3.02325	3.96789	1.31246	0.392271	negative
DUOX1	0.492505	0.328825	0.667659	-0.582817	3.00403	3.93798	1.3109	0.390556	negative
DLK2	2.7781	1.85608	0.668111	-0.58184	2.08582	2.13429	1.02324	0.0331403	negative
EHBP1L1	35.8028	23.9342	0.668501	-0.580999	32.1459	36.4968	1.13535	0.183135	negative
MAP3K8	2.71108	1.81353	0.668933	-0.580066	7.51514	8.78093	1.16843	0.224573	negative
GABARAPL1	24.6177	10.7116	0.435117	-1.20053	22.3828	44.244	1.9767	0.983091	negative
SMIM1	0.579414	0.1	0.172588	-2.53459	3.09456	6.12083	1.97793	0.983991	negative
TNFRSF1A	94.7975	63.4482	0.669302	-0.579271	38.0585	41.9785	1.103	0.141431	negative
HGSNAT	10.3187	6.90665	0.669333	-0.579204	2.72845	2.73818	1.00356	0.00513265	negative
LYG1	0.844293	0.565186	0.669419	-0.579018	2.19234	2.72829	1.24447	0.315527	negative
ANKRD61	1.69715	1.13662	0.669722	-0.578366	3.71067	3.86708	1.04215	0.0595654	negative
CORO7	3.14135	2.10459	0.669965	-0.577843	5.82736	6.85604	1.17653	0.234534	negative
CAPN10	8.81155	5.90488	0.67013	-0.577488	13.191	15.4633	1.17226	0.229291	negative
PRDX5	151.117	101.273	0.670165	-0.577411	180.771	189.601	1.04884	0.0688003	negative
GOLGA2	22.0385	14.7803	0.670658	-0.57635	34.0742	44.8784	1.31708	0.39734	negative
KLF9	4.14504	1.49596	0.360904	-1.47031	2.01197	3.98153	1.97892	0.984713	negative
MAN2B1	24.8951	16.7021	0.670901	-0.575828	13.3433	15.3923	1.15356	0.206088	negative
PDLIM4	29.1806	19.5814	0.671041	-0.575527	1.48259	1.68986	1.1398	0.188787	negative
CLIC3	8.4865	1.828	0.215401	-2.2149	20.4478	40.4721	1.97929	0.984984	negative
COL6A1	56.6929	26.5715	0.468692	-1.09329	1.36004	2.69347	1.98044	0.985823	negative
GSTM4	19.7158	12.1438	0.61594	-0.699137	3.54427	7.02101	1.98094	0.986188	negative
HSD17B4	52.338	35.1482	0.671562	-0.574407	32.7992	37.0826	1.1306	0.177083	negative
AKR1C3	19.2038	11.1759	0.581965	-0.780996	80.3459	159.601	1.98643	0.990175	negative
CTBS	38.7044	26.0136	0.67211	-0.573231	9.00518	12.2715	1.36271	0.446478	negative
REM2	0.875856	0.534532	0.610297	-0.712416	1.57523	3.12914	1.98647	0.990206	negative
TMEM37	0.495534	0.294237	0.593777	-0.752007	7.93158	15.7565	1.98655	0.990263	negative
ZGLP1	1.2037	0.809526	0.672531	-0.572327	1.42434	1.67659	1.1771	0.235235	negative
DGKQ	5.74806	3.86707	0.672762	-0.571831	21.2593	24.7514	1.16426	0.219414	negative
CLSTN1	45.1029	30.3443	0.672779	-0.571795	87.4003	112.7	1.28947	0.366782	negative
EBF4	1.61644	0.413693	0.255928	-1.96619	1.30175	2.58979	1.98947	0.992387	negative
TMEM160	14.6996	9.42627	0.641262	-0.641013	17.4595	34.7512	1.99039	0.99305	negative
KREMEN1	5.5473	2.18852	0.394521	-1.34183	8.24246	16.4069	1.99053	0.993153	negative
AGAP2	3.63916	2.44985	0.673193	-0.570908	2.08059	2.29459	1.10285	0.141242	negative
MAP3K11	20.246	13.6301	0.673226	-0.570837	36.1969	49.4095	1.36502	0.448922	negative
PCOLCE	3.3645	2.20296	0.654765	-0.610951	4.3476	8.66805	1.99376	0.995489	negative
C9orf116	2.64249	1.21883	0.461244	-1.1164	2.90425	5.80737	1.99961	0.999716	negative
YPEL3	7.47617	1.71453	0.229333	-2.12449	22.3802	44.791	2.00137	1.00099	negative
C4orf33	4.35828	2.9357	0.673592	-0.570053	6.37463	8.2237	1.29007	0.367446	negative
RFX2	2.87417	1.93636	0.673712	-0.569797	4.96583	5.7684	1.16162	0.216135	negative
LDHD	0.711723	0.252555	0.35485	-1.49472	2.05062	4.1152	2.00681	1.0049	negative
CST6	0.745909	0.388354	0.520645	-0.941627	2.63048	5.29953	2.01466	1.01054	negative
TESK2	2.17659	1.29515	0.595036	-0.748951	2.99843	6.04349	2.01555	1.01117	negative
DALRD3	35.6575	24.0286	0.673872	-0.569453	18.3822	21.1176	1.1488	0.200133	negative
CIDEB	5.86773	3.95498	0.674023	-0.56913	4.3439	5.00513	1.15222	0.204417	negative
ELMSAN1	9.28917	6.26145	0.674059	-0.569053	12.1555	13.8778	1.14169	0.191169	negative
MACROD2	0.731238	0.492938	0.674115	-0.568933	1.59819	1.73082	1.08299	0.115017	negative
CRYGS	1.13816	0.767393	0.67424	-0.568666	2.13393	2.51872	1.18032	0.239174	negative
DCAF5	14.5348	9.80084	0.674302	-0.568533	10.5822	10.7854	1.01919	0.0274293	negative
CLDN4	50.3231	33.9364	0.674369	-0.568389	263.956	367.724	1.39312	0.478324	negative
KIAA0895	2.71358	1.83051	0.674574	-0.567951	5.22538	6.91886	1.32409	0.405	negative
SIPA1	11.9357	6.37931	0.534473	-0.90381	20.148	40.6226	2.01621	1.01164	negative
FADS1	60.9925	41.1652	0.674922	-0.567207	2.43432	2.543	1.04464	0.0630126	negative
DNHD1	6.73022	4.00082	0.594456	-0.750359	5.5603	11.2533	2.02387	1.01712	negative
SH3YL1	1.54998	1.0467	0.675299	-0.566401	27.0187	27.3342	1.01168	0.0167503	negative
FIBCD1	5.9508	2.07336	0.348418	-1.52111	1.45731	2.96309	2.03327	1.0238	negative
HIBADH	36.5986	24.7167	0.675345	-0.566302	29.8006	37.1069	1.24517	0.316345	negative
WBP1L	14.5101	9.7996	0.675364	-0.566264	11.6739	12.4373	1.0654	0.091389	negative
SLC16A14	1.34223	0.906566	0.675419	-0.566146	1.91179	2.41226	1.26178	0.335463	negative
OVOS2	0.441309	0.298082	0.67545	-0.566078	1.48878	1.92463	1.29276	0.370452	negative
PJA1	7.779	5.25848	0.675984	-0.564939	9.88469	12.9461	1.30971	0.389249	negative
IL11RA	2.21642	1.16788	0.526924	-0.924334	4.03205	8.20022	2.03376	1.02415	negative
CELSR2	7.43971	2.83575	0.381164	-1.39152	2.5472	5.18281	2.03471	1.02482	negative
LTB4R2	8.89734	6.02113	0.676734	-0.56334	5.99419	6.62092	1.10456	0.143467	negative
CREB3L4	2.40786	1.62952	0.67675	-0.563305	8.40117	8.75669	1.04232	0.0597946	negative
FCHO1	7.01173	4.44527	0.633976	-0.6575	2.32632	4.73857	2.03694	1.0264	negative
FUK	3.12753	2.11706	0.67691	-0.562965	6.57953	6.82858	1.03785	0.0536022	negative
USP50	1.04195	0.705544	0.677137	-0.56248	1.85052	1.96239	1.06046	0.0846879	negative
YIF1A	40.2777	27.2756	0.67719	-0.562368	68.2918	74.2359	1.08704	0.120405	negative
KCTD13	8.11838	5.50017	0.677496	-0.561717	10.7646	12.0296	1.11752	0.160295	negative
HPX	0.530872	0.359679	0.677525	-0.561654	1.21178	1.41271	1.16581	0.221337	negative
ALAD	16.1249	10.9261	0.677597	-0.561501	21.3945	29.7603	1.39102	0.476146	negative
ANKRD13D	19.1712	12.9921	0.677688	-0.561306	22.8872	28.8855	1.26208	0.335805	negative
SCAMP1	17.4776	11.8484	0.677919	-0.560815	15.6098	16.7084	1.07038	0.0981267	negative
SORBS1	0.472587	0.320393	0.677956	-0.560736	1.28035	1.67771	1.31036	0.389959	negative
BTD	7.77392	5.27084	0.678016	-0.560608	2.51966	2.7264	1.08205	0.113768	negative
FBLN7	1.08858	0.527753	0.484809	-1.04451	1.04984	2.13894	2.0374	1.02673	negative
AOC3	1.69347	1.09302	0.645433	-0.631661	1.40729	2.87271	2.0413	1.02949	negative
ACOT8	23.3934	15.8671	0.678273	-0.560062	25.0659	30.0924	1.20053	0.26367	negative
HCFC1R1	32.5864	13.8341	0.424536	-1.23604	14.2623	29.1139	2.04132	1.0295	negative
C1orf204	1.30582	0.886408	0.678814	-0.558911	1.51919	1.68173	1.10699	0.146648	negative
GBP2	23.6611	7.73105	0.326741	-1.61378	6.0453	12.3595	2.04448	1.03173	negative
PCSK4	1.54969	0.508966	0.328432	-1.60633	2.4015	4.91058	2.0448	1.03196	negative
MAPT	1.44659	0.610128	0.421769	-1.24547	2.34475	4.83263	2.06105	1.04338	negative
CDKN1A	24.7945	16.8636	0.680136	-0.556106	51.6631	54.9425	1.06348	0.088789	negative
GNG7	0.892606	0.273705	0.306636	-1.7054	1.53068	3.16554	2.06806	1.04828	negative
SERPING1	0.589086	0.171458	0.291057	-1.78063	1.15541	2.39379	2.07182	1.0509	negative
IDI1	48.9135	28.4896	0.582448	-0.779799	37.846	78.5848	2.07643	1.05411	negative
STXBP1	13.7507	9.36068	0.680741	-0.554821	19.5708	23.1807	1.18446	0.244224	negative
FAM132A	0.602856	0.201021	0.333448	-1.58447	4.66164	9.69905	2.08061	1.05701	negative
BSDC1	11.1527	7.5939	0.680905	-0.554475	23.2114	24.6316	1.06119	0.0856769	negative
GABBR1	4.44512	1.82646	0.410892	-1.28317	1.64402	3.42285	2.082	1.05797	negative
PSME1	109.237	74.3876	0.680975	-0.554326	109.364	127.169	1.16281	0.217615	negative
PLCD1	2.57124	1.10446	0.429544	-1.21912	3.68667	7.68586	2.08477	1.05989	negative
MAFF	21.3507	14.5417	0.681089	-0.554085	23.7349	26.5574	1.11892	0.162106	negative
TMSB4X	1771.36	1206.57	0.681155	-0.553944	482.363	517.286	1.0724	0.100844	negative
CYHR1	18.8707	12.8631	0.681645	-0.552907	26.8344	27.5351	1.02611	0.0371847	negative
RILPL1	6.64599	4.53035	0.681667	-0.552862	3.56158	4.73621	1.32981	0.411215	negative
ATL1	4.64759	3.16815	0.681675	-0.552844	1.47467	1.71359	1.16202	0.216629	negative
PTOV1	42.0167	28.6518	0.681914	-0.552339	54.9075	75.6851	1.37841	0.463008	negative
IGSF1	0.717727	0.489476	0.681981	-0.552197	1.88024	2.23137	1.18675	0.247012	negative
FOXK1	6.60267	4.50314	0.682018	-0.552119	13.8998	16.4641	1.18449	0.244261	negative
PPP1R32	0.327195	0.145642	0.445124	-1.16772	5.11936	10.6939	2.08891	1.06275	negative
NBEAL2	9.59087	6.54505	0.682425	-0.551258	37.7633	41.0897	1.08809	0.121794	negative
ZDHHC8	11.2534	7.68211	0.68265	-0.550783	29.5441	32.9168	1.11416	0.155952	negative
JARID2	9.29723	6.3501	0.68301	-0.550021	5.29702	5.66413	1.0693	0.0966719	negative
CNTNAP1	2.66845	1.41081	0.528699	-0.919482	1.26882	2.65466	2.09223	1.06504	negative
ST5	9.34136	6.38247	0.683248	-0.549518	14.8311	19.4489	1.31136	0.391064	negative
RAB26	1.06886	0.229759	0.214957	-2.21788	18.1906	38.1209	2.09564	1.06739	negative
HMGCR	41.1834	28.1466	0.683447	-0.549099	24.0796	32.2573	1.33961	0.421818	negative
HAS3	1.61872	1.10745	0.684152	-0.547611	1.12469	1.32662	1.17954	0.238227	negative
IGSF8	10.7252	5.83753	0.544281	-0.877577	11.1897	23.4675	2.09724	1.06849	negative
CNTD2	0.629193	0.273965	0.435422	-1.19951	2.68149	5.62481	2.09764	1.06877	negative
CTSZ	122.653	84.0405	0.685188	-0.545428	286.464	366.969	1.28103	0.357303	negative
SARM1	1.3385	0.917339	0.685348	-0.545092	4.83216	5.08456	1.05223	0.0734558	negative
C9orf173	0.356043	0.244025	0.685381	-0.545022	2.78985	3.21171	1.15121	0.203154	negative
EML3	14.6286	10.0268	0.685428	-0.544923	23.5977	24.2723	1.02859	0.0406613	negative
SPATA2L	4.02848	2.76137	0.685461	-0.544853	11.8215	13.1983	1.11646	0.158936	negative
KLHL36	6.50664	4.46042	0.685518	-0.544734	11.3197	13.1104	1.15819	0.211872	negative
GNA15	22.4453	15.3874	0.685553	-0.54466	13.0377	14.1669	1.08661	0.11984	negative
S100A13	46.6813	32.0109	0.685732	-0.544283	27.7805	29.7156	1.06966	0.0971494	negative
ZNF251	4.482	3.07428	0.685917	-0.543895	9.05454	9.1797	1.01382	0.0198065	negative
ITGA3	158.555	108.804	0.686225	-0.543246	102.468	108.82	1.062	0.0867772	negative
TDRD7	10.8176	7.42476	0.686358	-0.542967	15.5702	21.1899	1.36093	0.444594	negative
LTBP2	2.42993	1.66844	0.686622	-0.542413	1.48665	1.76882	1.1898	0.250721	negative
PACS2	9.25395	6.35409	0.686635	-0.542384	10.9328	12.9531	1.18479	0.244627	negative
LRP5L	3.08247	2.11669	0.686685	-0.542279	4.12519	4.47962	1.08592	0.118915	negative
CITED2	72.3422	49.6802	0.686738	-0.542168	13.8421	17.0726	1.23338	0.302619	negative
KIAA1377	2.78085	1.91018	0.686906	-0.541815	3.26662	4.57942	1.40188	0.487366	negative
SNTA1	6.39449	4.39263	0.68694	-0.541743	1.99557	2.27512	1.14008	0.189136	negative
CCDC74A	1.21307	0.795673	0.655917	-0.608415	2.51294	5.27322	2.09843	1.06931	negative
ZNF608	4.10208	2.81866	0.68713	-0.541346	5.09188	6.29799	1.23687	0.306692	negative
BIN1	6.84676	4.70567	0.687285	-0.54102	34.2686	37.3215	1.08909	0.123122	negative
SLC9A7	3.7186	2.55588	0.687324	-0.540938	6.30291	7.32319	1.16187	0.216453	negative
PARD3B	1.74388	1.19864	0.687341	-0.540903	1.26548	1.43085	1.13068	0.177189	negative
NIT1	8.64815	5.94533	0.687469	-0.540634	13.4789	16.7172	1.24025	0.310626	negative
MB	0.585628	0.190055	0.324532	-1.62357	2.53416	5.31978	2.09923	1.06986	negative
AZGP1	0.549158	0.377641	0.687672	-0.540208	33.8774	42.9273	1.26714	0.341575	negative
ANKS1A	10.307	7.08839	0.687726	-0.540095	11.6234	15.0792	1.29731	0.375527	negative
POU6F1	1.24415	0.855961	0.687988	-0.539544	1.85905	2.54683	1.36996	0.454136	negative
TEP1	10.7467	7.39427	0.688052	-0.53941	5.6319	5.97669	1.06122	0.085725	negative
HIP1R	25.4978	17.5448	0.688092	-0.539327	27.0149	36.1462	1.33801	0.420091	negative
GRK4	2.06434	1.42047	0.688101	-0.539309	2.25432	2.78943	1.23737	0.307276	negative
PAIP2	140.134	96.4698	0.688411	-0.538658	64.5002	70.4546	1.09231	0.127389	negative
GPSM1	4.00989	1.95613	0.487828	-1.03556	3.34422	7.03402	2.10333	1.07268	negative
TEAD3	9.01374	6.20605	0.68851	-0.53845	25.4902	30.785	1.20772	0.272286	negative
UBALD2	27.8807	19.1969	0.688537	-0.538394	46.7137	52.3895	1.1215	0.165433	negative
ATP8B2	12.677	8.73271	0.688862	-0.537713	2.10025	2.26755	1.07966	0.110574	negative
ABTB2	3.57656	2.46388	0.688898	-0.537638	16.3371	19.5673	1.19772	0.260293	negative
ATP5D	45.3424	31.2369	0.688911	-0.537611	58.248	66.3564	1.1392	0.188027	negative
FAM214A	5.82546	4.01482	0.689185	-0.537037	6.84621	7.86504	1.14882	0.20015	negative
NOS3	1.21235	0.835654	0.689284	-0.53683	2.87514	3.92123	1.36384	0.447676	negative
GATS	1.58596	0.870095	0.548625	-0.866109	6.19374	13.0316	2.104	1.07314	negative
MBOAT7	128.966	88.9647	0.689829	-0.535688	98.7475	110.392	1.11793	0.160825	negative
NPIPA8	0.531096	0.366476	0.690037	-0.535255	1.84032	1.87782	1.02038	0.0291095	negative
RAB5B	23.9667	16.5427	0.690235	-0.53484	30.7803	36.1106	1.17317	0.230414	negative
DUSP5	29.7679	20.5505	0.690359	-0.534582	10.2154	12.3693	1.21085	0.276026	negative
IL7	1.32109	0.912059	0.690384	-0.534528	1.33113	1.38132	1.0377	0.0533873	negative
ZBTB4	12.9354	8.93063	0.690402	-0.534491	15.8856	19.8357	1.24866	0.320384	negative
RXRB	3.8513	2.65917	0.690461	-0.534368	4.65572	5.32074	1.14284	0.192624	negative
THYN1	24.2858	16.7701	0.69053	-0.534223	19.098	20.6832	1.083	0.115033	negative
MT1X	90.8668	63.2145	0.695683	-0.523499	4.68674	9.89284	2.11081	1.0778	negative
ZNF785	1.82684	1.26175	0.690674	-0.533922	4.35706	4.54356	1.04281	0.0604706	negative
SERAC1	3.66788	2.53347	0.690716	-0.533835	4.35818	5.38788	1.23627	0.305991	negative
FNBP1L	32.567	22.5086	0.691148	-0.532933	28.2833	29.3098	1.03629	0.051431	negative
ZNF446	6.43942	4.45064	0.691156	-0.532917	11.2703	12.3558	1.09632	0.132667	negative
UQCC2	19.6993	13.6184	0.691311	-0.532592	14.7864	16.2006	1.09564	0.131775	negative
FAM114A1	13.3239	6.9919	0.524763	-0.930262	9.91551	20.9397	2.11181	1.07848	negative
PFKFB3	21.6082	14.9496	0.691849	-0.53147	20.5393	22.1257	1.07724	0.107335	negative
HELB	1.54739	1.07076	0.691982	-0.531193	1.72697	2.20675	1.27782	0.35368	negative
TNFSF13B	1.37634	0.481327	0.349715	-1.51575	1.44325	3.05182	2.11455	1.08035	negative
GRINA	51.1132	35.3822	0.692232	-0.530673	125.683	138.072	1.09857	0.135628	negative
CHD6	12.3942	8.58008	0.692264	-0.530606	14.0586	19.519	1.3884	0.473428	negative
GABARAP	103.811	71.877	0.692381	-0.530362	108.003	135.606	1.25558	0.328354	negative
TMEM41B	17.3274	11.9987	0.692471	-0.530175	20.6674	28.8488	1.39586	0.481153	negative
TMEM159	5.31362	3.67957	0.692479	-0.530158	13.7245	18.9786	1.38283	0.467619	negative
PPCS	18.4268	12.7635	0.69266	-0.52978	24.3756	25.9209	1.0634	0.0886804	negative
WDSUB1	4.58853	3.1786	0.692727	-0.529642	8.34897	10.633	1.27357	0.348881	negative
MMP14	66.833	38.7288	0.579486	-0.787154	6.03546	12.7721	2.11618	1.08147	negative
BLVRA	31.9035	15.7029	0.492201	-1.02268	2.62514	5.56052	2.11818	1.08282	negative
TNNT1	96.5338	61.8754	0.640972	-0.641667	37.9353	80.356	2.11824	1.08286	negative
ATG9A	23.9431	16.5948	0.693095	-0.528875	38.7312	45.3874	1.17186	0.228796	negative
HDAC10	16.278	11.2839	0.693197	-0.528663	13.4716	18.2985	1.3583	0.441797	negative
UBE2H	15.4591	10.7208	0.693497	-0.528039	45.2576	56.4316	1.2469	0.318341	negative
SERF2	16.4023	11.377	0.693621	-0.52778	48.0007	50.4037	1.05006	0.0704725	negative
HSPA2	5.6856	3.13034	0.550574	-0.860992	1.88239	4.01169	2.13117	1.09165	negative
CPVL	16.507	11.4532	0.693835	-0.527336	2.37392	3.09539	1.30392	0.382853	negative
TYMP	5.0327	3.4921	0.693882	-0.527238	29.9488	39.7893	1.32858	0.409883	negative
BCL10	24.4799	16.9878	0.693946	-0.527106	9.09327	10.2566	1.12793	0.173677	negative
CCDC11	0.699048	0.485105	0.69395	-0.527096	1.12563	1.56754	1.39259	0.477769	negative
KCND1	0.924128	0.524137	0.56717	-0.818147	1.44502	3.10288	2.14729	1.10252	negative
ARL2	72.6172	50.4528	0.694778	-0.525376	39.6585	45.0545	1.13606	0.184039	negative
PLCG2	6.02371	3.69272	0.613031	-0.705967	4.15575	8.92526	2.14769	1.10278	negative
KAT8	8.34742	5.80268	0.695146	-0.524613	19.666	21.3757	1.08694	0.120271	negative
FRS3	4.87382	3.38811	0.695165	-0.524572	4.926	5.30361	1.07666	0.106558	negative
KRT17	1.73521	1.21935	0.702709	-0.509001	2.76401	5.95022	2.15275	1.10618	negative
CDS1	1.53505	1.06743	0.695369	-0.524149	19.0266	21.5035	1.13018	0.176553	negative
NDRG3	20.3842	14.1761	0.695448	-0.523986	21.6161	25.6833	1.18815	0.248722	negative
LOC102723743	1.76935	0.750399	0.424111	-1.23749	1.70724	3.67818	2.15446	1.10733	negative
BMP8B	1.44375	0.770223	0.533489	-0.90647	2.77138	5.97088	2.15448	1.10734	negative
MX2	5.88654	2.60148	0.441937	-1.17809	30.2409	65.1986	2.15597	1.10834	negative
MICALL2	6.96837	4.84861	0.695802	-0.523252	41.6186	52.9922	1.27328	0.348549	negative
ACAP1	1.25017	0.870209	0.696072	-0.522692	1.48728	1.50987	1.01519	0.0217464	negative
FAM98C	8.80703	6.13264	0.696335	-0.522147	17.1151	21.7754	1.27229	0.347431	negative
GPX4	160.155	111.609	0.696884	-0.52101	253.075	297.174	1.17425	0.231743	negative
SNX9	22.4778	15.6677	0.697031	-0.520706	17.6523	18.242	1.0334	0.0474047	negative
ENDOV	3.09126	2.15498	0.697121	-0.520519	4.77846	5.94488	1.2441	0.315103	negative
OAS2	12.4917	5.01143	0.401181	-1.31768	96.0008	207.623	2.16273	1.11285	negative
DFNB31	5.97714	2.85565	0.477762	-1.06564	1.41461	3.07335	2.17258	1.11941	negative
GOLPH3L	7.11565	4.9623	0.697378	-0.519986	21.2697	24.6775	1.16022	0.214398	negative
PRR24	6.03867	2.10934	0.349305	-1.51744	21.5293	46.797	2.17364	1.12011	negative
VPS16	17.4811	12.1937	0.697538	-0.519657	4.78306	5.72829	1.19762	0.260171	negative
ADSSL1	1.57136	0.390741	0.248665	-2.00773	5.1521	11.2161	2.177	1.12234	negative
SNAI3	0.412338	0.217128	0.526576	-0.925285	1.98252	4.36523	2.20186	1.13872	negative
TMEM179B	27.9501	19.5007	0.697698	-0.519325	48.6365	53.4299	1.09855	0.135607	negative
YIF1B	16.379	11.4284	0.697745	-0.519228	28.5421	30.4929	1.06835	0.0953805	negative
CDKN1C	5.05945	2.39291	0.472959	-1.08021	7.64878	16.9332	2.21385	1.14656	negative
CGB7	1.66692	1.16355	0.698021	-0.518658	2.47553	3.37384	1.36288	0.446658	negative
PLLP	8.36249	2.18805	0.261651	-1.93428	1.53574	3.39994	2.21387	1.14657	negative
SLC39A4	7.88723	5.50914	0.698489	-0.517691	10.9349	11.5079	1.0524	0.0736851	negative
AKR1C2	2.29381	1.22007	0.531897	-0.910781	3.097	6.85967	2.21494	1.14727	negative
KIAA0930	11.2508	7.85948	0.698568	-0.517527	9.39507	10.6081	1.12911	0.175192	negative
BRD3	7.79928	5.44836	0.698573	-0.517517	15.7252	15.7764	1.00326	0.00469005	negative
TGFBR3L	7.70674	5.38377	0.698579	-0.517504	1.50696	2.03285	1.34898	0.431865	negative
PDLIM1	45.7706	31.9761	0.698618	-0.517425	77.3576	78.4656	1.01432	0.0205165	negative
ZNF687	7.8329	5.47347	0.69878	-0.51709	12.733	15.7843	1.23963	0.309915	negative
UCN	3.1559	1.64192	0.52027	-0.942668	3.60816	8.02996	2.2255	1.15413	negative
HMBOX1	3.62327	2.53226	0.698889	-0.516866	3.55855	5.01659	1.40973	0.495417	negative
NBEAL1	5.03266	3.51836	0.699105	-0.516418	7.12339	8.70954	1.22267	0.290034	negative
SCARF2	0.78447	0.410014	0.522663	-0.936047	1.57634	3.5141	2.22928	1.15658	negative
GGPS1	9.06465	6.34411	0.699873	-0.514834	19.1468	23.862	1.24627	0.317614	negative
NR2F1	39.6668	27.7778	0.70028	-0.513997	10.9447	13.7345	1.2549	0.327575	negative
CAPS2	1.68076	1.17712	0.700351	-0.51385	2.01778	2.40384	1.19133	0.252576	negative
FAM46C	8.26823	3.8946	0.471032	-1.0861	1.31381	2.93752	2.23588	1.16084	negative
GUCA1B	0.831651	0.332081	0.399303	-1.32445	1.37013	3.06554	2.23741	1.16183	negative
CCDC159	1.04331	0.731682	0.701311	-0.511874	4.10473	4.98654	1.21483	0.280753	negative
TAS2R10	1.03769	0.727918	0.701483	-0.511521	1.81935	2.05239	1.12809	0.173879	negative
DENND3	9.82674	5.69946	0.579995	-0.785888	17.7198	39.9109	2.25233	1.17142	negative
GPR108	26.4161	18.5363	0.701704	-0.511066	23.9951	24.6743	1.0283	0.0402671	negative
EHHADH	3.98331	2.79622	0.701983	-0.510493	2.87446	3.31435	1.15303	0.205434	negative
RFX1	5.10274	3.58247	0.702067	-0.510318	5.3714	6.0501	1.12635	0.171659	negative
ARPC4-TTLL3	5.36189	3.76455	0.702094	-0.510263	3.83534	4.13096	1.07708	0.107122	negative
MINK1	19.3667	13.5998	0.702227	-0.50999	38.5569	43.1139	1.11819	0.161166	negative
TVP23C-CDRT4	2.42881	1.70576	0.702304	-0.509833	2.11592	2.84208	1.34319	0.425659	negative
ZNF358	21.3602	15.0082	0.702625	-0.509173	11.9899	12.131	1.01177	0.0168831	negative
ZKSCAN3	4.26124	2.99415	0.702649	-0.509124	1.73353	1.81744	1.04841	0.0681984	negative
OAS1	36.8243	13.6582	0.370903	-1.43089	134.347	303.141	2.25641	1.17403	negative
EEF1A2	54.1724	32.5966	0.60172	-0.732836	31.5413	71.3292	2.26145	1.17725	negative
TEF	2.26743	1.59402	0.703009	-0.508385	9.2967	11.389	1.22506	0.292849	negative
KCNRG	0.664823	0.467425	0.703082	-0.508234	1.79907	2.01177	1.11823	0.161211	negative
TNS3	16.566	11.6489	0.703182	-0.50803	16.6112	22.1024	1.33057	0.412046	negative
ACP5	1.03422	0.201449	0.194782	-2.36006	2.10315	4.76406	2.26521	1.17964	negative
KIAA1328	2.33731	1.64388	0.703321	-0.507746	1.54507	2.14718	1.3897	0.474777	negative
ZNRF1	7.44889	5.23974	0.703426	-0.50753	4.67648	5.25846	1.12445	0.169217	negative
EFNA3	4.19596	1.53876	0.366725	-1.44723	7.40801	16.8213	2.27069	1.18313	negative
C6orf89	26.9244	18.9432	0.703572	-0.507231	12.6533	13.073	1.03317	0.0470725	negative
SRR	2.07623	1.46119	0.703769	-0.506825	2.66517	2.89293	1.08546	0.118306	negative
KIF3C	10.071	4.73028	0.469694	-1.09021	2.49782	5.67548	2.27217	1.18407	negative
SYNPO	11.1895	7.08779	0.633432	-0.658738	2.54882	5.83347	2.2887	1.19453	negative
ATP5H	84.351	59.3888	0.704067	-0.506215	65.4702	75.3055	1.15023	0.201918	negative
LMO7	29.6081	20.8614	0.704583	-0.505159	48.4154	61.2539	1.26517	0.339335	negative
ZNF292	7.94369	5.59743	0.704639	-0.505044	7.92347	9.87687	1.24653	0.317921	negative
ENDOD1	7.00103	4.93454	0.704831	-0.504651	20.9784	26.0424	1.24139	0.311959	negative
MOAP1	15.5609	10.9692	0.70492	-0.504468	15.9319	17.4011	1.09222	0.127264	negative
YIPF3	51.1585	36.0686	0.705036	-0.50423	54.0705	59.5962	1.10219	0.140379	negative
SLC35D2	7.31931	5.16042	0.705041	-0.504221	16.0333	17.1976	1.07262	0.101133	negative
DBP	1.82911	0.442024	0.241661	-2.04895	24.7792	57.1123	2.30485	1.20467	negative
RNASE4	11.2224	2.78315	0.248	-2.01159	6.99625	16.1431	2.3074	1.20627	negative
CYP11A1	1.25591	0.818555	0.651761	-0.617584	1.38115	3.18778	2.30807	1.20669	negative
RSPH9	0.386835	0.272871	0.705392	-0.503503	1.28197	1.39963	1.09178	0.126684	negative
INSR	2.92865	2.06597	0.705434	-0.503416	4.83986	5.57723	1.15235	0.204583	negative
TECPR2	6.43508	4.53973	0.705465	-0.503354	3.05332	3.57286	1.17016	0.2267	negative
GALNT2	57.2743	40.4122	0.70559	-0.503098	17.496	17.606	1.00629	0.00904471	negative
PLCD4	3.09763	2.18622	0.70577	-0.50273	2.22781	2.49157	1.11839	0.161426	negative
CCDC96	1.13532	0.801452	0.705929	-0.502405	1.67406	2.07475	1.23935	0.309588	negative
CLIP2	16.0333	8.55998	0.533888	-0.905391	20.0234	46.4921	2.32189	1.2153	negative
HDHD3	5.45856	3.85501	0.706231	-0.501787	38.6361	39.9562	1.03417	0.0484681	negative
LOC100506504	1.97481	1.3947	0.706242	-0.501765	3.22695	3.69367	1.14463	0.194885	negative
IFT172	4.17474	2.94838	0.706243	-0.501764	5.9709	6.68808	1.12011	0.163644	negative
DND1	11.9605	8.44767	0.706298	-0.50165	18.4158	21.475	1.16612	0.221717	negative
CABYR	0.561429	0.396635	0.706474	-0.501292	1.19353	1.23144	1.03176	0.0451006	negative
CUL9	7.46785	5.27942	0.706953	-0.500313	6.61732	7.97401	1.20502	0.269059	negative
ANKRD29	2.19499	1.55181	0.706979	-0.50026	7.01246	8.14974	1.16218	0.216834	negative
C17orf59	5.30642	3.75161	0.706995	-0.500228	6.74659	7.90379	1.17152	0.228386	negative
CTSV	1.45165	0.93789	0.646086	-0.630203	2.40885	5.61374	2.33046	1.22062	negative
CYP2S1	2.43457	1.72141	0.707067	-0.500081	27.0532	31.4815	1.16369	0.218708	negative
RNASEL	3.06805	2.17036	0.707407	-0.499388	3.01716	3.84293	1.27369	0.349018	negative
CLEC11A	1.09404	0.773974	0.707448	-0.499303	2.73718	4.24591	1.5512	0.633383	negative
MIB2	7.65145	5.41374	0.707545	-0.499106	9.7831	14.7341	1.50607	0.590791	negative
POLR2I	20.3995	14.4386	0.707793	-0.498601	22.6795	23.6255	1.04171	0.0589587	negative
LOC100996573	1.1467	0.811705	0.70786	-0.498465	3.01684	4.04747	1.34163	0.423985	negative
C1orf85	17.6676	12.5092	0.708032	-0.498115	13.2145	19.9819	1.51212	0.596572	negative
EGLN1	15.0835	10.6855	0.708419	-0.497324	16.2828	19.1213	1.17432	0.231829	negative
EEF2K	4.62869	3.27951	0.708519	-0.497121	5.92586	7.252	1.22379	0.291354	negative
LRRC6	1.20098	0.850988	0.708575	-0.497008	1.45865	1.7848	1.2236	0.29113	negative
ATP6AP1	44.8264	31.7763	0.708875	-0.496397	100.896	128.412	1.27271	0.347905	negative
CD302	6.3281	4.48688	0.709041	-0.496059	2.67967	3.26494	1.21841	0.285003	negative
ACTA2	2.33754	1.65829	0.709419	-0.495289	2.60758	4.11741	1.57901	0.659024	negative
EPB41	5.40895	3.8376	0.70949	-0.495145	23.5204	25.2189	1.07221	0.100593	negative
KDM3A	21.703	15.4055	0.709834	-0.494447	21.3685	33.7753	1.58061	0.660485	negative
CBFA2T2	5.50612	3.90858	0.709861	-0.494392	11.7065	18.3857	1.57056	0.651279	negative
ZNF436	4.54556	3.22678	0.709875	-0.494362	6.06605	7.2208	1.19036	0.2514	negative
AUH	8.4018	5.96449	0.709906	-0.4943	13.4458	16.2706	1.21008	0.275108	negative
ARL4C	17.8486	12.6716	0.709946	-0.494218	2.02884	2.06324	1.01696	0.0242578	negative
TMEM205	28.1802	20.0067	0.709957	-0.494196	32.3195	36.3134	1.12358	0.168099	negative
ZSCAN30	11.625	8.25408	0.710028	-0.494052	3.85597	5.0773	1.31674	0.396969	negative
SZT2	6.09992	4.33348	0.710416	-0.493264	7.39566	8.8714	1.19954	0.262483	negative
PLEKHM3	1.98071	1.40716	0.710433	-0.493229	4.17771	5.00491	1.19801	0.260634	negative
ZC3HAV1L	8.82635	6.27081	0.710465	-0.493164	12.4159	15.3462	1.23602	0.305699	negative
VAMP2	8.59507	6.1067	0.710489	-0.493116	13.7866	18.6431	1.35226	0.435373	negative
HERPUD1	30.6627	21.7906	0.710653	-0.492783	61.5848	70.701	1.14803	0.199156	negative
ST14	0.934398	0.664073	0.710697	-0.492694	175.926	257.804	1.46541	0.551306	negative
SMPD1	16.0126	11.3809	0.710751	-0.492585	3.19381	6.49321	2.03306	1.02365	negative
ARHGAP27	9.40122	6.68621	0.711207	-0.491659	33.8718	44.1232	1.30265	0.381449	negative
ZNF565	0.664476	0.472599	0.711237	-0.491598	3.16673	3.35934	1.06082	0.0851802	negative
SBNO2	26.3414	18.7358	0.711269	-0.491534	19.0636	21.2047	1.11231	0.153565	negative
CDC42EP4	18.7802	13.3631	0.711553	-0.490956	32.0692	47.1156	1.46919	0.555017	negative
SH3PXD2A	9.78374	6.96181	0.711569	-0.490923	6.76781	9.61703	1.421	0.506903	negative
MROH1	7.93487	5.64687	0.711652	-0.490757	19.2002	26.1119	1.35998	0.443589	negative
DAB2IP	11.5006	8.18557	0.711752	-0.490553	30.6058	37.9964	1.24148	0.312061	negative
NISCH	19.7851	14.0834	0.71182	-0.490415	18.8753	26.1976	1.38793	0.47294	negative
LPCAT1	64.6851	46.0446	0.711827	-0.490402	32.4935	46.5388	1.43225	0.518286	negative
CC2D1A	12.7437	9.07336	0.711989	-0.490073	12.5832	17.8962	1.42223	0.50816	negative
SNX10	8.90932	6.34614	0.712304	-0.489435	1.1132	1.90246	1.709	0.773151	negative
C1QTNF3	0.591213	0.42129	0.712585	-0.488866	1.4991	1.84353	1.22976	0.298377	negative
TSSK4	3.68591	2.62658	0.7126	-0.488836	4.01985	4.6927	1.16738	0.223276	negative
MTMR3	6.48683	4.62299	0.712673	-0.488687	8.02913	11.0225	1.37281	0.457133	negative
TRIM34	6.45697	4.60198	0.712716	-0.488602	4.14823	5.09985	1.2294	0.297958	negative
ZNF221	1.37913	0.983106	0.712846	-0.488338	1.80286	2.43072	1.34826	0.431096	negative
SERINC5	2.77137	1.97561	0.712863	-0.488302	28.7693	31.9401	1.11021	0.150838	negative
MTUS1	3.34786	2.38709	0.713018	-0.487989	9.15699	10.3631	1.13171	0.17851	negative
NRARP	0.967127	0.689602	0.713042	-0.487941	32.4153	35.3149	1.08945	0.123603	negative
MAP3K10	9.38573	6.69296	0.713099	-0.487826	13.2709	19.4842	1.46819	0.554041	negative
PDE6D	27.5827	19.6713	0.713175	-0.487673	16.8161	26.5447	1.57853	0.658582	negative
ZNF333	1.91027	1.3624	0.713199	-0.487622	1.64545	1.78273	1.08343	0.115601	negative
GNS	59.7448	42.6321	0.713571	-0.486871	28.3399	28.6799	1.012	0.0172061	negative
DSE	7.98527	5.69938	0.713737	-0.486535	1.37289	1.86078	1.35537	0.438686	negative
PTPRA	41.1503	29.3712	0.713753	-0.486503	15.3374	20.395	1.32976	0.411163	negative
C1orf63	15.9709	11.3997	0.71378	-0.486448	38.9933	53.9881	1.38455	0.469415	negative
WDR26	35.9264	25.649	0.713932	-0.486142	23.4744	32.0138	1.36377	0.447606	negative
RDH11	71.8209	51.2779	0.713969	-0.486068	43.9053	45.0576	1.02624	0.0373752	negative
AK1	13.9626	9.96982	0.71404	-0.485924	12.6895	17.4617	1.37608	0.460561	negative
GPR68	0.407104	0.290695	0.714055	-0.485892	2.01241	3.06154	1.52133	0.605338	negative
LCA5L	0.690629	0.493253	0.714208	-0.485584	1.35389	1.65831	1.22484	0.292597	negative
TMEM67	4.28014	3.05776	0.714406	-0.485184	2.59196	2.63636	1.01713	0.0245054	negative
PHF1	22.2865	15.9238	0.714504	-0.484986	32.5512	51.5985	1.58515	0.66462	negative
PKIB	14.8367	10.6048	0.714766	-0.484457	11.2748	16.803	1.49031	0.575615	negative
GMFG	33.4953	23.942	0.714788	-0.484412	1.11626	1.37074	1.22797	0.296279	negative
SIRT3	5.793	4.14225	0.715044	-0.483897	6.093	7.79857	1.27992	0.356057	negative
ONECUT2	1.10849	0.792758	0.715171	-0.483639	23.3479	31.5109	1.34962	0.432557	negative
NPTN	36.4928	26.1147	0.71561	-0.482754	30.6315	46.3487	1.5131	0.597512	negative
FAM189B	16.925	12.1118	0.715617	-0.482741	16.2524	17.0728	1.05048	0.0710446	negative
TMEM184B	30.9777	22.1692	0.715649	-0.482676	39.5676	40.1561	1.01487	0.0213011	negative
RELL2	2.09666	1.50051	0.715667	-0.482639	7.16554	9.06253	1.26474	0.338838	negative
C14orf1	25.5009	18.2537	0.715808	-0.482355	20.021	27.4926	1.37318	0.457523	negative
SERINC4	4.76156	3.40937	0.716018	-0.481931	13.3883	22.2663	1.66311	0.733887	negative
GRAMD1A	16.4252	11.7609	0.71603	-0.481909	16.8877	22.8021	1.35022	0.43319	negative
KHNYN	22.0356	15.78	0.716115	-0.481737	34.9148	37.1554	1.06417	0.0897335	negative
RBKS	2.12989	1.52544	0.716205	-0.481555	1.43145	1.61148	1.12577	0.170915	negative
CYB561	37.5291	26.881	0.716271	-0.481422	33.3908	36.4085	1.09037	0.124823	negative
IGIP	3.98198	2.85247	0.716345	-0.481274	6.52045	14.3834	2.20589	1.14136	negative
SNX29	2.68577	1.92405	0.716385	-0.481193	2.07125	2.13373	1.03016	0.0428747	negative
OSBP2	2.00335	1.43527	0.716433	-0.481096	3.43753	4.0587	1.1807	0.239645	negative
ZNF589	5.04865	3.61737	0.716504	-0.480954	4.21189	5.08972	1.20842	0.273116	negative
NFKBIA	64.6697	46.3385	0.716542	-0.480877	26.225	31.8158	1.21319	0.278802	negative
EFCAB5	0.483241	0.346371	0.716766	-0.480426	1.26046	1.32037	1.04753	0.0669878	negative
CDKN2D	16.283	11.6733	0.716901	-0.480154	9.95398	16.1036	1.61781	0.694042	negative
OCLN	2.2307	1.59952	0.717049	-0.479857	6.02215	6.52115	1.08286	0.114846	negative
CDA	1.46583	1.05121	0.717142	-0.479668	19.2202	44.2596	2.30276	1.20337	negative
GDPD1	1.63006	1.16915	0.717242	-0.479468	2.3486	3.29856	1.40448	0.490037	negative
MAP1LC3B2	1.72849	1.23976	0.717252	-0.479449	1.73444	1.95146	1.12512	0.170083	negative
RBM43	1.85318	1.32934	0.717333	-0.479285	2.9515	3.76929	1.27708	0.352845	negative
DPM3	21.0656	15.1133	0.717438	-0.479074	13.0408	16.1939	1.24178	0.312412	negative
MST1	2.83936	2.03713	0.717461	-0.479027	2.54391	2.8892	1.13573	0.183621	negative
TMEM253	0.690297	0.49529	0.717504	-0.478942	1.55879	1.82242	1.16913	0.225432	negative
TMEM133	3.51457	2.52218	0.717633	-0.478681	4.53924	4.70741	1.03705	0.052481	negative
MAP3K13	2.97861	2.13772	0.71769	-0.478566	3.35789	4.22683	1.25877	0.33202	negative
TICAM1	8.0481	5.77725	0.71784	-0.478266	7.08922	10.5076	1.48219	0.567734	negative
RAB40AL	0.567223	0.407186	0.717859	-0.478229	1.18557	1.47342	1.24279	0.313582	negative
ITPKC	4.37382	3.14006	0.717923	-0.478099	14.1778	17.9098	1.26323	0.337114	negative
PIM2	3.33752	2.39647	0.718039	-0.477866	7.95015	11.1628	1.4041	0.489647	negative
IFT27	7.27808	5.22723	0.718216	-0.477511	5.70417	6.5004	1.13959	0.188512	negative
ZDHHC12	22.3327	16.0449	0.718451	-0.477037	19.565	26.9008	1.37494	0.459373	negative
CDKL5	2.3386	1.68052	0.718603	-0.476734	3.22746	3.60808	1.11793	0.160835	negative
LY75-CD302	2.41298	1.7342	0.718696	-0.476546	6.81063	8.38039	1.23049	0.299228	negative
TTC23	4.97437	3.57536	0.718755	-0.476428	4.26334	5.77789	1.35525	0.438559	negative
TNFRSF25	0.523308	0.37638	0.719233	-0.475469	11.5187	23.8534	2.07085	1.05022	negative
MED23	13.4899	9.70292	0.719272	-0.47539	6.61374	7.88702	1.19252	0.254014	negative
SH3BGRL2	4.35212	3.13137	0.719504	-0.474925	25.5865	29.6773	1.15988	0.213975	negative
SH2B1	8.71376	6.27117	0.719686	-0.474561	12.9219	15.0908	1.16785	0.223852	negative
JMJD7-PLA2G4B	1.63174	1.1744	0.719725	-0.474483	5.67319	8.07137	1.42272	0.508652	negative
MED18	6.71795	4.83549	0.719786	-0.47436	4.7394	6.14775	1.29716	0.375355	negative
TNFRSF21	57.7874	41.6055	0.719976	-0.473979	71.866	74.4499	1.03595	0.0509594	negative
RFX3	2.28884	1.64798	0.720008	-0.473916	4.38291	5.56455	1.2696	0.344375	negative
PSD3	12.2019	8.78798	0.720217	-0.473497	3.29727	3.43323	1.04123	0.0582954	negative
TRPS1	4.8123	3.46595	0.720227	-0.473476	12.9144	18.0637	1.39873	0.484117	negative
TUBB2B	1.22568	0.882798	0.720254	-0.473422	2.24844	3.08105	1.37031	0.454498	negative
TRAK1	19.7482	14.2303	0.720585	-0.472759	26.8833	28.835	1.0726	0.101112	negative
HECA	5.18523	3.7365	0.720604	-0.472722	9.55405	15.7223	1.64562	0.718627	negative
CYP51A1	66.5318	47.9433	0.720607	-0.472716	33.5004	35.0912	1.04749	0.0669311	negative
RIBC2	1.87315	1.34988	0.720646	-0.472637	2.30474	4.25053	1.84426	0.883039	negative
ZNF57	2.93667	2.11646	0.720702	-0.472525	3.61216	4.31372	1.19422	0.25607	negative
CPT1B	6.86304	4.94807	0.720973	-0.471984	2.1715	2.66035	1.22512	0.292924	negative
CFH	20.7195	14.9418	0.721145	-0.471638	24.4402	28.5621	1.16865	0.224848	negative
RREB1	6.50899	4.69405	0.721164	-0.4716	12.805	13.488	1.05333	0.0749589	negative
NUMB	40.9399	29.5447	0.721658	-0.470612	30.1672	36.4765	1.20915	0.273989	negative
TPBG	45.7909	33.0575	0.721924	-0.470082	15.3216	19.3649	1.2639	0.337882	negative
FAM69A	32.7891	23.6736	0.721998	-0.469933	2.44334	4.56707	1.86919	0.902412	negative
CRYBB3	0.758384	0.547667	0.722151	-0.469628	1.44254	1.56448	1.08453	0.117076	negative
PRSS23	147.049	106.218	0.722329	-0.469273	10.0976	16.2043	1.60477	0.682368	negative
NFKBIE	4.11335	2.97123	0.722339	-0.469253	8.2357	10.9798	1.3332	0.414889	negative
SEC24D	13.8053	9.97308	0.722408	-0.469114	27.2809	38.3657	1.40632	0.491925	negative
PLOD2	64.5833	46.675	0.72271	-0.468512	42.4738	52.5943	1.23828	0.308335	negative
NPEPL1	8.92132	6.4492	0.722898	-0.468136	6.61065	6.7131	1.0155	0.0221873	negative
SP110	9.87734	7.14037	0.722904	-0.468124	12.1778	18.544	1.52277	0.606693	negative
ARHGAP12	11.7009	8.459	0.722938	-0.468056	28.9194	33.4327	1.15607	0.209224	negative
PELI1	5.08907	3.68022	0.723161	-0.467611	46.754	51.8711	1.10945	0.149839	negative
LIX1L	14.6725	10.6136	0.723366	-0.467202	3.28648	4.41686	1.34395	0.426479	negative
STAT5B	9.57232	6.92574	0.723517	-0.466901	9.52435	11.2326	1.17935	0.237995	negative
CYB561D1	6.54402	4.73571	0.72367	-0.466596	6.47398	8.01333	1.23778	0.30775	negative
CARF	1.09254	0.79086	0.723876	-0.466186	3.35754	3.48326	1.03744	0.0530328	negative
SNRNP35	12.5109	9.05802	0.724011	-0.465916	9.91305	12.5275	1.26374	0.337697	negative
POLG2	11.9105	8.62347	0.72402	-0.465899	7.68286	10.3628	1.34882	0.431703	negative
NAB1	15.2687	11.0553	0.724054	-0.465832	11.5369	14.0126	1.21459	0.280466	negative
IL1R1	2.60327	1.88518	0.724161	-0.465618	1.5064	1.88593	1.25194	0.324169	negative
ACACB	2.51802	1.82351	0.724183	-0.465573	2.24544	3.29666	1.46816	0.554008	negative
FAM46A	7.87247	5.70117	0.724191	-0.465558	3.71528	5.98041	1.60968	0.686772	negative
ARFGAP3	18.0269	13.0552	0.724204	-0.465532	19.6169	22.3223	1.13791	0.186393	negative
CLCN7	16.5649	12.0011	0.724488	-0.464966	22.7795	30.049	1.31913	0.399581	negative
PVRL2	40.1796	29.1097	0.724489	-0.464964	181.698	218.711	1.2037	0.267481	negative
COPG1	60.456	43.802	0.724527	-0.464889	99.1608	105.394	1.06286	0.0879544	negative
NR1H2	40.3979	29.2727	0.724611	-0.464721	35.0429	39.4298	1.12519	0.170165	negative
MSRB1	19.955	14.4621	0.724735	-0.464475	12.65	13.9181	1.10024	0.137822	negative
ZNF362	6.32877	4.58787	0.724922	-0.464101	2.33197	3.01391	1.29243	0.370085	negative
BBX	28.1497	20.4102	0.725059	-0.463829	26.1954	29.2235	1.1156	0.157813	negative
TMEM9	26.6903	19.3526	0.72508	-0.463788	77.9337	80.8418	1.03732	0.0528552	negative
NCKIPSD	23.7015	17.1925	0.725374	-0.463202	15.8435	21.1151	1.33273	0.414381	negative
ALDH6A1	4.02007	2.91697	0.7256	-0.462753	4.16551	4.72893	1.13526	0.18302	negative
ZSWIM8	11.0446	8.01707	0.725882	-0.462194	16.9558	21.9853	1.29662	0.37476	negative
IFIH1	11.5608	8.39259	0.72595	-0.462057	31.1602	66.0713	2.12037	1.08432	negative
FSCN1	60.7827	44.1275	0.725989	-0.461981	1.99712	6.64069	3.32514	1.73342	negative
TRPV1	1.59449	1.15778	0.726112	-0.461735	2.73831	4.14395	1.51332	0.597721	negative
GPD1L	8.90156	6.46373	0.726134	-0.461693	3.69837	6.3218	1.70935	0.773444	negative
INF2	35.8707	26.0495	0.726205	-0.461551	68.4319	69.5831	1.01682	0.0240677	negative
INTU	4.46398	3.24217	0.726296	-0.461371	2.28275	3.45433	1.51323	0.597633	negative
ZFYVE21	18.8065	13.6639	0.726549	-0.460867	9.51502	13.1221	1.37909	0.463719	negative
OAZ3	2.31736	1.68384	0.726619	-0.460729	6.33897	6.69802	1.05664	0.0794859	negative
SBF1	33.985	24.6969	0.726701	-0.460566	23.8174	25.2844	1.0616	0.0862348	negative
CYTH1	9.99026	7.26128	0.726836	-0.460299	11.251	16.9636	1.50774	0.592384	negative
DGCR6	1.25207	0.910052	0.72684	-0.460291	3.73691	5.51433	1.47564	0.561341	negative
TMEM241	6.18738	4.49899	0.727123	-0.459728	3.53841	4.74228	1.34023	0.42248	negative
MAP3K9	5.03165	3.65883	0.727163	-0.459649	4.92776	6.95843	1.41209	0.497831	negative
ORMDL3	10.7457	7.81722	0.727475	-0.45903	38.316	49.8798	1.3018	0.380507	negative
CKLF-CMTM1	11.3844	8.28323	0.727593	-0.458797	13.0248	15.4181	1.18374	0.243356	negative
MAP1A	0.531383	0.386652	0.727634	-0.458716	1.20659	1.72238	1.42747	0.513459	negative
KLHL5	25.0339	18.2159	0.727651	-0.458682	4.97348	5.26837	1.05929	0.0831027	negative
HMGCL	7.81931	5.69149	0.727876	-0.458236	30.7357	37.6193	1.22396	0.291558	negative
RAB40C	7.94435	5.78352	0.728003	-0.457983	23.5297	29.7782	1.26556	0.339775	negative
LENG8	23.6542	17.2229	0.72811	-0.457771	83.8848	89.0269	1.0613	0.0858318	negative
RWDD2A	1.86084	1.35494	0.728135	-0.457722	4.55349	5.33701	1.17207	0.229057	negative
TUT1	10.6323	7.74322	0.728277	-0.457442	13.5681	19.3154	1.42359	0.50953	negative
IL17RA	3.91315	2.84999	0.728311	-0.457374	3.73743	3.81547	1.02088	0.0298141	negative
LSR	17.5788	12.8042	0.728389	-0.457219	124.19	153.073	1.23257	0.301671	negative
CRIPAK	2.68718	1.95766	0.728518	-0.456964	6.49268	8.45577	1.30235	0.381121	negative
MPPE1	4.83522	3.52348	0.728711	-0.456582	6.51687	11.2365	1.72421	0.785937	negative
ABHD12	29.6426	21.6064	0.728896	-0.456215	77.3458	104.143	1.34646	0.42917	negative
NPC2	149.93	109.302	0.729018	-0.455973	40.2979	55.2405	1.37081	0.455024	negative
ALDH5A1	4.5721	3.33363	0.729124	-0.455764	3.47465	5.56994	1.60302	0.680795	negative
GRN	98.0421	71.4888	0.729164	-0.455684	167.197	207.569	1.24146	0.312043	negative
LOC101929479	1.64258	1.19823	0.729477	-0.455065	2.9864	3.20573	1.07344	0.102248	negative
MTMR14	24.6276	17.9737	0.729821	-0.454385	10.6952	10.7429	1.00446	0.00642547	negative
FOSB	0.875513	0.639473	0.730398	-0.453246	2.80031	3.43509	1.22668	0.294759	negative
ZNF217	21.2695	15.5373	0.730496	-0.453051	31.8924	41.3896	1.29779	0.376053	negative
PLEKHF1	1.8804	1.37366	0.730515	-0.453014	1.70197	3.4805	2.04499	1.03209	negative
C2orf48	2.38139	1.74029	0.73079	-0.452472	2.94102	6.10233	2.0749	1.05304	negative
C15orf61	7.91798	5.7866	0.730818	-0.452415	8.42028	10.0612	1.19488	0.256866	negative
AKAP13	8.22163	6.00973	0.730965	-0.452125	17.6585	18.5996	1.05329	0.0749075	negative
ACVR1B	5.41528	3.9591	0.731097	-0.451865	13.475	19.7474	1.46549	0.551379	negative
PAG1	7.9056	5.77981	0.731103	-0.451854	2.70778	3.53769	1.30649	0.385697	negative
TMEM229B	1.02069	0.746304	0.731173	-0.451715	1.95246	2.82827	1.44857	0.534629	negative
SUOX	6.24235	4.56509	0.731309	-0.451447	8.44583	9.40931	1.11408	0.155851	negative
BSG	480.579	351.467	0.731341	-0.451385	199.783	259.213	1.29748	0.375707	negative
OAF	31.4201	22.979	0.731345	-0.451376	39.7685	60.9504	1.53263	0.61601	negative
VASH2	0.513182	0.375336	0.73139	-0.451286	1.40507	2.30576	1.64103	0.714602	negative
SORBS3	22.6341	16.556	0.731461	-0.451147	7.96772	8.33347	1.0459	0.06475	negative
CYP4V2	12.9939	9.50469	0.731474	-0.451122	5.94655	6.02592	1.01335	0.0191265	negative
RHEBL1	4.30321	3.14808	0.731565	-0.450942	3.29922	5.66579	1.71731	0.780154	negative
TRMT10B	9.26984	6.78287	0.731714	-0.450649	3.60212	4.94656	1.37323	0.457578	negative
IMPDH1	39.1796	28.6814	0.73205	-0.449987	33.4026	35.18	1.05321	0.0747952	negative
LYST	2.58862	1.89501	0.732055	-0.449975	2.25635	2.72265	1.20666	0.271021	negative
INVS	7.9746	5.83939	0.732249	-0.449594	4.27826	6.22702	1.4555	0.541516	negative
C16orf46	2.4655	1.80545	0.732283	-0.449526	3.39538	4.01849	1.18352	0.243078	negative
IMMP2L	3.28544	2.40608	0.732345	-0.449404	4.25989	4.63841	1.08886	0.122812	negative
MAML2	5.27521	3.86355	0.732398	-0.4493	5.24284	5.33301	1.0172	0.0246024	negative
TSPYL1	13.522	9.90385	0.732427	-0.449243	13.9264	16.9789	1.21919	0.28592	negative
CTSH	5.59063	4.09508	0.732489	-0.449122	96.0476	110.456	1.15001	0.201648	negative
MGRN1	6.68536	4.89794	0.732636	-0.448832	18.0268	18.3053	1.01545	0.0221173	negative
TSTD3	2.54829	1.86701	0.73265	-0.448803	1.85177	1.94751	1.0517	0.0727278	negative
SAPCD1	0.625242	0.458122	0.732711	-0.448684	3.00273	4.72545	1.57372	0.654178	negative
ALDH3A2	22.7021	16.6364	0.732815	-0.44848	17.7828	24.8604	1.398	0.483364	negative
COMTD1	16.0137	11.7351	0.73282	-0.448469	23.4837	26.6064	1.13298	0.180117	negative
METRN	18.8314	13.8013	0.732887	-0.448338	11.7018	25.7031	2.1965	1.1352	negative
TMEM242	2.89089	2.11912	0.733035	-0.448047	3.34752	3.94352	1.17804	0.236391	negative
HIST1H2AJ	1.99163	1.46006	0.733099	-0.44792	1.26099	1.27742	1.01303	0.0186793	negative
EDEM3	23.4756	17.2106	0.733128	-0.447863	13.4846	19.7032	1.46116	0.547119	negative
GGA1	13.9272	10.2107	0.733154	-0.447813	15.4084	16.6108	1.07804	0.108409	negative
SPINK13	0.701072	0.514006	0.733172	-0.447777	1.15006	1.47853	1.28561	0.362454	negative
FOXO6	0.657607	0.482186	0.733243	-0.447637	3.69414	7.3978	2.00258	1.00186	negative
PLSCR1	20.5096	15.0386	0.733247	-0.447629	163.337	213.768	1.30876	0.388196	negative
ZBTB25	4.34608	3.18776	0.73348	-0.44717	5.75278	7.77136	1.35089	0.433907	negative
MAP6D1	3.24818	2.38339	0.733763	-0.446614	2.21468	2.68041	1.21029	0.275355	negative
LEPREL4	20.1773	14.8065	0.733821	-0.4465	18.8987	23.856	1.26231	0.336064	negative
TCEAL3	18.0877	13.2745	0.733897	-0.446351	4.90396	8.03656	1.63879	0.712632	negative
FBXO16	2.33887	1.71658	0.733938	-0.44627	1.45364	1.6781	1.15441	0.207157	negative
PIGQ	11.9015	8.73625	0.734046	-0.446057	24.7334	29.6005	1.19678	0.259162	negative
HECTD4	8.31513	6.1059	0.734312	-0.445536	10.7517	12.8831	1.19824	0.260917	negative
EFCAB7	2.05354	1.5086	0.734631	-0.444909	2.23643	3.39807	1.51942	0.603519	negative
NEU1	5.21422	3.83092	0.734706	-0.44476	14.7568	27.198	1.84307	0.882115	negative
C9orf9	1.98843	1.46106	0.734778	-0.44462	3.17748	3.22417	1.01469	0.0210448	negative
TGFBR2	48.9168	35.9458	0.734835	-0.444507	29.9842	32.068	1.0695	0.0969351	negative
ULBP2	15.6516	11.5034	0.734968	-0.444247	10.6822	23.3441	2.18533	1.12785	negative
HIST2H2AA4	0.672932	0.494624	0.735028	-0.444129	1.21456	1.68419	1.38668	0.47163	negative
APOL3	5.52572	4.06362	0.735401	-0.443397	2.28249	4.9724	2.1785	1.12333	negative
RNF141	4.50918	3.31632	0.73546	-0.443281	12.0813	12.5107	1.03554	0.0503803	negative
PTPRM	24.2264	17.8179	0.735474	-0.443254	1.95795	2.90125	1.48177	0.567326	negative
SERTAD1	19.4324	14.2944	0.735592	-0.443022	20.9036	23.336	1.11636	0.158802	negative
ZNF233	1.00762	0.741317	0.735712	-0.442787	1.92982	1.9811	1.02657	0.037834	negative
SEMA7A	2.75627	2.02828	0.735879	-0.442459	1.39245	2.84146	2.04062	1.02901	negative
OGFOD3	9.29067	6.83948	0.736166	-0.441897	6.92369	6.99083	1.0097	0.0139232	negative
GSTT2B	13.9397	10.2626	0.736209	-0.441814	1.41701	1.99734	1.40955	0.495235	negative
FDPS	77.0986	56.7838	0.736508	-0.441226	47.7192	54.7574	1.14749	0.198484	negative
GPI	64.5561	47.5557	0.736658	-0.440934	176.64	192.906	1.09208	0.127084	negative
ZNF225	4.13297	3.04501	0.736761	-0.440731	2.25858	3.09593	1.37074	0.454955	negative
CRABP2	2.01416	1.48435	0.736961	-0.440341	286.512	374.494	1.30708	0.386348	negative
TANGO2	10.8058	7.96473	0.737079	-0.44011	31.3798	34.991	1.11508	0.157146	negative
ITPR1	5.92497	4.36749	0.737133	-0.440003	2.11236	2.57653	1.21974	0.286574	negative
CSTB	168.091	123.959	0.737454	-0.439376	77.7068	81.4569	1.04826	0.0679964	negative
PBX4	2.05157	1.51313	0.73755	-0.439187	1.65588	2.37443	1.43394	0.519986	negative
STARD8	4.77464	3.52268	0.73779	-0.438717	2.48254	3.30228	1.3302	0.411642	negative
DRAM1	10.894	8.04026	0.738044	-0.438222	4.56793	8.14977	1.78413	0.835218	negative
ZNF524	8.8886	6.56059	0.73809	-0.438131	37.7445	43.3892	1.14955	0.201069	negative
TMUB1	28.1033	20.7471	0.738244	-0.43783	97.1782	103.245	1.06243	0.0873713	negative
MTMR4	10.167	7.50762	0.738431	-0.437464	9.24678	17.0643	1.84543	0.883955	negative
ZBED6	23.7521	17.5413	0.738517	-0.437297	12.1585	18.1288	1.49104	0.576322	negative
C17orf58	11.4313	8.44305	0.738589	-0.437157	8.97473	9.67127	1.07761	0.107838	negative
CRHR1	0.699385	0.516564	0.738597	-0.437141	1.76438	2.24134	1.27032	0.345196	negative
MAP4K3	25.7308	19.0054	0.738626	-0.437084	9.64154	10.8836	1.12883	0.174826	negative
PAX9	4.40454	3.25382	0.738742	-0.436858	1.95877	2.99907	1.5311	0.614571	negative
SH3BP5L	20.4836	15.1332	0.738796	-0.436753	9.64156	12.329	1.27873	0.354716	negative
TTC9	1.46557	1.08289	0.738889	-0.436571	1.49779	3.03094	2.02361	1.01693	negative
CD47	11.6357	8.60117	0.739205	-0.435954	16.4735	30.9455	1.8785	0.90958	negative
ZNF703	7.23699	5.35046	0.739321	-0.435727	59.5512	70.9685	1.19172	0.253049	negative
CRYL1	1.38191	1.02168	0.739324	-0.435721	7.99203	12.0356	1.50595	0.590676	negative
ALPP	2.75258	2.03554	0.739505	-0.435369	1.07993	1.14868	1.06366	0.0890403	negative
TMEM136	2.40189	1.77658	0.739658	-0.43507	1.76176	2.59671	1.47393	0.559664	negative
CABIN1	9.07587	6.71562	0.739942	-0.434516	9.67006	12.4054	1.28286	0.359367	negative
ATP6V1A	11.8712	8.78671	0.740172	-0.434067	20.956	22.9285	1.09412	0.129775	negative
DNASE1L2	1.26849	0.939081	0.740314	-0.433792	3.23758	4.18668	1.29315	0.370892	negative
OXTR	0.581063	0.430196	0.74036	-0.433701	1.19266	1.37701	1.15456	0.207349	negative
SRGAP2	14.0765	10.423	0.740454	-0.433518	8.264	11.7248	1.41878	0.504648	negative
NUDT16L1	10.2879	7.61898	0.740574	-0.433284	12.9145	13.3073	1.03042	0.0432296	negative
NOTCH1	6.94634	5.14435	0.740585	-0.433263	16.831	22.8744	1.35906	0.442612	negative
ZNF391	1.15289	0.854115	0.740845	-0.432757	1.45001	1.51023	1.04153	0.0587095	negative
PPM1H	2.30612	1.70853	0.74087	-0.432708	8.50761	9.82811	1.15521	0.20816	negative
KCTD17	10.03	7.43091	0.740871	-0.432706	10.4248	16.1637	1.5505	0.632733	negative
SPATC1L	4.53482	3.36042	0.741026	-0.432403	2.76443	3.34003	1.20822	0.272877	negative
LRRC28	2.46485	1.82653	0.741029	-0.432397	3.30582	4.73677	1.43286	0.518897	negative
TNFRSF13C	0.28718	0.21281	0.741034	-0.432389	1.24534	2.62991	2.1118	1.07847	negative
NR2C1	7.99683	5.92769	0.741255	-0.431958	9.25216	11.2836	1.21956	0.286366	negative
CXorf23	3.41804	2.53374	0.741285	-0.4319	7.47493	8.30457	1.11099	0.151847	negative
ZNF774	1.52676	1.13186	0.741347	-0.431778	3.72198	4.01485	1.07869	0.109274	negative
VPS13D	4.10909	3.04633	0.741364	-0.431746	5.70049	6.12696	1.07481	0.104085	negative
FOXP2	0.899414	0.666815	0.741388	-0.431699	1.53874	1.677	1.08985	0.124135	negative
RFX5	16.9615	12.5785	0.741594	-0.431298	15.744	19.4023	1.23236	0.301425	negative
STX16	32.2002	23.8797	0.741602	-0.431283	45.7188	59.7234	1.30632	0.385509	negative
CNPY4	10.1198	7.50658	0.741772	-0.430952	3.02646	4.97671	1.6444	0.717562	negative
FOXP4	12.1121	8.98518	0.741833	-0.430834	21.1258	23.3654	1.10601	0.145369	negative
EIF4E3	1.05733	0.784443	0.741906	-0.430691	1.58433	1.89246	1.19448	0.256387	negative
GLUL	4.38732	3.25499	0.741908	-0.430687	34.5546	41.2386	1.19343	0.255119	negative
STX1A	53.3097	39.5605	0.742088	-0.430338	25.3969	30.9269	1.21774	0.284212	negative
YIPF1	13.4899	10.0108	0.742098	-0.430317	8.08428	11.5275	1.42592	0.511893	negative
CCDC153	0.662745	0.491914	0.742237	-0.430047	2.4424	3.82252	1.56507	0.646224	negative
LHFPL2	11.4836	8.5236	0.74224	-0.430043	15.315	19.6241	1.28137	0.357682	negative
CCDC68	8.08425	6.00069	0.742268	-0.429987	2.94298	4.4438	1.50997	0.594516	negative
UBE2O	13.1671	9.774	0.742306	-0.429913	10.6066	12.576	1.18568	0.245715	negative
ZNF558	9.58028	7.11259	0.742419	-0.429694	6.11902	6.46956	1.05729	0.0803666	negative
SOS2	20.3286	15.0926	0.742433	-0.429668	8.22414	8.97699	1.09154	0.126368	negative
ARMCX3	9.94203	7.3813	0.742434	-0.429666	23.1065	29.7888	1.28919	0.366468	negative
MED25	17.0939	12.6916	0.742464	-0.429607	53.1763	63.4267	1.19276	0.254307	negative
APBA3	9.73187	7.22567	0.742474	-0.429587	6.52741	7.81622	1.19745	0.25996	negative
PARP8	3.91165	2.90446	0.742514	-0.42951	6.64298	7.15614	1.07725	0.10735	negative
PMM1	17.2026	12.7743	0.742581	-0.429379	28.2871	36.7859	1.30045	0.379006	negative
AHDC1	6.8358	5.07631	0.742606	-0.429331	14.5251	24.2537	1.66978	0.739657	negative
DOK1	10.207	7.58262	0.742883	-0.428793	8.17033	9.4056	1.15119	0.203127	negative
XRN1	7.3004	5.42554	0.743184	-0.428209	5.51076	9.30282	1.68812	0.755415	negative
ADA	4.23672	3.14906	0.743279	-0.428023	1.64815	3.62334	2.19843	1.13647	negative
LURAP1L	5.75423	4.27803	0.743458	-0.427677	10.8246	11.2998	1.0439	0.0619875	negative
WDR27	6.99911	5.20397	0.743518	-0.42756	11.1219	14.9519	1.34437	0.42693	negative
GBAS	16.0647	11.9474	0.743706	-0.427196	21.1817	21.4801	1.01409	0.0201809	negative
PIP5K1C	12.9488	9.63023	0.743716	-0.427176	15.8871	17.116	1.07735	0.107492	negative
PPP1R16A	23.8437	17.7337	0.743748	-0.427115	34.4335	43.6464	1.26755	0.342048	negative
ZBTB48	7.16744	5.33087	0.743762	-0.427088	8.94696	10.9761	1.2268	0.294902	negative
GABRE	7.69873	5.72702	0.743892	-0.426834	30.9033	39.7345	1.28577	0.362632	negative
SQRDL	27.0484	20.1244	0.744014	-0.426598	9.48475	16.3221	1.72088	0.783149	negative
KIAA1958	3.98972	2.96866	0.744076	-0.426478	7.7428	12.133	1.56701	0.64801	negative
TCTN2	4.13745	3.07906	0.744192	-0.426253	2.15412	4.24123	1.96889	0.977384	negative
GCC2	10.455	7.78174	0.744307	-0.426031	27.7451	30.3688	1.09456	0.130356	negative
ZFP90	10.4232	7.75912	0.74441	-0.425831	5.01	6.9152	1.38028	0.46496	negative
IRS2	4.50313	3.35218	0.744411	-0.425829	13.6612	20.2043	1.47896	0.56458	negative
HSDL1	17.1632	12.7775	0.744469	-0.425716	8.0801	8.88559	1.09969	0.137094	negative
GAB2	5.21059	3.88118	0.744864	-0.424952	4.50916	5.46624	1.21225	0.277688	negative
KDM5C	14.9725	11.1555	0.745065	-0.424561	47.2331	49.5141	1.04829	0.0680407	negative
ATF2	19.8448	14.7865	0.745104	-0.424487	17.7329	17.9617	1.0129	0.0184924	negative
C16orf58	28.5178	21.2503	0.74516	-0.424377	35.8375	39.1639	1.09282	0.128054	negative
C3orf33	5.89434	4.39243	0.745194	-0.424311	2.04822	2.35599	1.15026	0.20196	negative
TM2D3	10.0084	7.45858	0.745235	-0.424232	19.4013	34.5255	1.77955	0.831511	negative
COX6B1	160.629	119.751	0.745515	-0.42369	160.625	212.682	1.32409	0.405	negative
RDH5	1.46786	1.0945	0.745641	-0.423448	3.19128	5.03838	1.5788	0.658825	negative
HEXIM1	29.6944	22.1491	0.745903	-0.42294	17.8567	22.2649	1.24687	0.318311	negative
TPST1	14.8038	11.0423	0.74591	-0.422927	1.55862	2.30634	1.47973	0.565338	negative
JAZF1	6.15062	4.58897	0.746099	-0.422562	1.14322	1.76117	1.54054	0.623434	negative
SDHC	25.5058	19.0303	0.746116	-0.422527	20.7375	22.4235	1.0813	0.11277	negative
ATP6V0A1	11.9154	8.89098	0.746174	-0.422416	14.1175	15.5803	1.10362	0.142242	negative
ACOT7	50.4412	37.6538	0.746488	-0.421808	9.37872	13.3811	1.42675	0.512732	negative
ZNF862	3.05013	2.27742	0.746663	-0.42147	7.33952	11.5656	1.5758	0.656086	negative
PHLPP1	5.24716	3.91839	0.746765	-0.421275	3.84749	5.06525	1.31651	0.396718	negative
DUSP18	2.7499	2.05419	0.747007	-0.420807	5.33788	7.44918	1.39553	0.480816	negative
GLCE	15.4862	11.5702	0.74713	-0.420569	15.7477	22.3543	1.41953	0.505413	negative
RECQL5	6.92045	5.17063	0.747152	-0.420526	17.1257	18.2596	1.06621	0.0924886	negative
MYL9	18.9409	14.1545	0.747297	-0.420247	1.35096	2.22092	1.64396	0.717171	negative
CIR1	29.7171	22.215	0.74755	-0.419758	14.0356	22.3619	1.59323	0.671953	negative
RASSF5	7.63395	5.7078	0.747687	-0.419493	10.1257	10.42	1.02906	0.0413251	negative
CNOT8	31.7314	23.736	0.748029	-0.418834	36.6223	47.8165	1.30567	0.384787	negative
RNF187	28.1403	21.0519	0.748104	-0.418688	33.7908	36.5681	1.08219	0.113955	negative
PCYOX1	22.1524	16.5732	0.748145	-0.41861	11.6895	16.3224	1.39634	0.481646	negative
ERBB2	13.3862	10.018	0.748386	-0.418146	57.4537	66.7739	1.16222	0.216885	negative
SRGAP2B	3.99304	2.98848	0.748423	-0.418075	2.68457	4.29247	1.59894	0.677115	negative
HELZ	5.90517	4.41963	0.748434	-0.418053	13.0443	19.4174	1.48858	0.573936	negative
GLCCI1	3.23622	2.42239	0.748523	-0.417881	2.68091	3.19744	1.19267	0.254197	negative
LOC101928120	2.81807	2.10944	0.748542	-0.417846	6.03512	6.25117	1.0358	0.0507435	negative
PLEKHA8	6.32866	4.73776	0.748621	-0.417693	9.13713	18.8764	2.06591	1.04677	negative
C6orf163	1.48054	1.10852	0.748725	-0.417492	1.24675	1.306	1.04752	0.0669829	negative
ADD3	14.0706	10.539	0.749011	-0.416941	82.2902	86.5751	1.05207	0.0732306	negative
TSC2	23.2693	17.4311	0.749105	-0.41676	17.973	18.0568	1.00466	0.00671411	negative
LRCH4	24.4315	18.3136	0.749591	-0.415825	47.1607	57.3658	1.21639	0.282604	negative
MAPK7	6.84637	5.1332	0.74977	-0.41548	6.60567	7.22773	1.09417	0.129837	negative
SEC61A2	5.83994	4.37905	0.749845	-0.415336	6.57454	7.98539	1.21459	0.280473	negative
ALKBH6	9.26022	6.94477	0.749958	-0.415119	19.4976	30.2988	1.55398	0.635968	negative
SLC25A36	14.9241	11.1934	0.750021	-0.414997	32.7695	36.1162	1.10213	0.140291	negative
ASB3	3.95646	2.96941	0.750521	-0.414035	4.33858	5.30333	1.22236	0.289674	negative
STX5	19.4551	14.6026	0.750582	-0.413918	43.2507	46.117	1.06627	0.0925752	negative
DNAJB2	9.38677	7.04564	0.750593	-0.413898	24.5256	27.189	1.1086	0.148736	negative
DCBLD1	13.1113	9.84315	0.750736	-0.413622	6.92545	7.05929	1.01933	0.0276145	negative
ZNF414	4.41004	3.31091	0.750765	-0.413567	3.27537	3.28311	1.00236	0.00340521	negative
EPAS1	33.544	25.1868	0.750858	-0.413388	16.4878	21.6632	1.31389	0.393847	negative
SLC8B1	7.40617	5.56123	0.750892	-0.413322	2.82404	4.20578	1.48928	0.574612	negative
ARMC9	6.06517	4.55461	0.750945	-0.413221	3.70983	4.03549	1.08778	0.121391	negative
ZNF224	5.63551	4.23298	0.751126	-0.412873	7.96977	12.3103	1.54462	0.627254	negative
SLC2A11	1.47922	1.11147	0.751387	-0.412373	3.37523	3.44394	1.02036	0.029075	negative
FURIN	26.2292	19.7127	0.751554	-0.412051	46.7428	49.8803	1.06712	0.0937246	negative
[truncated: 5,013 more rows]

## Sheet: |log2FC>=0.5|
Supplementary table 6. A total of 754 regulated DEGs (|logFC|≧0.5) selected after both overexpression and knockdown of SLCO4A1-AS1 in two independent RNA sequencing data sets
GeneID	oeCtrl	oeSLCO4A1-AS1	Foldchange	Log2(Foldchange)	siCtrl	siSLCO4A1-AS1	Foldchange	Log2(Foldchange)
CYTB	588.089	854.191	1.45249	0.538524	2182.23	746.183	0.341936	-1.5482
EDN1	4.07521	8.02743	1.96982	0.978063	7.85617	2.91379	0.370892	-1.43093
ODC1	61.6502	123.285	1.99975	0.999819	80.3706	32.7969	0.408071	-1.29311
NME1	70.0898	101.82	1.4527	0.538739	41.5616	17.2422	0.414858	-1.26931
CARD9	0.655853	1.10914	1.69115	0.758002	24.9435	10.3506	0.41496	-1.26896
ADAMTS6	0.581085	1.34675	2.31764	1.21266	6.75386	2.83484	0.419737	-1.25244
RPL7	205.483	302.659	1.47291	0.558671	264.424	115.72	0.437631	-1.19221
AGMAT	1.6659	2.57209	1.54397	0.626644	6.75164	2.98859	0.442647	-1.17577
NCOA5	14.6849	21.0453	1.43312	0.519164	12.5456	5.59382	0.44588	-1.16527
FOSL1	98.4921	151.219	1.53535	0.618564	8.46417	3.77452	0.445941	-1.16508
RRP9	20.8205	31.6916	1.52213	0.606094	19.4919	8.69827	0.44625	-1.16408
SRM	43.4289	72.164	1.66166	0.732625	20.2304	9.0362	0.446663	-1.16274
ITFG2	3.72249	5.90727	1.58691	0.666223	9.19172	4.14485	0.450933	-1.14902
MYC	22.7107	32.4902	1.43061	0.516635	59.6584	27.1486	0.455068	-1.13585
SLC7A11	11.1852	20.1835	1.80448	0.851586	36.6931	16.7219	0.455724	-1.13377
AFP	0.271482	0.771771	2.8428	1.50731	4.25906	2.04525	0.480212	-1.05826
RPSA	756.943	1160.61	1.53329	0.616628	455.062	218.56	0.480285	-1.05804
KIAA0020	65.1877	106.097	1.62756	0.70271	16.5376	8.12523	0.491318	-1.02527
RPP40	12.714	19.2464	1.51379	0.598168	6.05989	3.00408	0.495732	-1.01237
ARMC6	20.6533	34.0358	1.64796	0.720678	9.16622	4.54885	0.496262	-1.01083
SLC7A2	3.53487	5.04049	1.42593	0.511907	3.71387	1.87668	0.505318	-0.984737
LTV1	42.5537	63.9732	1.50335	0.588185	10.2635	5.29677	0.516079	-0.954337
ND2	1887.03	2965.21	1.57136	0.652015	1317.38	687.657	0.52199	-0.937906
SFXN2	3.42661	5.10365	1.48942	0.574749	5.20368	2.73506	0.5256	-0.927962
RPL6	726.956	1094.23	1.50523	0.58998	400.412	210.785	0.526421	-0.92571
HIST1H2AI	0.379573	0.998632	2.63094	1.39558	2.38432	1.25967	0.528316	-0.920527
POLR3B	6.22689	8.96874	1.44032	0.526393	3.82432	2.02605	0.529781	-0.916532
C1QBP	189.019	308.04	1.62968	0.704587	79.976	42.4158	0.530357	-0.914964
SPAG1	12.0703	17.2025	1.42519	0.511158	8.93426	4.76437	0.53327	-0.907063
NOP16	59.2738	88.2038	1.48807	0.573444	17.4503	9.43494	0.540674	-0.88717
DKC1	42.01	62.3865	1.48504	0.5705	56.2552	30.7302	0.546264	-0.87233
POLR1E	30.3961	51.9768	1.70998	0.773982	5.7106	3.14151	0.550119	-0.862185
UBIAD1	7.10931	10.1059	1.4215	0.507414	7.66825	4.3163	0.56288	-0.829101
MRTO4	21.213	39.0381	1.84029	0.879936	19.2469	10.8587	0.564176	-0.825783
OLA1	39.7831	58.6762	1.4749	0.560622	29.424	16.7126	0.567993	-0.816056
MRPL3	69.9462	104.987	1.50096	0.58589	45.9674	26.1996	0.569961	-0.811065
ANXA3	37.7287	65.6978	1.74132	0.800184	109.105	62.646	0.57418	-0.800425
IPO5	36.0763	53.938	1.49511	0.580252	42.5525	24.4336	0.574199	-0.800378
NLE1	9.17025	14.4417	1.57485	0.655211	11.1027	6.44501	0.580492	-0.784651
PAK1IP1	39.326	69.0524	1.7559	0.812208	12.7946	7.43875	0.581398	-0.782403
EBNA1BP2	113.144	201.045	1.77689	0.829354	24.3361	14.1585	0.58179	-0.78143
NIFK	41.9959	69.3125	1.65046	0.722866	19.9197	11.616	0.583145	-0.778074
HBB	0.169819	1.39041	8.1876	3.03344	3.3793	1.97274	0.58377	-0.776528
ZBED3	2.77968	4.15915	1.49627	0.581369	9.39715	5.50585	0.585906	-0.771258
HKDC1	0.325108	0.518907	1.59611	0.674556	32.3271	18.9593	0.586484	-0.769836
WDR43	38.1513	62.438	1.63659	0.710692	22.3917	13.1926	0.589173	-0.763237
NOP58	74.0341	126.877	1.71377	0.77717	40.6874	24.0248	0.590472	-0.760058
DUS3L	14.2505	23.0535	1.61773	0.693973	7.27965	4.29992	0.590676	-0.759561
GPATCH4	38.2697	58.511	1.52891	0.612504	9.79011	5.86016	0.59858	-0.740384
PRR22	3.9934	6.91237	1.73095	0.791563	1.96026	1.17498	0.599401	-0.738407
LOC102724378	0.708444	1.03712	1.46394	0.549855	3.08233	1.8477	0.599449	-0.73829
DKK1	53.0806	89.12	1.67896	0.747565	2.73499	1.64098	0.599996	-0.736975
EIF3J	47.856	75.382	1.57519	0.655522	70.8872	42.8493	0.604471	-0.726255
TAX1BP3	13.2783	19.2226	1.44767	0.533728	14.4483	8.74926	0.605557	-0.723664
MTHFD2	27.8611	44.87	1.61049	0.687498	176.017	107.603	0.611325	-0.709989
PSAT1	46.8869	71.1059	1.51654	0.600784	174.603	107.347	0.61481	-0.701788
MAK16	12.3902	17.9064	1.44521	0.531283	3.27607	2.02227	0.617287	-0.695987
NPM1	975.006	1733.71	1.77815	0.830378	520.412	321.772	0.618303	-0.693615
RSL1D1	44.6829	67.6767	1.5146	0.598936	33.4589	20.6893	0.618349	-0.693507
PIGW	8.95091	15.2455	1.70324	0.768278	7.06527	4.42409	0.626175	-0.675363
PSMG1	33.0333	63.4728	1.92148	0.94222	23.479	14.7811	0.629546	-0.667617
FAM136A	66.8013	96.1216	1.43892	0.524984	42.0084	26.5116	0.631102	-0.664056
HSPA9	137.253	214.686	1.56416	0.645388	169.733	107.624	0.63408	-0.657263
TRBV29OR9-2	0.1	0.20547	2.0547	1.03893	1.57344	1	0.635551	-0.653919
CTPS1	23.8865	36.034	1.50855	0.593161	10.694	6.80571	0.636406	-0.65198
RAN	220.638	315.662	1.43068	0.5167	98.4221	63.3542	0.643698	-0.635544
NIP7	47.6309	68.4053	1.43616	0.522212	11.4202	7.4043	0.648352	-0.625151
DDX21	100.731	152.153	1.51049	0.595015	63.3339	41.1208	0.649269	-0.623111
CD44	63.4562	94.6806	1.49206	0.577308	81.7925	53.1078	0.649299	-0.623046
HSPD1	256.86	401.337	1.56247	0.643832	236.17	153.499	0.649951	-0.621597
RPF2	21.3732	30.6554	1.43429	0.520337	9.22366	6.06345	0.65738	-0.605201
C12orf4	10.5374	15.6881	1.48881	0.574156	5.1001	3.37578	0.661905	-0.595303
NCL	357.602	600.773	1.68	0.748463	170.308	112.925	0.663066	-0.592775
MRPS18C	20.6471	33.7177	1.63304	0.707563	11.2206	7.51847	0.67006	-0.577637
EMG1	52.1238	76.7318	1.47211	0.557882	24.1924	16.2233	0.670596	-0.576485
NOP14	30.8715	45.8176	1.48414	0.569625	21.6415	14.5411	0.671909	-0.573661
PES1	42.5783	61.2038	1.43744	0.523503	18.2974	12.3342	0.674093	-0.56898
CCDC86	25.196	39.7359	1.57707	0.657248	12.9027	8.7061	0.674752	-0.56757
CLN6	17.684	26.0574	1.4735	0.559247	37.4534	25.4171	0.678632	-0.559298
CIRH1A	68.103	98.2191	1.44221	0.528284	22.942	15.6425	0.681829	-0.552519
DHX9	85.4367	131.176	1.53536	0.618579	36.6083	24.9638	0.681916	-0.552334
CCT2	197.69	289.222	1.46301	0.54894	52.4747	36.2262	0.690355	-0.534589
GFM1	17.5801	25.6411	1.45853	0.544515	14.9527	10.3236	0.690421	-0.534452
RCC1	29.829	46.8345	1.5701	0.650856	46.3667	32.1498	0.69338	-0.528281
PDSS1	12.4937	22.3009	1.78497	0.835901	4.11762	2.86408	0.695567	-0.523739
NUP88	36.9922	53.1694	1.43732	0.523377	20.7154	14.4234	0.696264	-0.522293
C8orf33	20.0744	29.9741	1.49315	0.57836	13.6962	9.53949	0.696504	-0.521796
KITLG	3.67329	5.22337	1.42199	0.507909	15.1242	10.5877	0.700045	-0.514481
EIF4G2	261.113	389.55	1.49188	0.577133	253.28	177.966	0.702644	-0.509134
SARDH	2.91561	1.68794	0.578933	-0.788533	1.50786	2.13365	1.41502	0.500825
PMEL	1.36777	0.520236	0.380352	-1.39459	1.47081	2.08186	1.41545	0.501264
GABARAPL2	35.8678	20.3597	0.567632	-0.816972	38.0475	53.8715	1.4159	0.501721
ZFYVE28	8.83542	4.39062	0.496934	-1.00887	1.96914	2.79138	1.41757	0.503416
SAMD8	10.8817	7.56126	0.694863	-0.525199	7.0809	10.0441	1.41847	0.504341
TMOD4	0.82734	0.578206	0.698873	-0.516898	1.54889	2.1976	1.41883	0.504698
C19orf26	2.48037	1.65228	0.666142	-0.586097	5.10549	7.25081	1.4202	0.506092
NR4A1	1.48443	0.509865	0.343477	-1.54172	12.0466	17.1243	1.4215	0.507419
ZDHHC24	7.53376	4.90021	0.650433	-0.620527	9.9605	14.1774	1.42336	0.509299
PLEKHH3	8.05054	4.20631	0.522488	-0.936531	18.711	26.6341	1.42344	0.509386
IL18R1	0.720798	0.46455	0.644495	-0.633759	1.53202	2.18094	1.42357	0.509513
POMT1	8.40688	5.91833	0.703987	-0.50638	8.92576	12.7385	1.42716	0.513145
TBX19	1.04476	0.734727	0.703253	-0.507885	3.17886	4.5388	1.42781	0.513804
HR	5.62666	3.89847	0.692857	-0.52937	1.78181	2.5444	1.42799	0.513983
LRSAM1	9.21355	6.18567	0.671367	-0.574827	12.0703	17.2382	1.42815	0.514148
CTIF	5.16906	3.2199	0.622919	-0.682884	6.41366	9.17142	1.42998	0.515999
ZNF516	2.34968	1.31333	0.558943	-0.839228	5.97642	8.54637	1.43002	0.516031
PLD2	3.70054	2.56132	0.692148	-0.530847	6.80073	9.72642	1.4302	0.516218
DHCR7	36.3608	15.4401	0.424636	-1.2357	91.8413	131.355	1.43024	0.516258
NUDT17	3.37899	2.06012	0.609686	-0.713862	3.30613	4.73271	1.4315	0.517524
ING4	11.3313	5.7833	0.510385	-0.970342	13.7534	19.7109	1.43316	0.519198
APOBEC3C	26.7428	17.3959	0.650489	-0.620403	1.67774	2.40482	1.43336	0.519403
TBC1D10A	8.11359	4.3292	0.533575	-0.906238	11.617	16.6609	1.43418	0.520227
C14orf159	10.3602	6.93031	0.668935	-0.580063	9.74567	13.981	1.43459	0.520634
RHPN1	4.20984	1.86923	0.444015	-1.17132	17.1209	24.5645	1.43477	0.520819
SFXN3	25.6874	17.7403	0.690623	-0.534029	30.8111	44.2165	1.43508	0.521134
P2RX4	5.88964	3.80502	0.646052	-0.630277	16.3058	23.4097	1.43567	0.521721
YPEL5	21.5942	9.92383	0.45956	-1.12167	26.6406	38.2527	1.43588	0.521935
TRIM47	18.7882	12.5208	0.666421	-0.585493	16.9005	24.2727	1.43621	0.522268
GPC2	0.548803	0.308066	0.561341	-0.83305	1.78433	2.56322	1.43651	0.522573
KCNK6	0.428621	0.205629	0.479745	-1.05966	20.4831	29.4321	1.4369	0.522959
EPOR	5.28112	1.36599	0.258656	-1.95089	6.81875	9.80249	1.43758	0.523641
USP35	3.33262	1.80029	0.540201	-0.888432	4.94813	7.12106	1.43914	0.525211
RRAS	22.1089	9.81827	0.444087	-1.17109	95.7585	137.84	1.43945	0.525519
FHIT	4.39046	2.70995	0.617236	-0.696106	1.31534	1.89385	1.43982	0.525887
LOC101928352	0.835991	0.509448	0.609394	-0.714552	1.29682	1.86765	1.44018	0.526246
RHOF	40.7013	20.6825	0.508154	-0.976663	38.5949	55.5914	1.44038	0.526453
GRB7	2.68916	1.28003	0.475998	-1.07097	44.5768	64.2085	1.4404	0.526471
MOSPD3	13.7969	7.74908	0.561654	-0.832247	14.0478	20.2348	1.44043	0.526498
RAC3	19.8092	12.8895	0.650685	-0.619968	18.0418	25.9892	1.4405	0.526573
GNAL	1.19334	0.658604	0.5519	-0.85752	1.35974	1.9591	1.44079	0.526864
C11orf94	0.336892	0.1	0.296831	-1.75229	1.72449	2.4852	1.44112	0.527195
IFITM10	2.25646	1.11321	0.493345	-1.01933	9.69051	13.97	1.44162	0.527687
ABCA3	2.40972	1.00681	0.41781	-1.25908	1.91686	2.76529	1.44262	0.528687
GLIPR1L1	1.29627	0.391821	0.302268	-1.7261	1.76531	2.54763	1.44316	0.529234
PJA2	49.8208	33.714	0.676705	-0.563402	16.0991	23.2363	1.44333	0.529399
CBX7	4.55464	2.49213	0.547162	-0.869961	6.00727	8.67277	1.44371	0.529783
CTXN1	7.02107	3.49258	0.497443	-1.0074	11.6741	16.8622	1.44441	0.530478
MKRN1	17.7713	12.1713	0.684886	-0.546064	43.1785	62.4344	1.44596	0.53203
FBXL15	4.28191	2.21146	0.516465	-0.953259	7.82327	11.3122	1.44596	0.532032
BAZ2A	33.6015	22.9247	0.682252	-0.551624	41.8541	60.5779	1.44736	0.533422
LOC100129216	1.33117	0.59467	0.446727	-1.16253	4.0481	5.86003	1.4476	0.533664
NPHP4	2.64328	1.78509	0.67533	-0.566336	4.51512	6.53653	1.4477	0.53376
FAM211B	0.559838	0.293556	0.524358	-0.931377	6.24264	9.05403	1.45035	0.536404
AGTRAP	23.8313	15.7401	0.660479	-0.598416	20.4535	29.6865	1.45141	0.537459
HDAC5	3.28843	1.28511	0.390798	-1.3555	11.1529	16.1984	1.45239	0.538426
PLTP	2.59696	1.74875	0.673384	-0.570499	12.9917	18.9066	1.45528	0.541298
ADAM8	24.7139	6.537	0.264507	-1.91862	49.2795	71.744	1.45586	0.541871
SELENBP1	13.956	4.52152	0.323984	-1.62601	31.8914	46.4372	1.4561	0.542114
SH3PXD2B	3.98902	1.79353	0.449616	-1.15323	2.14912	3.12974	1.45629	0.5423
NMRK1	2.63135	1.29751	0.493098	-1.02005	5.9946	8.7361	1.45733	0.543324
SHANK3	4.90469	3.18974	0.650346	-0.620722	1.13526	1.6556	1.45835	0.544338
PLIN3	69.9558	48.8649	0.698512	-0.517644	16.9945	24.7848	1.45841	0.544392
TSC22D3	6.39883	3.36604	0.52604	-0.926755	87.7332	127.966	1.45858	0.544568
KIAA1467	3.94091	2.42603	0.615602	-0.699931	1.52694	2.22795	1.4591	0.545074
SLC27A1	3.34278	1.02125	0.305509	-1.71071	5.77982	8.43863	1.46002	0.545983
WNT2B	1.65716	0.569235	0.343501	-1.54161	1.86587	2.72572	1.46083	0.546793
NPDC1	12.2852	7.915	0.644271	-0.63426	71.8581	105.013	1.46139	0.547343
TLE2	1.84503	0.840084	0.455323	-1.13504	1.76241	2.5758	1.46152	0.547473
DBNDD1	6.69281	3.10258	0.46357	-1.10914	15.3942	22.4991	1.46153	0.547484
PRAF2	10.6591	4.93324	0.462821	-1.11147	5.90525	8.63494	1.46225	0.548188
CDC42BPG	1.53329	0.562126	0.366614	-1.44767	15.0085	21.9798	1.4645	0.550403
JMY	3.7099	2.2006	0.59317	-0.753482	8.92349	13.0733	1.46504	0.550941
ZMYM3	17.8026	10.9843	0.617006	-0.696643	16.7121	24.4894	1.46537	0.551268
PARP12	9.13345	5.91058	0.647136	-0.627859	38.4034	56.2933	1.46584	0.55173
DTX3L	12.3072	7.42511	0.603313	-0.729021	47.7785	70.0434	1.466	0.551886
PBXIP1	7.84667	1.88956	0.240811	-2.05403	19.9104	29.191	1.46612	0.552002
C11orf42	0.711815	0.46873	0.6585	-0.602745	4.67541	6.86025	1.4673	0.553167
MR1	3.00821	1.40477	0.466979	-1.09857	2.36049	3.46362	1.46733	0.553196
CDRT4	2.37456	1.53411	0.646059	-0.630262	2.02434	2.97452	1.46938	0.55521
ATP8A1	4.54993	1.15322	0.253459	-1.98017	2.12217	3.12059	1.47047	0.556275
SIDT1	4.70483	2.93669	0.624186	-0.679953	4.20675	6.18604	1.4705	0.556309
ACER2	1.10361	0.633866	0.574356	-0.799982	2.59335	3.81622	1.47154	0.557329
TMEM61	2.72956	0.42016	0.153929	-2.69966	2.60144	3.83096	1.47263	0.558394
NR1D1	8.36881	3.78302	0.452038	-1.14548	31.9381	47.0595	1.47346	0.559209
SLC22A31	0.881576	0.215694	0.244669	-2.0311	1.12581	1.65908	1.47368	0.559427
ABHD4	28.9818	17.6334	0.608429	-0.71684	10.0633	14.8329	1.47397	0.559705
BBS9	3.12324	1.56813	0.502084	-0.993999	1.93125	2.84847	1.47493	0.560648
FAM214B	15.2466	9.03239	0.592418	-0.755312	16.3749	24.1536	1.47504	0.560753
TUBG2	11.5419	6.64841	0.576025	-0.795797	13.2749	19.5815	1.47508	0.560793
HYKK	0.701629	0.441262	0.628911	-0.669072	3.75222	5.53618	1.47544	0.561148
CST3	134.461	90.1888	0.670744	-0.576165	52.761	77.9616	1.47764	0.563293
SLC25A1	45.7046	24.0228	0.52561	-0.927936	106.644	157.707	1.47882	0.564444
GLRX	52.723	27.3954	0.519611	-0.944497	14.1477	20.9281	1.47926	0.564872
NUMBL	8.48292	5.44565	0.641955	-0.639455	8.76473	12.97	1.4798	0.565402
PARP10	14.2754	6.8288	0.47836	-1.06383	30.9404	45.8132	1.48069	0.566269
CCDC65	1.37628	0.757924	0.550705	-0.860648	2.28355	3.38205	1.48105	0.566621
SLC50A1	33.7001	19.8735	0.589716	-0.761907	64.8392	96.0948	1.48205	0.567592
NAB2	19.5269	12.822	0.656632	-0.606843	9.94549	14.7465	1.48273	0.568257
RHOB	59.8711	26.8232	0.448017	-1.15838	41.8047	62.0477	1.48423	0.569712
PNPLA7	0.545243	0.30445	0.558374	-0.840696	2.6515	3.93706	1.48484	0.570311
OTUD1	6.19336	3.93595	0.635512	-0.65401	5.79686	8.60922	1.48515	0.57061
MVD	21.8189	10.6448	0.487868	-1.03544	24.8716	36.9602	1.48604	0.571474
BDH2	8.048	4.98334	0.619202	-0.691519	4.16514	6.19262	1.48677	0.572186
RNF39	0.804944	0.488441	0.606801	-0.720704	5.71666	8.50644	1.48801	0.573382
CD276	29.9444	17.2273	0.57531	-0.797589	36.3518	54.1331	1.48915	0.574485
C6orf1	22.3767	12.6455	0.56512	-0.823371	13.9984	20.8532	1.48968	0.575003
NPIPB15	3.24975	1.66685	0.512916	-0.963205	1.28833	1.91946	1.48988	0.575196
DGKA	11.2474	6.59977	0.586783	-0.769102	10.4926	15.6522	1.49173	0.57699
ADIRF	3.28694	1.51113	0.459739	-1.12111	5.83069	8.70228	1.4925	0.577726
FILIP1L	0.61736	0.415961	0.673774	-0.569663	4.29107	6.40601	1.49287	0.578089
SLFN5	4.69229	2.70355	0.57617	-0.795435	31.0095	46.3102	1.49342	0.578621
TEX40	2.74354	1.28016	0.466608	-1.09972	1.87264	2.80061	1.49554	0.580666
IFI35	12.9322	7.57386	0.585658	-0.771871	48.4178	72.4157	1.49564	0.580765
LOC102723390	0.675844	0.470188	0.695705	-0.523453	1.15095	1.72206	1.4962	0.581304
ABCA2	7.93652	2.72313	0.343114	-1.54324	43.0409	64.41	1.49648	0.581577
PDIA4	125.001	84.1383	0.673101	-0.571106	112.766	168.816	1.49705	0.582123
ABCB9	3.20775	1.9506	0.60809	-0.717644	4.18077	6.26132	1.49765	0.582698
FOLR1	1.08669	0.393658	0.362256	-1.46492	5.69403	8.53529	1.49899	0.583991
FOXO4	2.5673	0.844812	0.329066	-1.60355	13.0915	19.6245	1.49902	0.584024
SLC27A3	1.80262	0.754981	0.418825	-1.25558	5.27333	7.91453	1.50086	0.585791
PDK2	7.3655	4.17905	0.567382	-0.817609	15.1143	22.6911	1.5013	0.586211
CTNNBIP1	6.57354	4.58522	0.697526	-0.51968	4.40104	6.61107	1.50216	0.587039
ACADS	6.50664	3.54437	0.54473	-0.876386	6.10009	9.16358	1.5022	0.587082
HOXA13	0.499861	0.239704	0.479541	-1.06027	24.3642	36.6059	1.50245	0.587313
SLC25A35	2.86207	1.81509	0.634189	-0.657014	4.59282	6.90348	1.5031	0.587943
SHKBP1	32.2001	21.8328	0.678036	-0.560567	49.8588	74.9619	1.50348	0.588308
KRT15	1.8614	1.16756	0.627249	-0.672889	3.62171	5.45054	1.50496	0.589727
S1PR2	0.77072	0.374387	0.485763	-1.04168	1.54345	2.32525	1.50652	0.591222
NICN1	4.84041	2.01552	0.416395	-1.26397	4.40842	6.64212	1.50669	0.591381
GCA	8.4457	5.77214	0.683441	-0.549111	9.4645	14.2697	1.50771	0.592355
TSC22D4	21.1554	14.2046	0.671441	-0.574668	60.7945	91.7395	1.50901	0.593603
CGREF1	0.507626	0.33657	0.663028	-0.592859	9.19224	13.8728	1.50918	0.593769
LAMB2	74.0504	43.0646	0.581558	-0.782005	15.7358	23.7616	1.51003	0.594578
COL18A1	25.1852	14.0701	0.558665	-0.839944	15.1687	22.9208	1.51105	0.595555
MAP4K2	9.07672	4.58991	0.505679	-0.983706	18.6456	28.1866	1.5117	0.596174
AFMID	8.76617	5.61479	0.640506	-0.642715	12.4244	18.7969	1.5129	0.597314
FAM213A	12.754	7.92065	0.621034	-0.687256	9.33162	14.1193	1.51306	0.597469
WFDC2	0.94942	0.286157	0.301401	-1.73024	81.7002	123.755	1.51474	0.599075
CAPN5	6.49729	3.71369	0.571575	-0.806985	56.7693	86.1231	1.51707	0.60129
TMEM52	0.60185	0.319968	0.531641	-0.911476	2.79394	4.24171	1.51819	0.602348
CCDC146	1.59491	0.658488	0.412868	-1.27625	1.83646	2.79044	1.51946	0.603563
CAPS	1.28518	0.644219	0.501267	-0.996348	12.0325	18.2874	1.51984	0.603917
ALPK1	1.77668	1.12994	0.635983	-0.65294	5.59249	8.50217	1.52028	0.604341
SEMA4F	4.27957	2.92376	0.68319	-0.549642	1.45026	2.2065	1.52145	0.605447
HRCT1	0.928124	0.654551	0.705241	-0.503813	2.88944	4.39721	1.52182	0.605795
CXCL10	3.51457	1.80409	0.513316	-0.96208	3.38693	5.15637	1.52243	0.606377
TSPAN13	11.6126	7.61549	0.655795	-0.608682	38.1267	58.0515	1.52259	0.606532
FBP2	0.682754	0.308128	0.451301	-1.14784	2.01842	3.07488	1.52341	0.607303
FDFT1	98.698	45.0529	0.456473	-1.1314	59.053	90.0208	1.52441	0.608247
SGSH	16.7268	11.2404	0.672001	-0.573464	7.98143	12.1755	1.52548	0.609264
CXCL16	0.456711	0.250866	0.549287	-0.864368	12.5984	19.2575	1.52858	0.612188
PRRT2	0.543159	0.222413	0.409481	-1.28813	2.87566	4.39583	1.52863	0.61224
CLSTN3	11.9699	4.67158	0.390277	-1.35743	13.0718	19.9921	1.52941	0.612976
MT1A	2.63851	1.25298	0.474881	-1.07436	2.06086	3.15279	1.52985	0.613386
PLEKHG6	0.490735	0.200924	0.409434	-1.2883	22.9854	35.1796	1.53052	0.614023
TCF7L1	1.31324	0.701809	0.534411	-0.90398	1.47117	2.25209	1.53082	0.614301
NRBP2	7.68378	4.11874	0.536031	-0.899613	11.4017	17.4541	1.53083	0.614318
KCNN4	14.4289	6.53214	0.452714	-1.14333	1.32072	2.02276	1.53155	0.614993
THAP8	2.51883	1.69731	0.673849	-0.569504	5.91773	9.07462	1.53346	0.616793
LIPE	0.684588	0.37633	0.549718	-0.863237	22.965	35.2395	1.53449	0.617756
SLC1A7	0.404257	0.210022	0.519526	-0.944731	4.64229	7.12536	1.53488	0.618127
DDO	3.93615	2.54556	0.646713	-0.628802	1.02235	1.5701	1.53578	0.618968
FLT3LG	3.77182	2.13051	0.56485	-0.824061	16.7317	25.6984	1.53591	0.619089
MOB3C	1.79187	1.05536	0.58897	-0.763734	7.29967	11.225	1.53774	0.620811
ANO8	8.56341	2.89145	0.337652	-1.56639	4.86324	7.48238	1.53856	0.62158
IRF2BPL	36.4678	15.2233	0.417445	-1.26034	16.122	24.8183	1.5394	0.622371
SLC20A1	169.235	106.14	0.627177	-0.673055	12.2911	18.931	1.54022	0.623134
FAM117A	3.15446	1.70658	0.541004	-0.886288	3.36166	5.1782	1.54037	0.623277
TMEM107	3.88987	2.69061	0.691697	-0.531789	3.42994	5.28585	1.54109	0.623952
TMEM180	2.11053	1.23334	0.584375	-0.775033	3.46477	5.34803	1.54354	0.626246
NUPR1	6.61764	3.75849	0.567951	-0.816163	32.0301	49.4743	1.54462	0.627251
MAGED1	12.5876	6.98681	0.555056	-0.849295	39.8335	61.5588	1.5454	0.627981
TP53INP2	7.17953	4.17935	0.58212	-0.780612	11.9831	18.5268	1.54607	0.628607
PNRC1	23.5823	7.57547	0.321236	-1.6383	21.8054	33.7162	1.54624	0.628762
PLD3	34.9217	21.7111	0.621709	-0.685688	60.9439	94.2682	1.5468	0.62929
P4HA2	26.8981	17.9408	0.666992	-0.584259	49.0068	75.903	1.54882	0.631173
SMCO4	7.30979	4.85004	0.6635	-0.591831	15.9868	24.7709	1.54946	0.631763
EML6	8.14784	5.35057	0.656685	-0.606726	1.3307	2.06232	1.5498	0.632083
FLYWCH1	4.88916	3.11826	0.63779	-0.648846	6.93672	10.7585	1.55095	0.633157
TRIM62	1.96615	1.03267	0.525227	-0.928988	3.84369	5.96215	1.55115	0.633342
XYLT2	8.76739	5.32129	0.606941	-0.720372	13.4386	20.8991	1.55516	0.63706
ZFYVE1	7.4947	4.18135	0.557909	-0.841899	4.4348	6.89684	1.55516	0.637066
HPS3	26.6912	18.7063	0.700842	-0.512839	14.2222	22.1369	1.5565	0.638303
RAB40B	2.11413	1.21497	0.574691	-0.799141	15.6662	24.3845	1.5565	0.638307
ARID3A	2.26035	1.21755	0.538657	-0.89256	5.28276	8.22368	1.5567	0.638492
TXNIP	44.1317	17.9993	0.407854	-1.29388	305.739	475.956	1.55674	0.638525
LGALS3BP	148.277	91.2451	0.61537	-0.700474	536.551	835.454	1.55708	0.638845
HCN3	2.11948	1.17885	0.556197	-0.846332	9.85272	15.351	1.55804	0.639735
LIN37	7.01704	4.77269	0.680158	-0.556058	15.579	24.2983	1.55969	0.641258
CCDC17	1.9448	1.27035	0.653201	-0.614401	2.15142	3.35766	1.56067	0.642165
PLA2G4B	1.61814	1.10164	0.680804	-0.554689	5.07742	7.92425	1.56068	0.642179
CCDC69	9.73113	5.13212	0.527393	-0.923051	1.74157	2.71985	1.56172	0.643136
PIK3CD	3.89635	2.01478	0.517093	-0.951505	1.32467	2.06909	1.56197	0.643368
NAT8L	0.412668	0.237591	0.575743	-0.796503	1.08457	1.69492	1.56276	0.644097
ASIC1	1.36939	0.610027	0.445473	-1.16659	7.75082	12.1145	1.56299	0.644312
FAM8A1	10.1585	6.6654	0.65614	-0.607923	10.2318	16.0148	1.5652	0.646343
SYT12	1.56821	0.295011	0.18812	-2.41028	1.27567	1.99742	1.56578	0.646883
TMEM25	4.53976	2.33501	0.514347	-0.959187	4.09452	6.41541	1.56683	0.647849
MAPRE3	9.75284	3.79997	0.389627	-1.35983	23.1385	36.2986	1.56876	0.649621
INPP5J	0.8216	0.359937	0.438093	-1.19069	2.91335	4.57074	1.5689	0.64975
UBAP1L	0.494701	0.332593	0.672311	-0.572799	1.85073	2.90635	1.57038	0.651116
LAMP3	0.72793	0.404856	0.556175	-0.84639	20.1926	31.7109	1.57042	0.651154
B3GNT4	0.594023	0.403577	0.679396	-0.557675	1.22854	1.93121	1.57196	0.652568
BATF2	0.876097	0.52671	0.601201	-0.734082	6.21109	9.76409	1.57204	0.652638
EBP	17.8168	11.1191	0.62408	-0.680198	28.5951	44.999	1.57366	0.654122
LGR4	32.5363	21.5933	0.663668	-0.591467	24.1751	38.0443	1.5737	0.654158
KCNQ4	0.430545	0.245661	0.570583	-0.809492	3.00318	4.72877	1.57459	0.654973
PRKD2	12.8078	7.60027	0.59341	-0.752899	44.5467	70.1624	1.57503	0.655378
MC1R	2.90658	1.84531	0.634873	-0.655461	6.45936	10.1762	1.57543	0.655742
PDZD7	0.723473	0.363242	0.50208	-0.99401	4.96129	7.81664	1.57553	0.655833
CARD14	2.20369	1.44565	0.656014	-0.608201	2.18889	3.44973	1.57602	0.656283
TMEM110	6.85732	4.5179	0.658843	-0.601994	4.02057	6.3413	1.57721	0.657379
RNF213	20.7165	11.756	0.567473	-0.817377	34.0158	53.6593	1.57748	0.657622
TRIM69	2.9017	1.37319	0.473238	-1.07936	5.28846	8.34919	1.57876	0.658791
GPR137B	7.29167	5.08788	0.697766	-0.519186	5.58216	8.81295	1.57877	0.658803
MANBA	5.92138	3.39894	0.574012	-0.800847	9.85853	15.5658	1.57892	0.658939
RSPH3	3.59376	2.44144	0.679354	-0.557765	5.46465	8.63812	1.58073	0.660587
PQLC3	8.75408	4.19505	0.479211	-1.06127	6.03462	9.53914	1.58074	0.660596
MAPK8IP1	2.9774	2.09442	0.703439	-0.507503	1.97711	3.12794	1.58207	0.661817
KDELR3	18.3111	9.08364	0.496074	-1.01137	19.4324	30.7771	1.5838	0.663394
CHRNA3	0.587385	0.396384	0.674829	-0.567405	2.45029	3.88133	1.58403	0.6636
C20orf96	10.2724	5.63534	0.548592	-0.866195	11.7084	18.5575	1.58498	0.664462
KIAA1107	3.58233	1.80366	0.503488	-0.989971	2.52562	4.00724	1.58663	0.66597
B3GNT5	8.4583	5.91886	0.699769	-0.515049	13.3672	21.219	1.5874	0.666666
CPT1C	1.59263	0.88022	0.552683	-0.855476	1.39255	2.21141	1.58803	0.667239
RHOV	5.0987	1.12996	0.221617	-2.17386	4.00151	6.35718	1.5887	0.667842
LMTK3	1.35879	0.327079	0.240713	-2.05461	10.0314	15.937	1.58871	0.667853
MEX3B	0.669547	0.418382	0.624874	-0.678364	1.87633	2.98378	1.59022	0.669222
HBP1	9.20388	4.48089	0.486848	-1.03846	16.17	25.7592	1.59303	0.671772
ZNF775	2.84727	1.87537	0.658658	-0.6024	5.36467	8.5481	1.5934	0.672113
TMEM191B	0.919088	0.442264	0.481199	-1.0553	1.34355	2.14118	1.59368	0.67236
KCNMB4	0.960256	0.434491	0.452474	-1.14409	2.45489	3.91257	1.59379	0.672458
TMEM38A	4.20665	2.28572	0.543358	-0.880024	6.42921	10.251	1.59445	0.673055
GATSL3	3.52215	1.26927	0.360369	-1.47245	3.3781	5.39243	1.59629	0.674723
FAHD2B	5.29286	3.17997	0.600803	-0.735035	3.48484	5.56485	1.59687	0.67525
FCHSD1	11.5123	6.12432	0.531982	-0.91055	15.8609	25.3291	1.59696	0.675328
FAM229A	3.41394	1.25564	0.367799	-1.44301	5.37092	8.579	1.59731	0.675641
CLIP3	0.833501	0.404875	0.485752	-1.04171	3.7516	6.00397	1.60037	0.67841
TAPBP	8.44537	4.84679	0.573898	-0.801133	13.0049	20.8327	1.60191	0.679796
RNF112	0.736372	0.208803	0.283556	-1.81829	1.16564	1.86775	1.60234	0.680183
LOC101928451	7.2513	5.08538	0.701305	-0.511885	16.825	26.9825	1.60372	0.681423
GRAMD1C	2.35447	1.32332	0.562047	-0.831237	3.35583	5.38769	1.60547	0.682995
OCLM	1.97879	1.25218	0.6328	-0.660178	1.73444	2.79098	1.60915	0.686302
NDNF	1.60712	0.577095	0.359086	-1.4776	2.7426	4.41478	1.6097	0.686796
ATP8B3	2.51934	1.71563	0.680986	-0.554304	3.59514	5.78871	1.61015	0.687193
BBS12	1.95931	1.37919	0.703918	-0.506521	2.70257	4.35339	1.61084	0.68781
FASN	85.7303	39.6232	0.462184	-1.11346	119.98	193.306	1.61115	0.688094
POFUT2	13.6388	8.81667	0.646441	-0.62941	11.69	18.84	1.61164	0.688528
MAFA	0.615711	0.351608	0.57106	-0.808286	1.22531	1.97511	1.61192	0.688784
EFEMP2	1.45262	0.371733	0.255905	-1.96632	3.0499	4.91625	1.61194	0.688798
NAV1	4.31574	2.69575	0.624631	-0.678923	2.908	4.69282	1.61376	0.690428
LIN7B	5.89179	3.84917	0.653311	-0.614158	14.0271	22.6676	1.61599	0.692415
C9orf89	27.2668	14.0741	0.516161	-0.954106	18.5084	29.993	1.62051	0.696446
ROBO3	6.83737	4.53454	0.663199	-0.592486	2.28309	3.70102	1.62106	0.696934
PIGS	21.6718	14.0362	0.647668	-0.626674	19.7033	31.9447	1.62129	0.697141
HHLA3	0.537065	0.178048	0.33152	-1.59283	5.24343	8.51018	1.62302	0.698678
TPP1	38.5365	24.9227	0.646729	-0.628768	36.8344	59.7906	1.62323	0.698866
YPEL2	1.24446	0.321524	0.258365	-1.95252	12.1171	19.7266	1.62799	0.703094
ATHL1	5.51025	2.49591	0.452958	-1.14255	45.3332	73.8464	1.62897	0.703961
ZCCHC24	12.0965	5.43978	0.4497	-1.15297	1.37161	2.23441	1.62904	0.70402
B3GNT1	11.6495	6.259	0.537276	-0.896266	12.365	20.1799	1.63202	0.706657
SUFU	4.46359	2.91086	0.652134	-0.616759	4.75117	7.75635	1.63252	0.707097
LMCD1	8.79869	4.11656	0.467861	-1.09585	2.03264	3.32129	1.63397	0.708386
AMT	3.43456	1.37599	0.40063	-1.31966	4.4514	7.27738	1.63485	0.709159
ODF3B	3.05105	0.749012	0.245494	-2.02624	12.2103	19.9994	1.63792	0.711863
ATP2A1	1.2866	0.844942	0.656723	-0.606642	2.95491	4.84028	1.63805	0.711976
PPM1N	0.590584	0.404626	0.685128	-0.545554	11.1128	18.2117	1.6388	0.712643
KIFC2	8.69285	4.49778	0.517411	-0.950618	12.1143	19.878	1.64087	0.714463
SLC25A27	4.08035	2.40831	0.590222	-0.76067	8.33877	13.6884	1.64153	0.715042
RTN4R	3.4708	2.29624	0.661588	-0.595995	25.5584	41.9658	1.64196	0.715415
SCXB	1.46978	0.692697	0.471293	-1.0853	9.39684	15.4453	1.64367	0.716919
LHB	1.60424	0.77154	0.480938	-1.05608	2.09534	3.44505	1.64415	0.717339
LRRC37B	2.80007	1.97965	0.706998	-0.500222	3.7126	6.10965	1.64565	0.718659
RDM1	0.774715	0.5217	0.673408	-0.570447	3.58755	5.90907	1.64711	0.719933
RTN2	5.25768	1.77319	0.337256	-1.56808	13.7192	22.6107	1.64811	0.720815
OAS3	23.6515	13.7204	0.580106	-0.785612	130.28	214.784	1.64864	0.721272
SLC9A5	3.16589	1.82081	0.575134	-0.798029	2.23724	3.69007	1.64938	0.721926
ACPL2	2.09874	1.24869	0.594974	-0.749102	5.81946	9.60085	1.64978	0.722278
SQLE	11.915	8.27818	0.694773	-0.525387	95.7425	157.99	1.65016	0.722604
ZBTB46	3.0525	1.9034	0.623555	-0.681412	5.82602	9.6151	1.65037	0.722792
LGR6	0.479178	0.272662	0.569021	-0.813445	2.22591	3.67663	1.65174	0.72399
MARK4	6.48551	2.99386	0.461623	-1.11521	14.5923	24.1123	1.6524	0.724566
CRELD1	8.25445	3.09627	0.375104	-1.41464	10.1936	16.8558	1.65357	0.725581
A4GALT	6.76073	3.74021	0.553226	-0.854059	7.19565	11.9014	1.65397	0.725937
NES	2.19175	1.00995	0.460796	-1.1178	1.41915	2.34759	1.65422	0.726149
MXD4	17.674	9.25456	0.523625	-0.933395	13.0813	21.648	1.65488	0.726729
MMP11	1.12452	0.177668	0.157994	-2.66206	1.30404	2.15808	1.65492	0.726758
ATG16L2	6.55643	3.68827	0.562542	-0.829966	7.46931	12.3653	1.65548	0.727252
LPAR5	3.77411	1.76074	0.466531	-1.09995	1.42806	2.36503	1.65612	0.727806
SEZ6L2	10.999	4.9086	0.446277	-1.16399	21.2819	35.2728	1.65741	0.728933
IRF5	1.74875	0.91623	0.523935	-0.932541	11.059	18.3307	1.65753	0.729037
RCOR2	0.586747	0.180925	0.308353	-1.69735	2.77462	4.60122	1.65833	0.729728
MGST3	20.903	14.181	0.678417	-0.559755	13.5459	22.487	1.66006	0.731236
HSF4	11.463	5.84569	0.50996	-0.971543	19.7288	32.7562	1.66032	0.731466
CSPG5	2.51452	1.44908	0.576285	-0.795145	1.32966	2.20893	1.66128	0.732293
OCEL1	12.9195	5.02539	0.388976	-1.36225	15.2472	25.335	1.66162	0.732588
PELI3	3.98644	2.71108	0.680074	-0.556236	5.3424	8.87796	1.66179	0.73274
PCYOX1L	6.18225	3.44556	0.557332	-0.843392	2.8564	4.74765	1.66211	0.733016
WBP2	40.2318	25.0862	0.623541	-0.681444	70.2505	116.835	1.66312	0.733895
ELOVL3	0.592122	0.22358	0.377592	-1.4051	1.32251	2.19987	1.6634	0.734136
ANKRA2	4.95186	3.24784	0.655882	-0.608493	9.40964	15.6554	1.66376	0.734449
IGFBP6	71.5416	29.4407	0.411518	-1.28097	104.74	174.666	1.66761	0.737784
HSD11B1L	1.74577	0.669177	0.383314	-1.3834	2.18323	3.64123	1.66782	0.737963
PLEKHO1	8.00236	5.58027	0.697328	-0.520092	1.14189	1.90492	1.66822	0.738309
SDC3	24.9618	11.7866	0.472186	-1.08257	2.40205	4.0084	1.66874	0.738761
SRRM3	1.67131	0.983866	0.58868	-0.764444	1.2746	2.12828	1.66976	0.739639
UNC119	14.6336	8.82189	0.602853	-0.730121	18.4646	30.8381	1.67012	0.739949
SYNGAP1	4.18703	2.29729	0.548667	-0.865997	8.61911	14.4046	1.67124	0.740922
HEXDC	10.1251	6.63883	0.655678	-0.60894	13.8348	23.1478	1.67316	0.742576
TCEA2	18.5557	8.32424	0.448607	-1.15648	1.34819	2.25644	1.67368	0.743023
APOD	0.525462	0.255405	0.486058	-1.0408	1.33797	2.23942	1.67374	0.743078
DPYD	32.3296	22.3984	0.692813	-0.529463	2.33943	3.91598	1.6739	0.743217
CMTM8	6.26374	3.76225	0.600639	-0.735431	8.21383	13.7512	1.67415	0.743426
POLR3GL	16.0033	10.4889	0.65542	-0.609507	9.79353	16.4024	1.67482	0.744008
PLIN1	0.483132	0.242097	0.501098	-0.996835	2.3005	3.85373	1.67517	0.74431
ATP2B4	19.4936	9.69543	0.497366	-1.00762	6.97696	11.6905	1.67558	0.744662
SLC26A6	13.8793	8.9479	0.644693	-0.633316	16.2428	27.2214	1.6759	0.74494
RAB27B	13.3249	8.16948	0.613098	-0.705812	4.86653	8.15625	1.67599	0.745011
ETNK2	4.68835	3.2892	0.701568	-0.511344	1.83405	3.07644	1.6774	0.746225
CDON	4.16585	2.13823	0.513275	-0.962196	4.64216	7.7901	1.67812	0.746847
MEGF6	4.58875	2.07821	0.452893	-1.14276	3.45913	5.81318	1.68054	0.748921
GCNT1	4.62137	3.22178	0.69715	-0.52046	1.36439	2.29452	1.68171	0.749933
EFNA1	7.53389	4.65139	0.617395	-0.695733	35.5203	59.7561	1.68231	0.750444
IGSF9	1.93732	1.17692	0.607501	-0.719042	9.21614	15.5307	1.68516	0.752886
CLIC2	1.75481	1.20814	0.688473	-0.538529	1.17012	1.97194	1.68525	0.752967
ISYNA1	2.0949	1.42484	0.680146	-0.556083	5.56677	9.38403	1.68572	0.753367
CCL5	4.4973	1.89355	0.421042	-1.24796	4.55129	7.68341	1.68818	0.755473
CLYBL	0.617138	0.287672	0.466139	-1.10117	1.80172	3.04527	1.69021	0.757199
PTPRU	5.79071	1.99914	0.345232	-1.53436	1.13586	1.92066	1.69092	0.757812
GM2A	11.4471	7.0672	0.617378	-0.695774	4.43615	7.51839	1.6948	0.761118
MEGF9	5.29411	3.32937	0.628882	-0.669138	2.88802	4.90266	1.69759	0.763485
UPK3BL	2.08666	1.40855	0.675027	-0.566983	3.4474	5.85513	1.69842	0.764191
KLHL17	12.2597	8.00071	0.652603	-0.615723	10.9567	18.6216	1.69957	0.765173
CREBRF	6.81945	3.19805	0.468961	-1.09246	5.90486	10.0413	1.70051	0.765972
RENBP	0.575394	0.362636	0.630239	-0.66603	1.4154	2.40746	1.7009	0.766301
LTBP4	30.6903	13.7527	0.448111	-1.15807	15.0145	25.594	1.70463	0.769455
IQCD	0.974547	0.518313	0.53185	-0.910909	2.23725	3.81403	1.70479	0.769593
ABTB1	7.10393	3.00972	0.42367	-1.23899	9.82357	16.7503	1.70512	0.76987
PARP14	8.67992	4.55709	0.525015	-0.929569	85.618	146.003	1.70529	0.770016
PIM1	18.2667	12.8962	0.705997	-0.502267	12.8703	21.9496	1.70544	0.770148
CEP68	3.17183	2.13707	0.673766	-0.569681	3.43009	5.85111	1.70582	0.770462
MAPK8IP2	0.489773	0.329689	0.673147	-0.571007	1.14759	1.95938	1.70739	0.771792
PPOX	4.35199	2.68247	0.616376	-0.698116	6.01147	10.2649	1.70755	0.771926
RAB6B	1.64046	0.78841	0.480604	-1.05708	1.5082	2.57681	1.70853	0.772754
APOL6	9.92417	6.71625	0.676757	-0.56329	15.8673	27.1675	1.71217	0.775826
SEMA3F	1.34251	0.599227	0.446347	-1.16376	11.1534	19.1285	1.71504	0.778243
PDGFA	6.21487	3.6134	0.581413	-0.782365	6.316	10.8418	1.71656	0.77952
MAST1	2.09756	0.635063	0.302763	-1.72374	1.31031	2.26165	1.72605	0.787474
SPEG	1.71891	0.566491	0.329564	-1.60137	3.42198	5.90974	1.72699	0.788262
CA11	2.95405	0.752879	0.254863	-1.9722	6.89793	11.9132	1.72707	0.788326
CLU	20.8661	9.51656	0.456078	-1.13265	2.54294	4.39539	1.72847	0.789494
MORN4	6.00092	4.2328	0.705358	-0.503573	2.49799	4.31871	1.72887	0.789833
FAM210B	10.6161	7.3813	0.695294	-0.524305	4.44901	7.70348	1.7315	0.792026
DHRS1	12.3556	6.62596	0.536274	-0.898957	9.07686	15.7296	1.73293	0.793217
ERO1LB	5.28875	3.50514	0.662754	-0.593455	1.52896	2.65065	1.73363	0.793796
SLC27A2	1.50753	0.687562	0.456085	-1.13262	11.8136	20.4828	1.73384	0.793969
C6orf57	7.25955	4.44838	0.612763	-0.706599	6.52859	11.3229	1.73435	0.794397
GRIN2D	0.323124	0.162064	0.501555	-0.99552	18.562	32.2059	1.73505	0.794975
NARF	18.5092	12.8249	0.692894	-0.529294	15.2868	26.58	1.73876	0.798056
FN3K	1.1675	0.786255	0.673451	-0.570355	5.21086	9.07378	1.74132	0.800183
SEMA6C	1.0087	0.346049	0.343064	-1.54345	1.19851	2.08714	1.74145	0.800287
MX1	12.3945	3.8202	0.308218	-1.69798	55.2273	96.258	1.74294	0.801525
LMBR1L	5.39534	2.28106	0.422784	-1.24201	11.2772	19.6665	1.74391	0.802329
GP1BA	1.13106	0.52129	0.460885	-1.11752	2.20635	3.84867	1.74436	0.802698
HPSE	2.60852	1.7081	0.654816	-0.610839	1.68139	2.93728	1.74693	0.804822
ABCC6	0.586862	0.251001	0.427701	-1.22533	1.58962	2.78503	1.75201	0.809012
DIXDC1	2.35019	1.41345	0.601419	-0.733559	2.57554	4.51288	1.75221	0.809172
GATSL2	1.95422	1.16429	0.595783	-0.747141	2.85168	4.99805	1.75267	0.809553
SLC26A11	7.67697	5.22483	0.680585	-0.555153	2.66158	4.66827	1.75394	0.810603
RNF122	1.92111	1.13188	0.589183	-0.763212	4.18257	7.34306	1.75563	0.811989
SLC2A12	3.08975	0.83392	0.269899	-1.88951	4.60832	8.09099	1.75574	0.812075
PML	9.40325	6.40306	0.680941	-0.554397	16.9583	29.8156	1.75817	0.814072
SAMD11	0.767406	0.265019	0.345344	-1.53389	1.31402	2.31133	1.75897	0.814734
SESTD1	3.2207	2.10349	0.653115	-0.614591	2.89346	5.09142	1.75963	0.815271
RALGPS1	1.06177	0.693251	0.652917	-0.615027	5.88853	10.3704	1.76112	0.81649
LPHN1	4.42311	2.79653	0.632254	-0.661423	3.65684	6.44543	1.76257	0.817679
ICAM1	11.8816	3.58402	0.301644	-1.72908	9.50647	16.758	1.7628	0.817866
JAG2	0.991359	0.358822	0.36195	-1.46614	7.55168	13.3143	1.76309	0.81811
SNPH	6.66029	3.42154	0.513723	-0.960937	1.15733	2.04706	1.76878	0.822752
TSKU	13.148	8.47027	0.644224	-0.634365	56.3306	99.6561	1.76913	0.82304
IRF7	7.17488	1.86378	0.259765	-1.94472	71.7397	127.092	1.77157	0.825025
TBKBP1	2.25678	0.694704	0.30783	-1.6998	1.6282	2.88542	1.77216	0.825505
MYZAP	2.01376	1.21311	0.602412	-0.731179	7.60935	13.4935	1.77328	0.826424
SLPI	10.9533	3.9893	0.36421	-1.45716	20.6081	36.5552	1.77383	0.826866
BST2	9.96507	1.5476	0.155303	-2.68685	162.496	288.436	1.77503	0.827844
ITM2C	69.043	48.1669	0.697636	-0.519454	60.4176	107.358	1.77693	0.829386
PPFIA3	1.90651	1.04062	0.545826	-0.873488	6.88729	12.249	1.77849	0.83065
ACSL1	7.41637	4.00239	0.53967	-0.889851	18.9974	33.8058	1.7795	0.831473
REEP6	4.77943	1.43017	0.299234	-1.74066	25.8394	46.0158	1.78084	0.832559
PPM1K	5.71089	3.93726	0.68943	-0.536524	4.69159	8.35525	1.7809	0.832605
FGFR3	2.8247	1.67091	0.591535	-0.757465	20.861	37.1691	1.78175	0.833293
GAMT	14.5535	9.70929	0.667142	-0.583934	1.60449	2.85881	1.78176	0.8333
CEBPB	68.7491	47.2675	0.687536	-0.540493	112.022	199.741	1.78306	0.834352
LOC102723542	0.633636	0.335158	0.528944	-0.918814	1.63175	2.91866	1.78866	0.838882
COL9A3	1.03217	0.354402	0.343355	-1.54223	27.5569	49.3471	1.79074	0.840552
BNIP3	113.355	53.7668	0.474322	-1.07606	1.82158	3.26266	1.79112	0.84086
DHRS9	0.542559	0.25942	0.478142	-1.06449	1.60007	2.87102	1.79432	0.843434
BLVRB	33.9521	22.8305	0.672433	-0.572538	61.0971	109.769	1.79662	0.845289
GLS2	1.16014	0.655026	0.564611	-0.82467	3.47027	6.23669	1.79718	0.845734
PLA2G15	11.1751	7.38743	0.661061	-0.597144	6.53999	11.7564	1.79762	0.846086
BAIAP3	3.79746	1.00786	0.265405	-1.91373	12.7812	22.9846	1.79831	0.846645
IL17RE	2.182	1.11622	0.511558	-0.967029	8.0075	14.4077	1.79928	0.847416
TSSK3	6.60454	3.88683	0.588509	-0.764863	6.56769	11.8193	1.79961	0.847688
LOC102723872	1.31087	0.285338	0.217671	-2.19978	2.96497	5.33805	1.80037	0.848296
TCEA3	16.1645	7.90894	0.489279	-1.03127	14.5293	26.2319	1.80544	0.852353
C1orf162	1.16942	0.735177	0.62867	-0.669624	2.7064	4.88681	1.80565	0.852517
ALDOC	39.5285	4.44146	0.112361	-3.15379	49.9429	90.3123	1.80831	0.854642
FAM219A	10.1299	6.70939	0.662336	-0.594365	5.38207	9.7377	1.80929	0.85542
BCAS4	10.4399	7.26194	0.695597	-0.523676	6.2658	11.3404	1.80989	0.855898
NAPSA	0.916358	0.35231	0.384468	-1.37907	3.33206	6.0307	1.8099	0.855911
SH3BP1	4.49441	2.3769	0.528858	-0.919049	13.8242	25.0406	1.81136	0.857072
VPS37D	3.80348	1.41295	0.37149	-1.42861	3.16534	5.74247	1.81417	0.859311
RAET1L	2.27988	1.06343	0.466443	-1.10023	6.85721	12.465	1.81779	0.862185
HELZ2	10.6618	3.13038	0.293609	-1.76803	55.0446	100.133	1.81912	0.863242
LPCAT4	41.0553	27.7802	0.676654	-0.56351	62.6449	114.061	1.82075	0.864536
GPRIN3	0.626415	0.251077	0.400815	-1.31899	4.56076	8.30799	1.82162	0.865225
PIK3IP1	0.912981	0.270424	0.296199	-1.75536	3.87242	7.05732	1.82246	0.865884
PLOD1	44.5996	26.5425	0.595129	-0.748725	20.7569	37.8454	1.82326	0.866523
RNF24	9.54337	5.90504	0.618758	-0.692553	7.35871	13.43	1.82504	0.867932
HSPB1	458.312	323.163	0.705116	-0.504067	270.806	494.324	1.82538	0.8682
TEX19	0.581977	0.381677	0.655828	-0.608611	1.38287	2.52615	1.82675	0.869278
LY6E	180.204	95.0417	0.527412	-0.922996	502.97	920.148	1.82943	0.871393
C7orf61	1.23184	0.414835	0.336759	-1.57021	2.33136	4.27514	1.83376	0.874802
SEMA6B	10.5222	3.08471	0.293163	-1.77023	1.4941	2.74555	1.83759	0.877819
ENO2	48.8933	18.6827	0.382111	-1.38794	39.0333	71.8202	1.83997	0.879686
CHAD	0.383641	0.224324	0.584723	-0.774174	4.74023	8.72393	1.8404	0.880022
ATP2A3	0.547355	0.215035	0.392862	-1.34791	14.1108	25.9931	1.84207	0.88133
PER1	3.79403	2.07647	0.547299	-0.869598	10.4484	19.2589	1.84325	0.882251
PLSCR4	4.92516	3.15894	0.641388	-0.64073	5.21624	9.62049	1.84434	0.883101
MMP15	2.02041	1.06549	0.527362	-0.923135	28.4169	52.4259	1.84489	0.883531
SDF2L1	25.0537	16.0936	0.642362	-0.638542	12.5796	23.2254	1.84627	0.884613
RNF223	0.56745	0.319118	0.562373	-0.830401	6.44612	11.9087	1.84742	0.885514
BCL6	4.94714	2.8662	0.579364	-0.787458	11.9535	22.0883	1.84784	0.885843
ADAMTS7	0.720967	0.311113	0.431522	-1.21249	1.76521	3.2627	1.84834	0.886229
STARD5	0.830656	0.393569	0.473805	-1.07763	1.63845	3.03595	1.85294	0.889815
STARD4	27.5862	12.6309	0.457869	-1.12699	14.8831	27.6053	1.85481	0.891273
GGT7	0.563554	0.219733	0.389905	-1.35881	9.02877	16.7538	1.85561	0.891891
FAM160A1	1.77538	1.23846	0.697573	-0.519583	2.89234	5.3672	1.85566	0.89193
ABHD8	14.6131	7.61164	0.520879	-0.940981	4.78254	8.89574	1.86004	0.895336
CCDC114	0.615791	0.274517	0.445795	-1.16555	2.24536	4.17704	1.8603	0.895538
C11orf35	3.2457	1.34717	0.415061	-1.2686	13.4967	25.1484	1.8633	0.897859
ZNF385A	16.073	9.5643	0.595054	-0.748908	7.62556	14.2471	1.86833	0.901748
NXPH4	22.244	6.11583	0.274943	-1.8628	23.2075	43.362	1.86845	0.901845
TMEM178A	0.851773	0.391638	0.459791	-1.12095	1.24917	2.33633	1.87031	0.903275
SOCS1	0.8548	0.562126	0.65761	-0.604695	1.4711	2.75269	1.87117	0.90394
ICAM5	3.60875	1.45713	0.403776	-1.30837	1.66153	3.10956	1.8715	0.904195
ENGASE	2.74945	1.93249	0.702865	-0.508681	8.93749	16.7276	1.87162	0.904288
GPC1	17.1629	8.61836	0.502151	-0.993806	7.1752	13.4397	1.87308	0.905409
LPPR2	14.0102	9.77987	0.698051	-0.518595	4.77314	8.94743	1.87454	0.906534
KIAA0513	2.45628	1.32916	0.541128	-0.885959	1.83045	3.43667	1.8775	0.908814
LEPREL2	7.19904	4.68736	0.651109	-0.61903	3.77284	7.08478	1.87784	0.909071
FDXR	4.35769	2.82314	0.647852	-0.626264	5.89724	11.0783	1.87855	0.90962
TTC21A	1.39425	0.702555	0.503896	-0.988803	1.93346	3.63323	1.87914	0.910069
IL2RG	0.470394	0.191582	0.407279	-1.29591	2.49378	4.69171	1.88137	0.911781
TRIM5	11.7702	7.87493	0.669056	-0.579802	15.2681	28.759	1.8836	0.913492
DLX4	0.839315	0.414521	0.493881	-1.01777	1.81702	3.42362	1.88419	0.913947
FBXO36	1.95656	1.23135	0.629343	-0.668081	2.52764	4.77215	1.88799	0.916852
CALCOCO1	13.057	5.49622	0.420941	-1.24831	39.7175	75.0276	1.88903	0.917647
MUC1	4.78454	2.3357	0.488177	-1.03452	4.26223	8.05674	1.89027	0.918589
CITED4	0.404693	0.20882	0.515995	-0.954571	2.44954	4.6319	1.89093	0.919095
CCDC88B	1.02388	0.414095	0.404438	-1.30601	4.21362	7.98045	1.89396	0.92141
TCIRG1	16.7893	10.9127	0.649978	-0.621537	32.0096	60.6564	1.89494	0.922154
IFI27L1	11.4832	7.43737	0.647675	-0.626658	9.72327	18.4708	1.89965	0.925732
ACSS2	27.6248	11.0611	0.400404	-1.32047	31.2742	59.4128	1.89974	0.925801
ABCB6	7.35546	3.88214	0.52779	-0.921963	14.8439	28.2386	1.90237	0.927799
HSD17B3	1.36578	0.458994	0.336068	-1.57318	1.09759	2.08923	1.90347	0.928632
CDH3	2.90065	1.28276	0.442233	-1.17712	3.06317	5.84185	1.90713	0.931401
TRANK1	7.00651	3.97825	0.567793	-0.816562	3.31218	6.32128	1.9085	0.932438
C4orf48	41.1823	24.7505	0.600999	-0.734567	32.4699	62.1455	1.91394	0.936545
GAA	13.9935	5.98925	0.428004	-1.22431	7.18136	13.7755	1.91823	0.939776
RAB3A	1.26473	0.427583	0.338082	-1.56456	3.28993	6.31447	1.91934	0.940607
MPP2	3.46068	2.04014	0.58952	-0.762386	1.20092	2.30609	1.92026	0.941304
GLIPR2	2.54968	1.47371	0.577996	-0.790869	1.18479	2.2768	1.92168	0.942368
ST3GAL5	14.1461	6.89418	0.487356	-1.03695	3.63642	7.00859	1.92733	0.946603
PARP9	5.53681	2.85767	0.516122	-0.954216	38.635	74.491	1.92807	0.94716
NLGN2	10.5516	4.14434	0.392771	-1.34824	8.12688	15.6794	1.92933	0.948097
HMGCS1	37.1984	17.055	0.458487	-1.12505	23.1087	44.5974	1.9299	0.948525
SLC25A42	2.43689	1.54864	0.635499	-0.654037	2.09684	4.05118	1.93204	0.950128
CCL28	2.64221	1.46191	0.553289	-0.853894	4.78776	9.26442	1.93502	0.952349
PHLDA3	0.772408	0.337746	0.437263	-1.19343	14.8662	28.7674	1.93508	0.952394
SLC29A4	0.780316	0.257932	0.330547	-1.59707	45.0166	87.1269	1.93544	0.95266
MDK	12.4018	5.83413	0.470428	-1.08796	275.091	533.765	1.94032	0.956295
AQP1	0.753963	0.150049	0.199013	-2.32907	5.8572	11.3694	1.94111	0.956879
IFITM2	63.3248	29.833	0.471111	-1.08586	73.0395	141.889	1.94263	0.958012
SEPTIN6	6.52059	4.42196	0.678154	-0.560316	2.58553	5.0319	1.94618	0.960644
PLEKHG5	0.738233	0.266516	0.361019	-1.46985	9.78543	19.0497	1.94675	0.961065
GSTM2	1.19414	0.43268	0.362336	-1.4646	1	1.9476	1.9476	0.961694
APOL1	10.9651	5.10572	0.465635	-1.10273	29.8995	58.2603	1.94854	0.962392
JAK3	0.459232	0.157734	0.343474	-1.54173	1.72545	3.369	1.95253	0.965346
PSCA	2.44142	1.50367	0.615898	-0.699236	19.316	37.7638	1.95505	0.967206
IMPA2	18.1002	10.7941	0.596356	-0.745755	14.2935	28.0593	1.96308	0.973119
C8orf31	1.19926	0.64767	0.540058	-0.888813	2.11422	4.15494	1.96523	0.9747
MAFB	0.756951	0.27597	0.364581	-1.45569	3.51004	6.90448	1.96707	0.976045
GABARAPL1	24.6177	10.7116	0.435117	-1.20053	22.3828	44.244	1.9767	0.983091
SMIM1	0.579414	0.1	0.172588	-2.53459	3.09456	6.12083	1.97793	0.983991
KLF9	4.14504	1.49596	0.360904	-1.47031	2.01197	3.98153	1.97892	0.984713
CLIC3	8.4865	1.828	0.215401	-2.2149	20.4478	40.4721	1.97929	0.984984
COL6A1	56.6929	26.5715	0.468692	-1.09329	1.36004	2.69347	1.98044	0.985823
GSTM4	19.7158	12.1438	0.61594	-0.699137	3.54427	7.02101	1.98094	0.986188
AKR1C3	19.2038	11.1759	0.581965	-0.780996	80.3459	159.601	1.98643	0.990175
REM2	0.875856	0.534532	0.610297	-0.712416	1.57523	3.12914	1.98647	0.990206
TMEM37	0.495534	0.294237	0.593777	-0.752007	7.93158	15.7565	1.98655	0.990263
EBF4	1.61644	0.413693	0.255928	-1.96619	1.30175	2.58979	1.98947	0.992387
TMEM160	14.6996	9.42627	0.641262	-0.641013	17.4595	34.7512	1.99039	0.99305
KREMEN1	5.5473	2.18852	0.394521	-1.34183	8.24246	16.4069	1.99053	0.993153
PCOLCE	3.3645	2.20296	0.654765	-0.610951	4.3476	8.66805	1.99376	0.995489
C9orf116	2.64249	1.21883	0.461244	-1.1164	2.90425	5.80737	1.99961	0.999716
YPEL3	7.47617	1.71453	0.229333	-2.12449	22.3802	44.791	2.00137	1.00099
LDHD	0.711723	0.252555	0.35485	-1.49472	2.05062	4.1152	2.00681	1.0049
CST6	0.745909	0.388354	0.520645	-0.941627	2.63048	5.29953	2.01466	1.01054
TESK2	2.17659	1.29515	0.595036	-0.748951	2.99843	6.04349	2.01555	1.01117
SIPA1	11.9357	6.37931	0.534473	-0.90381	20.148	40.6226	2.01621	1.01164
DNHD1	6.73022	4.00082	0.594456	-0.750359	5.5603	11.2533	2.02387	1.01712
FIBCD1	5.9508	2.07336	0.348418	-1.52111	1.45731	2.96309	2.03327	1.0238
IL11RA	2.21642	1.16788	0.526924	-0.924334	4.03205	8.20022	2.03376	1.02415
CELSR2	7.43971	2.83575	0.381164	-1.39152	2.5472	5.18281	2.03471	1.02482
FCHO1	7.01173	4.44527	0.633976	-0.6575	2.32632	4.73857	2.03694	1.0264
FBLN7	1.08858	0.527753	0.484809	-1.04451	1.04984	2.13894	2.0374	1.02673
AOC3	1.69347	1.09302	0.645433	-0.631661	1.40729	2.87271	2.0413	1.02949
HCFC1R1	32.5864	13.8341	0.424536	-1.23604	14.2623	29.1139	2.04132	1.0295
GBP2	23.6611	7.73105	0.326741	-1.61378	6.0453	12.3595	2.04448	1.03173
PCSK4	1.54969	0.508966	0.328432	-1.60633	2.4015	4.91058	2.0448	1.03196
MAPT	1.44659	0.610128	0.421769	-1.24547	2.34475	4.83263	2.06105	1.04338
GNG7	0.892606	0.273705	0.306636	-1.7054	1.53068	3.16554	2.06806	1.04828
SERPING1	0.589086	0.171458	0.291057	-1.78063	1.15541	2.39379	2.07182	1.0509
IDI1	48.9135	28.4896	0.582448	-0.779799	37.846	78.5848	2.07643	1.05411
FAM132A	0.602856	0.201021	0.333448	-1.58447	4.66164	9.69905	2.08061	1.05701
GABBR1	4.44512	1.82646	0.410892	-1.28317	1.64402	3.42285	2.082	1.05797
PLCD1	2.57124	1.10446	0.429544	-1.21912	3.68667	7.68586	2.08477	1.05989
PPP1R32	0.327195	0.145642	0.445124	-1.16772	5.11936	10.6939	2.08891	1.06275
CNTNAP1	2.66845	1.41081	0.528699	-0.919482	1.26882	2.65466	2.09223	1.06504
RAB26	1.06886	0.229759	0.214957	-2.21788	18.1906	38.1209	2.09564	1.06739
IGSF8	10.7252	5.83753	0.544281	-0.877577	11.1897	23.4675	2.09724	1.06849
CNTD2	0.629193	0.273965	0.435422	-1.19951	2.68149	5.62481	2.09764	1.06877
CCDC74A	1.21307	0.795673	0.655917	-0.608415	2.51294	5.27322	2.09843	1.06931
MB	0.585628	0.190055	0.324532	-1.62357	2.53416	5.31978	2.09923	1.06986
GPSM1	4.00989	1.95613	0.487828	-1.03556	3.34422	7.03402	2.10333	1.07268
GATS	1.58596	0.870095	0.548625	-0.866109	6.19374	13.0316	2.104	1.07314
MT1X	90.8668	63.2145	0.695683	-0.523499	4.68674	9.89284	2.11081	1.0778
FAM114A1	13.3239	6.9919	0.524763	-0.930262	9.91551	20.9397	2.11181	1.07848
TNFSF13B	1.37634	0.481327	0.349715	-1.51575	1.44325	3.05182	2.11455	1.08035
MMP14	66.833	38.7288	0.579486	-0.787154	6.03546	12.7721	2.11618	1.08147
BLVRA	31.9035	15.7029	0.492201	-1.02268	2.62514	5.56052	2.11818	1.08282
TNNT1	96.5338	61.8754	0.640972	-0.641667	37.9353	80.356	2.11824	1.08286
HSPA2	5.6856	3.13034	0.550574	-0.860992	1.88239	4.01169	2.13117	1.09165
KCND1	0.924128	0.524137	0.56717	-0.818147	1.44502	3.10288	2.14729	1.10252
PLCG2	6.02371	3.69272	0.613031	-0.705967	4.15575	8.92526	2.14769	1.10278
KRT17	1.73521	1.21935	0.702709	-0.509001	2.76401	5.95022	2.15275	1.10618
LOC102723743	1.76935	0.750399	0.424111	-1.23749	1.70724	3.67818	2.15446	1.10733
BMP8B	1.44375	0.770223	0.533489	-0.90647	2.77138	5.97088	2.15448	1.10734
MX2	5.88654	2.60148	0.441937	-1.17809	30.2409	65.1986	2.15597	1.10834
OAS2	12.4917	5.01143	0.401181	-1.31768	96.0008	207.623	2.16273	1.11285
DFNB31	5.97714	2.85565	0.477762	-1.06564	1.41461	3.07335	2.17258	1.11941
PRR24	6.03867	2.10934	0.349305	-1.51744	21.5293	46.797	2.17364	1.12011
ADSSL1	1.57136	0.390741	0.248665	-2.00773	5.1521	11.2161	2.177	1.12234
SNAI3	0.412338	0.217128	0.526576	-0.925285	1.98252	4.36523	2.20186	1.13872
CDKN1C	5.05945	2.39291	0.472959	-1.08021	7.64878	16.9332	2.21385	1.14656
PLLP	8.36249	2.18805	0.261651	-1.93428	1.53574	3.39994	2.21387	1.14657
AKR1C2	2.29381	1.22007	0.531897	-0.910781	3.097	6.85967	2.21494	1.14727
UCN	3.1559	1.64192	0.52027	-0.942668	3.60816	8.02996	2.2255	1.15413
SCARF2	0.78447	0.410014	0.522663	-0.936047	1.57634	3.5141	2.22928	1.15658
FAM46C	8.26823	3.8946	0.471032	-1.0861	1.31381	2.93752	2.23588	1.16084
GUCA1B	0.831651	0.332081	0.399303	-1.32445	1.37013	3.06554	2.23741	1.16183
DENND3	9.82674	5.69946	0.579995	-0.785888	17.7198	39.9109	2.25233	1.17142
OAS1	36.8243	13.6582	0.370903	-1.43089	134.347	303.141	2.25641	1.17403
EEF1A2	54.1724	32.5966	0.60172	-0.732836	31.5413	71.3292	2.26145	1.17725
ACP5	1.03422	0.201449	0.194782	-2.36006	2.10315	4.76406	2.26521	1.17964
EFNA3	4.19596	1.53876	0.366725	-1.44723	7.40801	16.8213	2.27069	1.18313
KIF3C	10.071	4.73028	0.469694	-1.09021	2.49782	5.67548	2.27217	1.18407
SYNPO	11.1895	7.08779	0.633432	-0.658738	2.54882	5.83347	2.2887	1.19453
DBP	1.82911	0.442024	0.241661	-2.04895	24.7792	57.1123	2.30485	1.20467
RNASE4	11.2224	2.78315	0.248	-2.01159	6.99625	16.1431	2.3074	1.20627
CYP11A1	1.25591	0.818555	0.651761	-0.617584	1.38115	3.18778	2.30807	1.20669
CLIP2	16.0333	8.55998	0.533888	-0.905391	20.0234	46.4921	2.32189	1.2153
CTSV	1.45165	0.93789	0.646086	-0.630203	2.40885	5.61374	2.33046	1.22062
CYBRD1	23.0718	14.8515	0.64371	-0.635517	2.83197	6.64629	2.34688	1.23074
SUSD3	7.37898	2.88035	0.390345	-1.35718	6.39065	15.0068	2.34825	1.23159
FAM131C	0.536808	0.306476	0.570922	-0.808634	7.55599	17.7895	2.35436	1.23533
SLC5A3	12.3179	8.09761	0.657386	-0.605187	13.8436	32.625	2.35669	1.23676
KLHL24	2.84417	0.9849	0.346287	-1.52996	7.28796	17.2448	2.3662	1.24257
YPEL4	0.429956	0.283562	0.659513	-0.600526	1.24396	2.94491	2.36737	1.24328
GIPR	1.76275	0.412346	0.233922	-2.0959	10.7742	25.7304	2.38816	1.2559
MSMO1	73.1553	28.8766	0.39473	-1.34106	35.5296	85.6072	2.40946	1.26871
MT1F	5.84825	2.17066	0.371164	-1.42987	2.81861	6.79936	2.41231	1.27041
MEIS3	1.45196	0.472943	0.325728	-1.61826	6.06038	14.663	2.41949	1.2747
DHDH	0.463884	0.19747	0.425687	-1.23213	1.6006	3.87286	2.41963	1.27479
CCBL1	4.38806	2.62785	0.598864	-0.739701	2.67383	6.53353	2.44351	1.28896
RIMS3	1.87148	0.605276	0.323421	-1.62851	1.2483	3.07218	2.46108	1.29929
RTN4RL2	2.65939	1.1758	0.442129	-1.17746	2.42786	5.99216	2.46808	1.30339
ANG	7.07445	2.02565	0.286333	-1.80423	3.96901	9.82006	2.47418	1.30695
KREMEN2	1.86356	0.936634	0.502605	-0.992504	2.16968	5.38124	2.4802	1.31046
CADM4	2.47012	1.18141	0.47828	-1.06407	6.24774	15.6637	2.50709	1.32601
UBA7	3.82027	1.0753	0.281474	-1.82893	7.08657	17.8546	2.5195	1.33313
ASIC3	1.74325	0.828537	0.475284	-1.07314	3.60768	9.10508	2.52381	1.3356
TNFSF9	3.22377	1.8508	0.574111	-0.800597	2.58269	6.52246	2.52546	1.33654
SH2B2	5.30734	1.63588	0.30823	-1.69792	2.92573	7.46703	2.55219	1.35174
RAET1G	3.92975	2.63814	0.671326	-0.574916	1.65549	4.24544	2.56446	1.35866
C1R	5.30358	1.48915	0.280782	-1.83248	1.79342	4.60056	2.56525	1.3591
RARRES3	8.32711	3.13009	0.375892	-1.41161	54.9166	141.492	2.5765	1.36541
IFI16	25.6929	17.8247	0.693758	-0.527495	2.96064	7.65014	2.58395	1.36958
TMEM132A	13.8204	8.07219	0.584079	-0.775765	14.5838	37.8128	2.59279	1.37451
STAT2	22.465	12.0455	0.536187	-0.899191	15.2767	39.6897	2.59806	1.37744
CERCAM	16.871	8.12165	0.481398	-1.0547	2.1036	5.46675	2.59876	1.37782
EPSTI1	2.4758	1.55928	0.62981	-0.667012	13.444	34.9564	2.60016	1.3786
DNAJB13	0.472962	0.268583	0.567875	-0.816356	3.5868	9.34645	2.60579	1.38172
BMF	0.49579	0.327177	0.65991	-0.599659	11.7273	30.5604	2.60592	1.3818
FBXO6	1.22718	0.756689	0.616606	-0.697578	1.49247	3.90529	2.61667	1.38773
ADC	3.18187	1.33826	0.420589	-1.24952	2.3115	6.07444	2.62792	1.39392
SSC5D	0.384849	0.214449	0.557229	-0.843658	2.05006	5.39027	2.62933	1.3947
HAPLN3	1.02464	0.676672	0.660399	-0.59859	1.57883	4.1533	2.63062	1.3954
GPR153	10.1754	2.18217	0.214455	-2.22125	5.23823	13.8291	2.64002	1.40055
DDX60	107.967	58.5106	0.541933	-0.883815	20.9098	55.3357	2.6464	1.40403
AOC2	3.74085	2.28768	0.611542	-0.709477	2.04613	5.43276	2.65514	1.40879
C15orf48	0.787931	0.50539	0.641415	-0.640671	2.5629	6.81458	2.65893	1.41085
SCN1B	1.94123	0.682125	0.351388	-1.50886	1.211	3.22883	2.66625	1.41481
INSIG1	31.3129	7.05398	0.225274	-2.15025	74.2979	198.51	2.67181	1.41782
ASAP3	8.58938	3.71508	0.43252	-1.20916	5.7912	15.4823	2.67341	1.41868
ANKRD9	12.8784	7.58944	0.589316	-0.762887	10.7942	29.6356	2.74551	1.45708
RNASE1	0.584551	0.177875	0.304293	-1.71647	1.76212	4.84803	2.75124	1.46008
SMARCD3	10.9053	6.52492	0.598326	-0.740997	7.71856	21.4283	2.7762	1.47311
ANGPTL4	15.7111	8.0683	0.513542	-0.961445	4.43464	12.575	2.83563	1.50367
H1FX	93.8646	64.4934	0.68709	-0.54143	88.6084	251.443	2.83768	1.50471
GDPD5	8.01785	5.07943	0.633514	-0.658551	3.43055	9.78675	2.85282	1.51239
COL1A1	2.15001	1.19625	0.556393	-0.845823	1.92143	5.54106	2.88382	1.52798
CASP1	2.44958	1.34123	0.547534	-0.868979	1.81743	5.24344	2.88509	1.52862
RASSF4	2.63766	0.800155	0.303358	-1.72091	2.51317	7.31239	2.90963	1.54083
GSDMB	1.26275	0.599176	0.474502	-1.07551	16.0732	46.9585	2.92155	1.54673
EGFL7	7.77178	4.79389	0.616833	-0.697049	5.60088	16.3881	2.92599	1.54892
FAM171A2	3.81688	1.42006	0.372047	-1.42644	1.72496	5.18439	3.00552	1.58761
RTP4	1.39309	0.619549	0.444729	-1.169	3.9001	11.8095	3.02799	1.59836
GIMAP2	0.736062	0.489428	0.664928	-0.58873	1.18526	3.61635	3.05109	1.60932
IFITM3	353.613	205.624	0.581495	-0.78216	262.448	801.456	3.05377	1.61059
PTGES	56.4269	19.4788	0.345203	-1.53448	2.26092	6.92918	3.06476	1.61577
PDK4	5.74641	2.9382	0.51131	-0.967729	5.95449	18.6755	3.13637	1.6491
NLRC5	2.81559	1.39016	0.493737	-1.01819	4.8306	15.225	3.15179	1.65617
IFI44L	10.3458	4.13593	0.399768	-1.32276	33.7295	106.407	3.15473	1.65752
PGF	23.7944	13.3694	0.56187	-0.831691	2.03921	6.44885	3.16243	1.66103
HLA-A	37.336	24.4518	0.654912	-0.610627	178.466	568.071	3.18309	1.67043
IFI6	43.1459	17.0482	0.395129	-1.3396	300.754	988.676	3.28732	1.71691
SNAI1	4.8824	3.28539	0.672906	-0.571524	1.87153	6.16649	3.29489	1.72023
TAP1	4.33444	2.78884	0.643415	-0.636179	8.1899	27.0633	3.30447	1.72442
LYPD3	4.07099	1.8499	0.45441	-1.13793	2.72374	9.06676	3.32879	1.735
MLXIPL	0.513301	0.214166	0.417233	-1.26108	2.422	8.19779	3.38472	1.75904
UBE2L6	19.8219	7.90479	0.398791	-1.3263	60.3609	207.887	3.44407	1.78411
SLC15A3	0.575071	0.315775	0.549106	-0.864843	6.79361	23.7631	3.49785	1.80647
BTN3A3	6.97191	3.9257	0.563073	-0.828606	4.80382	16.9231	3.52285	1.81674
APLP1	2.75807	1.36151	0.493645	-1.01845	4.42939	15.8132	3.57007	1.83595
CFB	2.67048	0.714995	0.26774	-1.9011	6.37173	23.1135	3.62751	1.85898
HLA-C	14.8313	8.73075	0.588671	-0.764467	48.2063	179.465	3.72285	1.89641
MFI2	7.18039	4.09693	0.570571	-0.809521	4.88366	18.3476	3.75694	1.90956
BTN3A2	10.4026	6.09157	0.58558	-0.772062	6.53141	24.943	3.81893	1.93317
TNFSF10	1.01755	0.495634	0.487088	-1.03775	16.4875	63.0158	3.82202	1.93434
PSMB9	1.29298	0.770386	0.595821	-0.747049	4.63757	17.9232	3.86478	1.95039
TP53INP1	2.01003	0.590906	0.293978	-1.76622	3.83121	14.9089	3.89145	1.96031
N4BP2L1	0.530324	0.319005	0.60153	-0.733292	3.21851	13.2506	4.11701	2.0416
BAI2	1.22192	0.450243	0.368471	-1.44038	3.75764	15.7876	4.20146	2.07089
BTN3A1	8.79751	4.4242	0.502892	-0.991679	7.70687	32.5146	4.21891	2.07687
FBXO44	1.70608	0.554887	0.32524	-1.62042	3.4502	15.1045	4.37787	2.13023
FBXO2	1.2723	0.345748	0.27175	-1.87965	1.37857	6.14842	4.46	2.15704
SEPTIN4	1.5035	0.548237	0.36464	-1.45546	1.81759	10.0751	5.5431	2.47069
SECTM1	5.63514	3.45517	0.613147	-0.705695	3.89528	24.322	6.24397	2.64246
SELM	12.181	7.7749	0.638282	-0.647734	2.93442	19.1534	6.52717	2.70646
IFITM1	22.3495	8.62322	0.385835	-1.37394	137.891	1146.59	8.31523	3.05576
HLA-B	9.27504	4.92586	0.531088	-0.912977	32.4289	271.779	8.38076	3.06708
